# Supplementary material for: Convergent evidence for the temperature-dependent emergence of silicification in terrestrial plants
Source: Nat Commun. 2025 Jan 29;16:1155. doi: 10.1038/s41467-025-56438-0 (PMC11779819; doi:10.1038/s41467-025-56438-0)
Supplement: Supplementary file 5 — Supplementary Data 1 [file 41467_2025_56438_MOESM5_ESM.xls]

## Sheet: Lsi1
Species name	Protein sequence
>Arabidopsis thaliana 1	MYKSSSTSKFSTHQKFQFLFYFSPNKKLTSTFFLKKMTSHGEEIEDEQISRIEKGNCKDSQGGMETAICSSPSIVCLTQKLIAEMIGTYFIIFSGCGVVVVNVLYGGTITFPGICVTWGLIVMVMIYSTGHISGAHFNPAVTVTFAVFRRFPWYQVPLYIGAQLTGSLLASLTLRLMFNVTPKAFFGTTPTDSSGQALVAEIIISFLLMFVISGVATDSRATGELAGIAVGMTIILNVFVAGPISGASMNPARSLGPAIVMGRYKGIWVYIVGPFVGIFAGGFVYNFMRFTDKPLRELTKSASFLRSVAQKDNASKSDG
>Arabidopsis thaliana 2	MSSHSDEIEEEQISRIEKGKGKDCQGGIETVICTSPSIVCLTQKLIAEMIGTYFIVFSGCGVVVVNVLYGGTITFPGICVTWGLIVMVMIYSTGHISGAHFNPAVTVTFAIFRRFPWHQVPLYIGAQFAGSLLASLTLRLMFKVTPEAFFGTTPADSPARALVAEIIISFLLMFVISGVATDNRAVGELAGIAVGMTIMVNVFVAGPISGASMNPARSLGPALVMGVYKHIWVYIVGPVLGVISGGFVYNLIRFTDKPLRELTKSASFLRAVSPSHKGSSSKT
>Oryza sativa ssp. japonica	MASNNSRTNSRANYSNEIHDLSTVQNGTMPTMYYGEKAIADFFPPHLLKKVVSEVVATFLLVFMTCGAAGISGSDLSRISQLGQSIAGGLIVTVMIYAVGHISGAHMNPAVTLAFAVFRHFPWIQVPFYWAAQFTGAICASFVLKAVIHPVDVIGTTTPVGPHWHSLVVEVIVTFNMMFVTLAVATDTRAVGELAGLAVGSAVCITSIFAGAISGGSMNPARTLGPALASNKFDGLWIYFLGPVMGTLSGAWTYTFIRFEDTPKEGSSQKLSSFKLRRLRSQQSIAADDVDEMENIQV
>Oryza sativa ssp. indica	MASNNSRTNSRANYSNEIHDLSTVQNGTMPTMYYGEKAIADFFPPHLLKKVVSEVVATFLLVFMTCGAAGISGSDLSRISQLGQSIAGGLIVTVMIYAVGHISGAHMNPAVTLAFAVFRHFPWIQGTSAAAASRRQESDRGRGFFVATARKASRDKSIAIQYRRTGRDARIHVPFYWAAQFTGAICASFVLKAVIHPVDVIGTTTPVGPHWHSLVVEVIVTFNMMFVTLAVATDTRAVGELAGLAVGSAVCITSIFAGAISGGSMNPARTLGPALASNKFDGLWIYFLGPVMGTLSGAWTYTFIRFEDTPKEGSSQKLSSFKLRRLRSQQSIAADDVDEMENIQDQTRALDMIRNDPELMGLNLIQAPLVDMEIRGVPALKFLGDICFAMQTLVAASIS…
>Oryza brachyantha	MASNAASRTNSRANYSNEIHDLSTVQNGNMPTLYYGEKAIADFFPPHLLKKVVSEVVATFLLVFMTCGAAGISGSDLSRISQLGQSIAGGLIVTVMIYAVGHISGAHMNPAVTLAFAVFRHFPWIQVPFYWAAQFTGAICASFVLKAVLHPVSVIGTTTPVGPHWHSLVVEVIVTFNMMFVTLAVATDTRAVGELAGLAVGSAVCITSIFAGAVSGGSMNPARTLGPALASNKFDGLWIYFLGPVMGTLSGAWTYTFIRFEDTPKEGSSQKLSSFKLRRLQSQQSVAADDDEMENIQV
>Oryza meyeriana	MASTNSRTNSRANYSNEIHDLSTVQNGNMPTLYYGEKAIADFFPPHLLKKVVSEVVSTFLLVFMTCGAAGISGSDLSRISQLGQSIAGGLIVTVMIYAVGHISGAHMNPAVTLAFAVFRHFPWIQVPFYWAAQFTGAICASFVLKAVLHPVKVIGTTTPVGPHWHALVIEVVVTFNMMFVTLAVATDTRAVGELAGLAVGSSVCITSIFAGAVSGGSMNPARTLGPALASNKFDGLWIYFLGPVMGTLSGAWTYTFIRFEDNPKEGSSQKLSSFKLRRLQSQSVAADDDDMENIQV
>Zizania palustris	MASNSRSNSRANFSNEIHDISTVQNGNMPPLYYGERAIADFFPPHLLKKVVSEVVATFLLVFMTCGAAGISGSDLSRISQLGQSIAGGLIVTVMIYAVGHISGAHMNPAVTLAFAVFRHFPWIQVPFYWAAQFTGAICASFVLKAVLHPVTVIGTTTPTGPHWHALVIEVIVTFNMMFVTLAVATDTRAVGELAGLAVGSAVCITSIFAGAVSGGSMNPARTLGPALASNVYTGLWIYFLGPVLGTLSGAWTYTYIRFEDSPKQQECSTQKLSSFKLRRLQSQSVAVDDDEFDHIQV
>Phragmites australis	MSTNSRSNSRANFNNEIHDISTVQNSTMPTMYYSERLLADFFPPHLLKKVVSEVVSTFLLVFVTCGAAAISGSDLNRISQLGQSVAGGLIVTVMIYAVGHISGAHMNPAVTLAFAVFRHFPWIQVPFYCAAQFTGAICASFVLKAVLHPITVIGTTTPTGPHWHALVIEIIVTFNMMFVTLAVATDTRAVGELAGLAVGSAVCITSIFAGAVSGGSMNPARTLGPALASNLYTGLWIYFLGPVLGTLSGAWTYTYIRFEDAPSKDAPQKLSSFKLRRLQSQSVAADEDELDHIQV
>Paspalum notatum	MSTNSRSNSRANFNNEIHDISTVQNSTMPPMYYSDKSLADFFPPHLLKKVVSEVVSTFLLVFVTCGASAISGSDLRRISQLGQSVAGGLIVTVMIYAVGHISGAHMNPAVTLAFAVFRHFPWIQVPFYWAAQFTGAICASFVLKAVLHPIAVIGTTTPTGPHWHALVIEVIVTFNMMFVTLAVATDTRAVGELAGLAVGSAVCITSIFAGAVSGGSMNPARTLGPALASNLYTGLWIYFLGPVLGTLSGAWTYTFIRFEDAGGSTHHTKDAGSQKLSSFKLRRMQSQSVAIDDDDELDHIQV
>Setaria italica	MSTNSRSNSRANFNNEIHDISTVQNSTMPPMYYSDKSLADFFPPHLLKKVVSEVVSTFLLVFVTCGASAISGSDLRRISQLGQSVAGGLIVTVMIYAVGHISGAHMNPAVTLAFAVFRHFPWIQVPFYWAAQFTGAICASFVLKAVLHPIAVIGTTTPTGPHWHALVIEVIVTFNMMFVTLAVATDTRAVGELAGLAVGSAVCITSIFAGAVSGGSMNPARTLGPALASNLYTGLWIYFLGPVLGTLSGAWTYTFIRFEDAGGSTHHTKDAGSQKLSSFKLRRMQSQSVAIDDDDELDHIQV
>Paspalum vaginatum	MSTNSRSNSRANFNNEIHDISTVQNSTMPPMYYSDKSLADFFPPHLLKKVVSELVSTFLLVFVTCGAAGISASDQSRISQLGQSVAGGLIVTVMIYAVGHISGAHMNPAVTLTFAVFRHFPWIQVPFYWAAQFTGAICASFVLKAVLHPIAVIGTTTPTGPHWHALVMEIIVTFNMMFVTLAVATDTRAVGELAGLAVGSAVCITSIFAGAVSGGSMNPARTLGPALASNLYTGLWIYFLGPVLGTLSGAWTYTFIRFDDAGGSSTRRKDDGGSQKLSSFKLRRLQSQSVAVDDEDELDHIQV
>Panicum hallii	MSTNSRSNSRANFNNEIHDIATAQNATMPPMYYSDRSLADFFPPHLLKKVVSEVVSTFLLVFVTCGASAISGSDLNRISQLGQSVAGGLIVTVMIYAVGHISGAHMNPAVTLAFAVFRHFPWIQVPFYWAAQFTGAICASFVLKAVLHPITVIGTTTPTGPHWHALVIEVIVTFNMMFVTLAVATDTRAVGELAGLAVGSAVCITSIFAGAVSGGSMNPARTLGPALASNLYTGLWIYFLGPVLGTLSGAWTYTYIRFEDAPSGKDAPQKLSSFKLRRLQSQSVAADDDELDHIQV
>Panicum virgatum	MSTNSRSNSRANFNNEIHDIATPQNSTMPPMYYSDRSLADFFPPHLLKKVVSEVVSTFLLVFVTCGASAISGSDLHRISQLGQSVAGGLIVTVMIYAVGHISGAHMNPAVTLAFAVFRHFPWIQVPFYWAAQFTGAICASFVLKAVLHPITVLGTTTPTGPHWHALVIEVIVTFNMMFVTLAVATDTRAVGELAGLAVGSAVCITSIFAGAVSGGSMNPARTLGPALASNLYTGLWIYFLGPVLGTLSGAWTYTYIRFEDAPSAKDASQKLSSFKLRRLQSQSVAADDDELDHIQV
>Eragrostis curvula	MATNSRTNSRANFSNEIHDIATMQNSGVPNMYYSDRSLADFFPPHLLKKVVSEVVSTFLLVFVTCGASAINGSDPTRISQLGQSVAGGLIVTVMIYAVGHISGAHMNPAVTLAFAVFRHFPWIQVPFYWAAQFTGAICASFVLKAVLHPITVLGTTTPTGPHWHALLIEIIVTFNMMFVTLAVATDTRAVGELAGLAVGSAVCITSIFAGAVSGGSMNPARTLGPALASNLFTGLWIYFLGPVLGTLSGAWTYTYIRFEDTPAKDAPPQKLSSFKLRRLQSQSVAADDDEFEQIQV
>Panicum miliaceum	MSTNSRSNSRANFNNEIHDIATPQNSTMPPMYYSDRSLADFFPPHLLKKVVSEVVSTFLLVFVTCGASAISGSDLKRISQLGQSVAGGLIVTVMIYAVGHISGAHMNPAVTLAFAVFRHFPWIQVPFYWAAQFTGAICASFVLKAVLHPITVIGATTPTGPHWHALVIEVIVTFNMMFVTLAVATDTRAVGELAGLAVGSAVCITSIFAGAVSGGSMNPARTLGPALASNLYTGLWIYFLGPVLGTLSGAWTYTYIRFEDAPSGGKDAPQKLSSFKLRRLQSQSVAAEDDELDHIQV
>Digitaria exilis	EPHVARSSEMSTNSRSNSRANFNNEIHDISTAQNSTMPTMYYSDRSLTDMLPPHLLKKVVSEVVSTFLLVFVTCGASAISGSDQHRISQLGQSVAGGLIVTVMIYAVGHISGAHMNPAVTLSFAVFRHFPWIQVPFYWAAQFTGAICASFVLKAVLHPITVIGTTTPTGPHWHALVIEVIVTFNMMFVTLAVATDTRAVGELAGLAVGSAVCITSIFAGAVSGGSMNPARTLGPALASNLYTGLWIYFLGPVLGTLSGAWTYTYIRFEDAPSNRDTPQKLSSFKLRRLQSQSVAAEDDELDHIQV
>Brachypodium distachyon	MSTNSRSNSRANFSNEIHDMATPQNSNMPNMMYYNERSLADFFPPHLLKKMVSEVVSTFLLVFVTCGASAINGNDPSRISQLGQSVAGGLIVTVMIYSVGHISGAHMNPAVTTAFAVFRHFPWIQVPFYWASQFTGAICASFVLKAVLHPIEVLGTTTPVGPHWHSLLIEIIVTFNMMFVTLAVATDTRAVGELAGLAVGSSVCITSIFAGAVSGGSMNPARTLGPALASNRYTGLWLYFLGPILGTLSGAWTYTFIRFEDSPKDAPQKLSSFKLRRLQSQSVAAEDDDVLDHIPV
>Triticum urartu	MATNSRSNSRATFSSEIHDIGTVQNSATPSMVYYTERSIADYFPPHLLKKVVSEVVSTFLLVFVTCGAAAISAHDVTRISQLGQSVAGGLIVVVMIYAVGHISGAHMNPAVTLAFAIFRHFPWIQVPFYWAAQFTGAICASFVLKAVLHPITVIGTTEPVGPHWHALVIEVVVTFNMMFVTLAVATDTRAVGELAGLAVGSSVCITSIFAGAVSGGSMNPARTLGPALASNRYPGLWLYFLGPVLGTLSGAWTYTYIRFEDAPKDGPQKLSSFKLRRLQSQSVAADDDELDHIPATELGGLVAAATYVDGIAATNNSPSMIVGPDGSTAVTA
>Hordeum vulgare	MASNSRSNSRATFSSEIHDIGTVQNSTTPSMVYYTERSIADYFPPHLLKKVVSEVVSTFLLVFVTCGAAAISAHDVTRISQLGQSVAGGLIVVVMIYAVGHISGAHMNPAVTLAFAIFRHFPWIQVPFYWAAQFTGAICASFVLKAVLHPITVIGTTEPVGPHWHALVIEVVVTFNMMFVTLAVATDTRAVGELAGLAVGSSVCITSIFAGAVSGGSMNPARTLGPALASNRYPGLWLYFLGPVLGTLSGAWTYTYIRFEDPPKDAPQKLSSFKLRRLQSQSVAADDDELDHIPV
>Triticum dicoccoides	MATNSRSNSRATFSSEIHDIGTVQNSATPSMVYYTERSIADYFPPHLLKKVVSEVVSTFLLVFVTCGAAAISAHDVTRISQLGQSVAGGLIVVVMIYAVGHISGAHMNPAVTLAFAIFRHFPWIQVPFYWAAQFTGAICASFVLKAVLHPITVIGTTEPVGPHWHALVIEVVVTFNMMFVTLAVATDTRAVGELAGLAVGSSVCITSIFAGAVSGGSMNPARTLGPALASNRYPGLWLYFLGPVLGTLSGAWTYTYIRFEDAPKDGPQKLSSFKLRRLQSQSVAADDDELDHIPV
>Zea mays	MSTNSRSNSRANFNNEIHDIGTAQNSSMPPTYYDRSLADIFPPHLLKKVVSEVVSTFLLVFVTCGAAGIYGSDKDRISQLGQSVAGGLIVTVMIYAVGHISGAHMNPAVTLAFAVFRHFPWIQVPFYWAAQFTGSICASFVLKAVLHPIAVLGTTTPTGPHWHSLVIEIIVTFNMMFVTLAVATDTRAVGELAGLAVGSAVCITSIFAGAVSGGSMNPARTLGPALASNLYTGLWIYFLGPVLGTLSGAWTYTYIRFEEAPSHKDMSQKLSSFKLRRLQSQSVAVDDDELDHIQV
>Lolium rigidum	MSTNSRSNSRANFSNEIHDIGAARSTTPSMYYNERSIADYFPPHLLKKMVSEVVSTFLLVFMTCGAAAISASDPTRISQLGQSVAGGLIVTVMIYSVGHISGAHMNPAVTLSFAVFRHFPWIQVPFYWASQFTGAICASFVLKAVLHPITVIGTTVPHGPHWHSLVIEVVVTFNMMFVTLAVATDTRAVGELAGLAVGSSVCITSIFAGAVSGGSMNPARTLGPALASNDYSGLWIYFLGPVLGTISGAWTYTFIRFEDPPKDAPQKLSSFKLRRLQSQSVAATDVDDELEHIPI
>Sorghum bicolor	MSTNSRSNSRANFNNEIHDIGTVQNSTMMPPTYYDRSLADIFPPHLLKKVVSEVVSTFLLVFVTCGAAGIYGSDKDRISQLGQSVAGGLIVTVMIYAVGHISGAHMNPAVTLAFAVFRHFPWIQVPFYWAAQFTGAICASFVLKAVLHPISVLGCTTPTGPHWHSLIIEIIVTFNMMFVTLAVATDTRAVGELAGLAVGSAVCITSIFAGAVSGGSMNPARTLGPALASNLYTGLWIYFLGPVLGTLSGAWTYTYIRFEEAPSTHKDMSQKLSSFKLRRLQSQSVAAEDDELDHIQV

## Sheet: Lsi2
Species name	Protein sequence
>Arabidopsis thaliana	MAMAPVIKLVLGSVAFAIFWILAVFPSVPFLPIGRTAGSLFGAMLMVIFQVITPEQAYAAIDLPILGLLFGTMVVSIYLERADMFKYLGTLLSWKSRGPKDLLCRVCLVSAVSSALFTNDTSCVVLTEFVLKIARQKNLPPHPFLLALATSANIGSSATPIGNPQNLVIAVQSKIPFWEFLLGVFPAMIVGITVNAMLLLGMYWRLLSDHKEDEEEVQNADSEVVAQEDVQSHRFSPATFSPVSSEDSNLRMDAAETLRNRAGSAGESELISCNSNASREQHNDAESQGESNNTNNMFQTKRWRRVLWKSSVYFITLGMLISLLMGLNMSWTAITAALALVVLDFKDARPSLEKVSYSLLIFFCGMFITVDGFNKTGIPTALWDLMEPYAKIDQAKGIA…
>Oryza sativa ssp. japonica	MSELASAPKVALGSIAFAVFWMMAVFPSVPFLPIGRTAGSLLSAVLMVIFHVISPDDAYASIDLPILGLLFATMVVGSYLRNAGMFKHLGRLLAWKSQGGRDLMCRVCVVTALASALFTNDTCCVVLTEFVLELAAERNLPAKPFLLALASSANIGSAATPIGNPQNLVIAFNSKITFPKFLMGILPAMLVGMAVNMVMLLCMYWRELGGGAELSVDGKQMEAVEEGRSPASAKSTPQLNGNGNTMMSLEMSENITTKHPWFMQCTEARRKLFLKSFAYVVTVGMVVAYMVGLNMSWTAITTALALVVVDFRDAEPCLDTVSYSLLVFFSGMFITVSGFNKTGLPGAIWDFMAPYSKVNSVGGISVLSVIILLLSNLASNVPTVLLMGDEVAKAAALIS…
>Oryza glaberrima	MSQLASAPKVALGSIAFAVFWMMAVFPSVPFLPIGRTAGSLLSAVLMVIFHVISPDDAYASIDLPILGLLFATMVVGSYLRNAGMFKHLGRLLAWKSQGGRDLMCRVCVVTALASALFTNDTCCVVLTEFVLELAAERNLPAKPFLLALASSANIGSAATPIGNPQNLVIAFNSKITFPKFLMGILPAMLVGMAVNMVMLLCMYWRELGGGAELSVDGKQMEAVEEGRSPASAKSTPQLNGNGNTMMSLEMSENITTKHPWFMQCTEARRKLFLKSFAYVVTVGMVVAYMVGLNMSWTAITTALALVVVDFRDAEPCLDTVSYSLLVFFSGMFITVSGFNKTGLPGAIWDFMAPYSKVNSVGGISVLSVIILLLSNLASNVPTVLLMGDEVAKAAALIS…
>Oryza sativa ssp. indica	MSELASAPKVALGSIAFAVFWMMAVFPSVPFLPIGRTAGSLLSAVLMVLFHVISPDDAYASIDLPILGLLFATMVVGSYLRNAGMFKHLGRLLAWKSQGGRDLMCRVCVVTALASALFTNDTCCVVLTEFVLELAAERNLPAKPFLLALASSANIGSAATPIGNPQNLVIAFNSKITFPKFLMGILPAMLVGMAVNMVMLLCMYWRELGGGAELSVDGKQMEAVEEGRSPASAKSTPQLNGNGNTMMSLEMSENITTKHPWFMQCTEARRKLFLKSFAYVVTVGMVVAYMVGLNMSWTAITTALALVVVDFRDAEPCLDTVSYSLLVFFSGMFITVSGFNKTGLPGAIWDFMAPYSKVNSVGGISVLSVIILLLFNLGSNVPTVLLMGDEVAKAAALIS…
>Oryza brachyantha	MSQLASAPKVALGSIAFAVFWMMAVFPSVPFLPIGRTAGSLLSAVLMIIFHVISPDDAYASIDLPILGLLFATMVVGSYLKNAGMFKHLGRLLAWKSQGGRDLLCRVCIVTALASALFTNDTCCVVLTEFVLELAADRNLPAKPFLLALASSANIGSATTPIGNPQNLVIAFNSKIPFPKFLIGILPAMLVGMAVNMVMLLCMYWRELGGGAELSVDGKQQMEAAEEGRSPSVASLKSPQLNGNGNALSLEMSENITTKHPWFMQCTEERRKLFLKSFAYVVTVGMVVAYMVGLNMSWTAITTALALVVVDFRDAEPCLDTVSYSLLVFFSGMFITVSGFNKTGLPGAIWDFMAPYSKVNSVGGISVLSIIILLLSNLASNVPTVLLMGDEVAKAAALI…
>Zizania palustris	MGELASASKVALGSVAFAVFWMMAVFPSVPFLPIGRTAGSLLSAVLMIIFHVISPDDAYASIDLPILGLLFSTMVVGSYLKSAGMFKHLGRLLAWRSQGGRDLLCRVCIVTALASALFTNDTCCVVLTEFVLELAAERNLPAKPFLLALASSANIGSAATPIGNPQNLVIAFNSKITFPKFLLGILPAMLVGMAVNMVMLLCMYWRELGGSADLADGKQMEVVEEGRSPSVASLKSPQINGGGALSLEMSENISTKHPWFMQCTEERRKLFLKSFAYVVTVGMVVAYMVGLNMSWTAITTAIALVVVDFRDAEPCLDKVSYSLLVFFSGMFITVSGFNKTGLPGAIWDFMAPYSKVNSVGGISVLSVIILLLSNLASNVPTVLLMGDEVAKAAALISPE…
>Brachypodium distachyon	MVLASLPKVVLGSIAFGIFWMMAVFPSVPFLPIGRTAGSLLSAVLMIVFHVISPDDAYASIDLPILGLLFSTMVVGGYLKNAGMFKHLGTLLAWKSQGGRDLLCRVCVVTALASALFTNDTCCVVLTEFVLELAAERNLPAKPFLLALASSANIGSSATPIGNPQNLVIAFNSKIPFPKFLLGILPAMLAGMAVNMVMLLAMYWKDLEGTSPCMANNGKQMEAIEEGRSPSVASLKSPHPITGAMVVDDGDSMMEENISTKHPWFMQCTEQRRKLFLKSFAYIVTVGMVVAYMVGLNMSWTAITTAIALVVVDFRDAEPCLVKVSYSLLVFFSGMFITVSGFNKTGLPGAIWDFMAPYSKVDSVGGISVLSVIILLLSNLASNVPTVLLMGNEVATAAA…
>Paspalum notatum	MAQLASVSKVVLGSLGFCVFWVLAVFPSVPFMPIGRTAGALLSAVLMIVFHVISPDEAYASVDLPILGLLFATMVVGSYLKSAGMFKHLGTLLAWKSQGGRDLLCRVCVVTALASALFTNDTCCVVLTEFVLELAAERNLPAKPFLLALASSANIGSSATPIGNPQNLVIAFNSKIPFPKFLLGILPAMLAGMAVNMVMLLCMYWKDLAESSPDGKQMEAAIEEGRAPSKTPSPAKSNVAAGYLSPLMAEDTISTKHPWFMQCTEQRRKLFLKSFAYIVTVGMVIAYMVGLNMSWTAITTAIALVVVDFRDAEPCLDTVSYSLLVFFSGMFITVSGFNKTGLPGAIWDFMAPYSKVNSVGGISVLSIIILLLSNLASNVPTVLLMGGEVASAAALISPA…
>Setaria italica	MALASVSKVVLGSVAFGVFWVLAVFPSVPFMPIGRTAGALLSAVLMIIFHVISPDDAYASVDLPILGLLFATMVVGTYLKNAGMFKHLGTLLAWKSQGGRDLLCRVCIVTALASALFTNDTCCVVLTEFVLELAAERNLPAKPFLLALASSANIGSSATPIGNPQNLVIAFNSKISFPKFLLGILPAMLAGMAVNMVMLLCMYWKDLEGTSPDLVSDGKQMETVEEGMASKTPSPAKLTNGGGYSSPLMTEDISTKHPWFMQCTEQRRKLFLKSFAYIVTVGMVIAYMVGLNMSWTAITTAIALVVVDFRDAEPCLDKVSYSLLVFFSGMFITVSGFNKTGLPGAIWNFMAPYSKVNSVGGISVLSIIILLLSNLASNVPTVLLMGGEVASAAALISPA…
>Setaria viridis	MALASVSKVVLGSVAFGVFWVLAVFPSVPFMPIGRTAGALLSAVLMIIFHVISPDDAYASVDLPILGLLFATMVVGTYLKNAGMFKHLGTLLAWKSQGGRDLLCRVCIVTALASALFTNDTCCVVLTEFVLELAAERNLPAKPFLLALASSANIGSSATPIGNPQNLVIAFNSKISFPKFLLGILPAMLAGMAVNMVMLLCMYWKDLEGTSPDLVSDGKQMEAVEEGMASKTPSPAKLTNGGGYSSPLMTEDISTKHPWFMQCTEQRRKLFLKSFAYIVTVGMVIAYMVGLNMSWTAITTAIALVVVDFRDAEPCLDKVSYSLLVFFSGMFITVSGFNKTGLPGAIWNFMAPYSKVNSVGGISVLSIIILLLSNLASNVPTVLLMGGEVASAAALISPA…
>Panicum virgatum	MALASLSKVVLGSIAFGVFWVMAVFPSVPFMPIGRTAGALLSAVLMIIFHVISPDDAYASVDLPILGLLFATMVVGTYLKNAGMFKHLGTLLAWKSQGGRDLLCRVCIVTALASALFTNDTCCVVLTEFVLELAAERNLPAKPFLLALASSANIGSSATPIGNPQNLVIAFNSKIPFPKFLLGILPAMLAGMAVNMVMLLCMYWKDLAGTSGPDDKQMEAVEEGLAAASSKTTPSPSPGQLQLIKSPKLRTNGGGYSSPLMTEDISTKHPWFMQCTEERRRLFLKSFAYIVTVGMVIAYMVGLNMSWTAITTAIALVVVDFRDAEPCLDKVSYSLLVFFSGMFITVSGFNKTGLPGAIWNFMAPYSKVNSVGGISVLSIIILLLSNLASNVPTVLLMGG…
>Agrostis stolonifera	MALASLSKVVLGSIAFAVFWMMAVFPSVPFLPIGRTAGSLLSAVLMIVFHVISPDDAYASIDLPILGLLFSTMVVGGYLKNAGMFKHLGTLLAWKSQGGRDLLCRVCVVTALASALFTNDTCCVVLTEFVLELAAERNLPAKPFLLALASSANIGSSATPIGNPQNLVIAFNSKISFPKFLLGILPAMLAGMAVNMVMLLCMYWKDLEGASPDMIESGKQMTAVEEGRSPSVASLKSPHPHPLNGSTVNDDGESMMEENLSTKHPWFMQCTEERRKLFLKSFAYIVTVGMVVAYMVGLNMSWTAITTAIALVVVDFRDAEPCLIKVSYSLLVFFSGMFITVSGFNKTGLPSAIWNFMAPYSKVNSVGGISVLSVIILLLSNLASNVPTVLLMGNEVATA…
>Phragmites australis	MALASVSKVVLGSVAFGVFWVLAVFPSVPFMPIGRTAGALLSAVLMIIFHVISPDDAYASVDLPILGLLFSTMVVGTYLKNAGMFKHLGRLLAWRSQGGRDLLCRVCVVTALASALFTNDTCCVVLTEFVLELAAERNLPAKPFLLALASSANIGSSATPIGNPQNLVIAFNSKIPFPKFLLGILPAMLAGMAVNMVMLLCMYWKDLAGISPELVAASKQMEAVEEGRVSSPSSQEPPFKSPKLTNGDYYSPSMMTENISTKHPWFMQCTEQRRKLFLKSFAYIVTVGMVVAYMVGLNMSWTAITTAIALVVVDFRDAEPCLDKVSYSLLVFFSGMFITVSGFNKTGLPGSIWNFMAPYSKVNSVGGISVLSIIILLLSNLASNVPTVLLMGGEVASAA…
>Lolium multiflorum	MALASLPKVILGSLAFAVFWMMAVFPSVPFLPIGRTAGSLLSAVLMIVFHVISPDDAYASIDLPILGLLFSTMVVGGYLKNAGMFKHLGTLLAWKSQGGRDLLCRVCVVTALASALFTNDTCCVVLTEFVLELAAERNLPAKPFLLALASSANIGSSATPIGNPQNLVIAFNSKISFPKFLLGILPAMLAGMAVNMVMLLCMYWKDLEGVSPDAVDAGKQMHAVEEGRSPSIASLKSPLKSPHTLNPLNGSAINDDGESMMEENLSTKHPWFMQCTEHHRKLFLKSFAYIVTVGMVVAYMVGLNMSWTAITTAIALVVVDFRDAEPCLVKVSYSLLVFFSGMFITVSGFNKTGLPSAIWNFMAPYSKVNSAGGISVLSIIILLLSNLASNVPTVLLMGN…
>Paspalum vaginatum	MGLASAPKVVLGSVAFGVFWVLAVFPSVPLLPIGRTAGALLSAVLMIVFHVISPDDAYASVDLPILGLLFATMVVGSYLRSAGMFKHLGTLLAWRSQGGRDLLCRVCVVTALASALFTNDTCCVVLTEFVLELAAERNLPAKPFLLALASSANIGSSATPIGNPQNLVIAFNSKIPFPKFLLGILPAMLAGMAVNTVMLLCMYWKDLEGTISSPGGDADSNKQMEAVEEGRGGAAAAAPYSKTPSPKSNGGYMSPLMTEDISTKHPWFMQCTERRRKLFLKSFAYIVTIGMVIAYMVGLNMSWTAITTAIALVVVDFRDAEPCLDTVSYSLLVFFSGMFITVSGFNKTGLPGAIWNFMAPYSKVNSVGGISVLSIIILLLSNLASNVPTVLLMGGEVAS…
>Miscanthus lutarioriparius	MALASVAKVVLGSLAFGVFWVLAVFPSVPFMPIGRTAGALLSAVLMIVFHVISPDDAYASVDLPILGLLFATMVVGSYLKNAGMFKHLGTLLAWRSQGGRDLLCRVCVVTALASALFTNDTCCVVLTEFVLELAAERNLPAKPFLLALASSANIGSSATPIGNPQNLVIAFNSKIPFPKFLLGILPAMLAGMAVNMVMLLCMYWKDLDGSSSPIDVDGKRMEAVEEGAGAHAGVEPSPKLQLGSTNGGSGYMSPLMTENISTKHPWFMQCTEERRKLFLKSFAYIVTVGMVIAYMVGLNMSWTAITTAIALVVVDFRDAEPCLKTVSYSLLVFFSGMFITVSGFNKTGLPAAIWNFMAPYSKVNSVGGISVLSIIILLLSNLASNVPTVLLMGGEVASA…
>Lolium rigidum	MALASLPKVILGSLAFAVFWMMAVFPSVPFLPIGRTAGSLLSAVLMIVFHVISPDDAYASIDLPILGLLFSTMVVGGYLKNAGMFKHLGTLLAWKSQGGRDLLCRVCVVTALASALFTNDTCCVVLTEFVLELAAERNLPAKPFLLALASSANIGSSATPIGNPQNLVIAFNSKISFPRFLLGILPAMLAGMAVNMVMLLCMYWKDLEGVSPXAVDAGKQMHAVEEGRSPSIASLKSPLKSPHTLNPLNGSAINDDGESMMEENLSTKHPWFMQCTEHHRKLFLKSFAYIVTVGMVVAYMVGLNMSWTAITTAIALVVVDFRDAEPCLVKVSYSLLVFFSGMFITVSGFNKTGLPSAIWNFMAPYSKVNSAGGISVLSIIILLLSNLASNVPTVLLMGN…
>Panicum miliaceum	MALASLSKVVLGSIAFAVFWVLAVFPSVPFMPIGRTAGALLSAVLMIIFHVISPDDAYASVDLPILGLLFATMVVGTYLKNAGMFKHLGTLLAWKSQGGRDLLCRVCIVTALASALFTNDTCCVVLTEFVLELAAERNLPAKPFLLALASSANIGSSATPIGNPQNLVIAFNSKIPFPKFLLGILPAMLAGMAVNMVMLLCMYWKDLAGGTSSGPGDDNNKQMEAVEEGMAAASPGQLQLIKSPKLRGGYCSPLMTEDISTKHPWFMQCTEERRKLFLKSFAYIVTVGMVIAYMVGLNMSWTAITTAIALVVVDFRDAEPCLDKVSYSLLVFFSGMFITVSGFNKTGLPGAIWNFMAPYSKVNSVGGISVLSVIILLLSNLASNVPTVLLMGGEVASAA…
>Hordeum vulgare	MALASLPKVVLGSFAFAVFWMMAVFPSVPFLPIGRTAGSLLSAVLMIVFHVISPDDAYASIDLPILGLLFSTMVVGGYLKNAGMFKHLGTLLAWKSQGGRDLLCRVCVVTALASALFTNDTCCVVLTEFVLELAAERNLPAKPFLLALASSANIGSSATPIGNPQNLVIAFNSKISFPRFLIGILPAMLAGMAVNMVMLLCMYWKDLEGVAPDADGKQMAVVEEGGRSPSVASLKSPHPFNGTMADDGNESMMEENLSTKHPWFMQCTEHRRKLFLKSFAYIVTVGMVVAYMAGLNMSWTAITTAIALVVVDFRDAEPCLVKVSYSLLVFFSGMFITVSGFNKTGLPGAIWNFMAPYSKVDSAGGISVLSVIILLLSNLASNVPTVLLMGNEVATAAAL…
>Triticum dicoccoides	MALASLPKVVLGSVAFAIFWMMAVFPSVPFLPIGRTAGSLLSAVLMIVFHVISPDDAYASIDLPILGLLFSTMVVGGYLKNAGMFKHLGTLLAWKSQGGRDLLCRVCVVTALASALFTNDTCCVVLTEFVLELAAERNLPAKPFLLALASSANIGSSATPIGNPQNLVIAFNSKISFPKFLIGILPAMLAGMAVNMVMLLCMYWKDLEGVAPDAAGKQMSVVEEGGRSPSVASLKSPHPFNGTTADDGNESMMEENISTKHPWFMQCTEHRRKLFLKSFAYIVTLGMVVAYMAGLNMSWTAITTAIALVVVDFRDAEPCLVKVSYSLLVFFSGMFITVSGFNKTGLPGAIWNFMAPYSKVDSAGGISVLSVIILLLSNLASNVPTVLLMGNEVATAAAL…
>Lolium perenne	MALASLPKVILGSLAFAVFWMMAVFPSVPFLPIGRTAGSLLSAVLMIVFHVISPDDAYASIDLPILGLLFSTMVVGGYLKNAGMFKHLGTLLAWKSQGGRDLLSRVCVVTALASALFTNDTCCVVLTEFVLELAAERNLPAKPFLLALASSANIGSSATPIGNPQNLVIAFNSKISFPRFLLGILPAMLAGMAVNMVMLLCMYWKDLEGVSPDAVDAGKQMHAVEEGRSPSIASLKSPLKSPHTLNPLNGSAINDDGESMMEENLSTKHPWFMQCTEHHRKLFLKSFAYIVTVGMVVAYMVGLNMSWTAITTAIALVVVDFRDAEPCLVKVSYSLLVFFSGMFITVSGFNKTGLPSAIWNFMAPYSKVNSAGGISVLSIIILLLSNLASNVPTVLLMGN…
>Zea mays	MALASVAKVVLGSIAFCVFWVLAVFPSVPFMPIGRTAGALLSAVLMIVFHVISPDDAYASVDLPILGLLFATMVVGSYLKNAGMFKHLGTLLAWRSQGGRDLLCRVCVVTALASALFTNDTCCVVLTEFVLELAAERNLPAKPFLLALASSANIGSSATPIGNPQNLVIAFNSKISFPKFLLGILPAMLAGMAVNMVMLLCMYWKDLDGSGSMDLDGKRMEAVEEGAVVVVEPSPKQQLGGSNGYMSPLMTENISTKHPWFMQCTEQRRKLFIKSFAYVVTVGMVIAYMVGLNMSWTAITTAIALVVVDFRDAEPCLNTVSYSLLVFFSGMFITVSGFNKTGLPAAIWNFMAPYSKVNSVGGISVLSVIILLLSNLASNVPTVLLMGGEVASAAALISP…

## Sheet: Lsi3
Species name	Protein sequence
>Arabidopsis thaliana	MAMAPVIKLVLGSVAFAIFWILAVFPSVPFLPIGRTAGSLFGAMLMVIFQVITPEQAYAAIDLPILGLLFGTMVVSIYLERADMFKYLGTLLSWKSRGPKDLLCRVCLVSAVSSALFTNDTSCVVLTEFVLKIARQKNLPPHPFLLALATSANIGSSATPIGNPQNLVIAVQSKIPFWEFLLGVFPAMIVGITVNAMLLLGMYWRLLSDHKEDEEEVQNADSEVVAQEDVQSHRFSPATFSPVSSEDSNLRMDAAETLRNRAGSAGESELISCNSNASREQHNDAESQGESNNTNNMFQTKRWRRVLWKSSVYFITLGMLISLLMGLNMSWTAITAALALVVLDFKDARPSLEKVSYSLLIFFCGMFITVDGFNKTGIPTALWDLMEPYAKIDQAKGIA…
>Oryza sativa ssp. japonica	MALASLPKVVMGSVAFGVFWMLAVFPSVPFLPIGRTAGALLGAVLMIVFHVISADDAYASIDLPILGLLFATMVVGGYLKNAGMFRHLGRLLAWRSQGGRDLMCRVCVVTALASALFTNDTCCVVLTEFVLELAAERNLPAKPFLLALATSANIGSSATPIGNPQNLVIAFNSKISFISFLLGILPAMLAGMGINMLMLLCMYWKELDGGACSPDEVAAGKQMEAIEEGRRTALNNNKKDDGDAATPASPEDDDGGDAESMMSENISTKHRWFMQCSEHRRKLFLKSFAYVVTVGMLVAYMLGLNMSWTAITTAIALVVVDFRDAEPCLDKVSYSLLVFFSGMFVTVSGFNKTGLPGAIWNVMAPYSKINHVTGVTVLSVIILLLSNLASNVPTVLLMG…
>Oryza sativa ssp. indica	MALASLPKVVMGSVAFGVFWMLAVFPSVPFLPIGRTAGALLGAVLMIVFHVISADDAYASIDLPILGLLFATMVVGGYLKNAGMFRHLGRLLAWRSQGGRDLMCRVCVVTALASALFTNDTCCVVLTEFVLELAAERNLPAKPFLLALATSANIGSSATPIGNPQNLVIAFNSKISFISFLLGILPAMLAGMGINMLMLLCMYWKELDGGACSHDEVAAGKQMEAIEEGRRTALNNNKKDDGDAATPASPEDDDGGDAESMMSENISTKHRWFMQCSEHRRKLFLKSFAYVVTVGMLVAYMLGLNMSWTAITTAIALVVVDFRDAEPCLDKVSYSLLVFFSGMFVTVSGFNKTGLPGAIWNVMAPYSKINHVTGVTVLSVIILLLSNLASNVPTVLLMG…
>Oryza brachyantha	MALASLSKVVMGSVAFGVFWMLAVFPSVPFLPIGRTAGALLGAVLMIVFHVISADDAYASIDLPILGLLFATMVVGGYLKNAGMFKHLGRLLAWRSQGGRDLMCRVCVVTALASALFTNDTCCVVLTEFVLELAAERNLPAKPFLLALATSANIGSSATPIGNPQNLVIAFNSKISFISFLLGILPAMLAGMGVNMLMLLCMYWKELEGASPDEVAAAKEMEAVEEGRRHAPALTLHKKDDGDAAVAAAAEEEDDGDAQSMMSENISTKHRWFMQCSEHRRKLFLKSFAYVVTVGMLVAYMLGLNMSWTAITTAIALVVVDFRDAEPCLDKVSYSLLVFFSGMFVTVSGFNKTGLPGAIWNVMAPYSKINHVSGVTVLSVIILLLSNLASNVPTVLLMG…
>Zizania palustris	MALASLSKVVMGSVAFGVFWMLAVFPSVPFLPIGRTAGALLGAVLMIVFHVISADDAYASIDLPILGLLFATMVVGGYLKNAGMFKHLGRLLAWRSQGGRDLMCRVCVVTALTSALFTNDTCCVVLTEFVLELAAERNLPVKPFLLALATSANIGSSATPIGNPQNLVIAFNSKISFISFLLGILPAMLAGMGVNMIMLLCMYWKELEGASPEEVAAGKEMEAIEEGRRSPVSLLALKNGDDATAAAEDDAGSMMSENISTKHRWFMQCSEHRRKLFLKSFAYVVTVGMLVAYMLGLNMSWTAITTAIALVVVDFRDAEPCLDKVSYSLLVFFSGMFVTVSGFNKTGLPGAIWNVMAPYSKINHVSGVTVLSVIILLLSNLASNVPTVLLMGDEVAASA…
>Oryza meyeriana	MALASLSKVVMGSVAFGVFWMLAVFPSVPFLPIGRTAGALLGAVLMIVFHVISPDDAYASIDLPILGLLFATMVVGGYLKNAGMFKHLGRLLAWRSQGGRDLMCRVCVVTALASALFTNDTCCVVLTEFVLELAAERNLPAKPFLLALATSANIGSSATPIGNPQNLVIAFNSKISFVSFLLGILPAMLAGMGINMLMLLCMYWKELEGASPDEVAAGKEMEAIEEGRRRPSPLPSSVLALNKKDDGHTASAEEDNDDDDAQSMMSENISTKHRWFMQCSEHRRKLFLKSFAYVVTVGMLVAYMLGLNMSWTAITTAIALVVVDFRDAEPCLDKVSYSLLVFFSGMFVTVSGFNKTGLPGAIWNVMAPYSKINHVAGVTVLSLIILLLSNLASNVPTVL…
>Eragrostis curvula	MGQLAPLPKVVFGSAAFGVFWMLAVFPSVPFLPIGRTAGALLGAVLMIVFHVISPDDAYASIDLPILGLLFATMVVGGYLKGAGMFKHLGALLAWKSQGGRDLLCRVCVVTALASALFTNDTCCVVLTEFVLELAAERGLPAKPFLLALATSANIGSSATPIGNPQNLVIAFNSKITFLQFFFGVLPAMLAGMAVNTVMLLCMYWKDLDGATSPGEVAAAKEMEAVEEGRVVVVAARSPSSVLKSPGKDDDDADSVMSENISTKHRWFMQCSDGRRKLFLKSFAYVVTVGMLVAYMMGLNMSWTAITTAIALVVVDFRDAEPCLDKVSYSLLVFFSGMFVTVSGFNKTGLPGAIWNIMAPYSKINHVSGVTVLSVIILLLSNLASNVPTVLLMGDEVAA…
>Phragmites australis	MALASLSKVVLGSVAFGVFWMLAVFPSVPFLPIGRTAGALLGAVLMIVFHVISPDDAYASIDLPILGLLFATMVVGGYLKGAGMFKHLGALLAWRSQGGRDLLCRVCVVTALASALFTNDTCCVVLTEFVLELAAERNLPAKPFLLALATSANIGSSATPIGNPQNLVIAFNSKITFLQFFFGILPAMLAGMGINMVMLLCMYWKDLEGACPDEVATGKEMEAVEEGRSPLSVLSLKSPAAGNGNGHGHDADSVMSENISTKHRWFMQCSEHRRKLFLKSFAYIVTVGMLVAYMLGLNMSWTAITTAIALVVVDFRDSEPCLNKVSYSLLVFFSGMFVTVSGFNKTGLPGAIWNFMAPYSKINHVSGVTVLSVIILLLSNLASNVPTVLLMGDEVAAAA…
>*Lolium multiflorum	MALASLPKVILGSLAFAVFWMMAVFPSVPFLPIGRTAGSLLSAVLMIVFHVISPDDAYASIDLPILGLLFSTMVVGGYLKNAGMFKHLGTLLAWKSQGGRDLLCRVCVVTALASALFTNDTCCVVLTEFVLELAAERNLPAKPFLLALASSANIGSSATPIGNPQNLVIAFNSKISFPKFLLGILPAMLAGMAVNMVMLLCMYWKDLEGVSPDAVDAGKQMHAVEEGRSPSIASLKSPLKSPHTLNPLNGSAINDDGESMMEENLSTKHPWFMQCTEHHRKLFLKSFAYIVTVGMVVAYMVGLNMSWTAITTAIALVVVDFRDAEPCLVKVSYSLLVFFSGMFITVSGFNKTGLPSAIWNFMAPYSKVNSAGGISVLSIIILLLSNLASNVPTVLLMGN…
>*Lolium rigidum	MALASLPKVILGSLAFAVFWMMAVFPSVPFLPIGRTAGSLLSAVLMIVFHVISPDDAYASIDLPILGLLFSTMVVGGYLKNAGMFKHLGTLLAWKSQGGRDLLCRVCVVTALASALFTNDTCCVVLTEFVLELAAERNLPAKPFLLALASSANIGSSATPIGNPQNLVIAFNSKISFPRFLLGILPAMLAGMAVNMVMLLCMYWKDLEGVSPDAVDAGKQMHAVEEGRSPSIASLKSPLKSPHTLNPLNGSAINDDGESMMEENLSTKHPWFMQCTEHHRKLFLKSFAYIVTVGMVVAYMVGLNMSWTAITTAIALVVVDFRDAEPCLVKVSYSLLVFFSGMFITVSGFNKTGLPSAIWNFMAPYSKVNSAGGISVLSIIILLLSNLASNVPTVLLMGN…
>*Agrostis stolonifera	MALASLSKVVLGSIAFAVFWMMAVFPSVPFLPIGRTAGSLLSAVLMIVFHVISPDDAYASIDLPILGLLFSTMVVGGYLKNAGMFKHLGTLLAWKSQGGRDLLCRVCVVTALASALFTNDTCCVVLTEFVLELAAERNLPAKPFLLALASSANIGSSATPIGNPQNLVIAFNSKISFPKFLLGILPAMLAGMAVNMVMLLCMYWKDLEGASPDMIESGKQMTAVEEGRSPSVASLKSPHPHPLNGSTVNDDGESMMEENLSTKHPWFMQCTEERRKLFLKSFAYIVTVGMVVAYMVGLNMSWTAITTAIALVVVDFRDAEPCLIKVSYSLLVFFSGMFITVSGFNKTGLPSAIWNFMAPYSKVNSVGGISVLSVIILLLSNLASNVPTVLLMGNEVATA…
>*Setaria viridis	MALASVSKVVLGSVAFGVFWVLAVFPSVPFMPIGRTAGALLSAVLMIIFHVISPDDAYASVDLPILGLLFATMVVGTYLKNAGMFKHLGTLLAWKSQGGRDLLCRVCIVTALASALFTNDTCCVVLTEFVLELAAERNLPAKPFLLALASSANIGSSATPIGNPQNLVIAFNSKISFPKFLLGILPAMLAGMAVNMVMLLCMYWKDLEGTSPDLVSDGKQMEAVEEGMASKTPSPAKLTNGGGYSSPLMTEDISTKHPWFMQCTEQRRKLFLKSFAYIVTVGMVIAYMVGLNMSWTAITTAIALVVVDFRDAEPCLDKVSYSLLVFFSGMFITVSGFNKTGLPGAIWNFMAPYSKVNSVGGISVLSIIILLLSNLASNVPTVLLMGGEVASAAALISPA…
>*Setaria italica	MALASVSKVVLGSVAFGVFWVLAVFPSVPFMPIGRTAGALLSAVLMIIFHVISPDDAYASVDLPILGLLFATMVVGTYLKNAGMFKHLGTLLAWKSQGGRDLLCRVCIVTALASALFTNDTCCVVLTEFVLELAAERNLPAKPFLLALASSANIGSSATPIGNPQNLVIAFNSKISFPKFLLGILPAMLAGMAVNMVMLLCMYWKDLEGTSPDLVSDGKQMETVEEGMASKTPSPAKLTNGGGYSSPLMTEDISTKHPWFMQCTEQRRKLFLKSFAYIVTVGMVIAYMVGLNMSWTAITTAIALVVVDFRDAEPCLDKVSYSLLVFFSGMFITVSGFNKTGLPGAIWNFMAPYSKVNSVGGISVLSIIILLLSNLASNVPTVLLMGGEVASAAALISPA…
>*Triticum dicoccoides	MALASLPKVVLGSVAFAIFWMMAVFPSVPFLPIGRTAGSLLSAVLMIVFHVISPDDAYASIDLPILGLLFSTMVVGGYLKNAGMFKHLGTLLAWKSQGGRDLLCRVCVVTALASALFTNDTCCVVLTEFVLELAAERNLPAKPFLLALASSANIGSSATPIGNPQNLVIAFNSKISFPKFLIGILPAMLAGMAVNMVMLLCMYWKDLEGVAPDAAGKQMSVVEEGGRSPSVASLKSPHPFNGTTADDGNESMMEENISTKHPWFMQCTEHRRKLFLKSFAYIVTLGMVVAYMAGLNMSWTAITTAIALVVVDFRDAEPCLVKVSYSLLVFFSGMFITVSGFNKTGLPGAIWNFMAPYSKVDSAGGISVLSVIILLLSNLASNVPTVLLMGNEVATAAAL…
>*Panicum virgatum	MALASLSKVVLGSIAFGVFWVMAVFPSVPFMPIGRTAGALLSAVLMIIFHVISPDDAYASVDLPILGLLFATMVVGTYLKNAGMFKHLGTLLAWKSQGGRDLLCRVCIVTALASALFTNDTCCVVLTEFVLELAAERNLPAKPFLLALASSANIGSSATPIGNPQNLVIAFNSKIPFPKFLLGILPAMLAGMAVNMVMLLCMYWKDLAGTSGPDDKQMEAVEEGLAAASSKTTPSPSPGQLQLIKSPKLRTNGGGYSSPLMTEDISTKHPWFMQCTEERRRLFLKSFAYIVTVGMVIAYMVGLNMSWTAITTAIALVVVDFRDAEPCLDKVSYSLLVFFSGMFITVSGFNKTGLPGAIWNFMAPYSKVNSVGGISVLSIIILLLSNLASNVPTVLLMGG…
>*Panicum miliaceum	MALASLSKVVLGSIAFAVFWVLAVFPSVPFMPIGRTAGALLSAVLMIIFHVISPDDAYASVDLPILGLLFATMVVGTYLKNAGMFKHLGTLLAWKSQGGRDLLCRVCIVTALASALFTNDTCCVVLTEFVLELAAERNLPAKPFLLALASSANIGSSATPIGNPQNLVIAFNSKIPFPKFLLGILPAMLAGMAVNMVMLLCMYWKDLAGGTSSGPGDDNNKQMEAVEEGMAAASPGQLQLIKSPKLRGGYCSPLMTEDISTKHPWFMQCTEERRKLFLKSFAYIVTVGMVIAYMVGLNMSWTAITTAIALVVVDFRDAEPCLDKVSYSLLVFFSGMFITVSGFNKTGLPGAIWNFMAPYSKVNSVGGISVLSVIILLLSNLASNVPTVLLMGGEVASAA…
>*Brachypodium distachyon	MVLASLPKVVLGSIAFGIFWMMAVFPSVPFLPIGRTAGSLLSAVLMIVFHVISPDDAYASIDLPILGLLFSTMVVGGYLKNAGMFKHLGTLLAWKSQGGRDLLCRVCVVTALASALFTNDTCCVVLTEFVLELAAERNLPAKPFLLALASSANIGSSATPIGNPQNLVIAFNSKIPFPKFLLGILPAMLAGMAVNMVMLLAMYWKDLEGTSPCMANNGKQMEAIEEGRSPSVASLKSPHPITGAMVVDDGDSMMEENISTKHPWFMQCTEQRRKLFLKSFAYIVTVGMVVAYMVGLNMSWTAITTAIALVVVDFRDAEPCLVKVSYSLLVFFSGMFITVSGFNKTGLPGAIWDFMAPYSKVDSVGGISVLSVIILLLSNLASNVPTVLLMGNEVATAAA…
>*Hordeum vulgare	MALASLPKVVLGSFAFAVFWMMAVFPSVPFLPIGRTAGSLLSAVLMIVFHVISPDDAYASIDLPILGLLFSTMVVGGYLKNAGMFKHLGTLLAWKSQGGRDLLCRVCVVTALASALFTNDTCCVVLTEFVLELAAERNLPAKPFLLALASSANIGSSATPIGNPQNLVIAFNSKISFPRFLIGILPAMLAGMAVNMVMLLCMYWKDLEGVAPDADGKQMAVVEEGGRSPSVASLKSPHPFNGTMADDGNESMMEENLSTKHPWFMQCTEHRRKLFLKSFAYIVTVGMVVAYMAGLNMSWTAITTAIALVVVDFRDAEPCLVKVSYSLLVFFSGMFITVSGFNKTGLPGAIWNFMAPYSKVDSAGGISVLSVIILLLSNLASNVPTVLLMGNEVATAAAL…
>Triticum aestivum	MALASLPKVVLGSFAFAIFWMMAVFPSVPFLPIGRTAGSLLSAVLMIVFHVISPDDAYASIDLPILGLLFSTMVVGGYLKNAGMFKHLGTLLAWKSQGGRDLLCRVCVVTALASALFTNDTCCVVLTEFVLELAAERNLPAKPFLLALASSANIGSSATPIGNPQNLVIAFNSKISFPRFLIGILPAMLAGMAVNMVMLLCMYWKDLEGVAPDAAGKQMSVVEEGGRSPSVASLKSPHPFNGTTADDGNESMMEENISTKHPWFMQCTEHRRKLFLKSFAYIVTLGMVVAYMAGLNMSWTAITTAIALVVVDFRDAEPCLVKVSYSLLVFFSGMFITVSGFNKTGLPGAIWNFMAPYSKVDSAGGISVLSVIILLLSNLASNVPTVLLMGNEVATAAAL…
>Panicum hallii	MTQLAPLPKVVLGSLAFGVFWMLAVFPSVPFLPIGRTAGALLGAVLMIVFHVISPDDAYASIDLPILGLLFATMVVGGYLKGAGMFKHLGALLAWRSQGGRDLLCRVCVVTALASALFTNDTCCVVLTEFVLELAAERNLPAKPFLLALATSANIGSSATPIGNPQNLVIAFNSKITFLQFFFGILPAMLAGIGVNTVMLLCMYWKDLEGASPDEVAAGKEMEAAEEGRSPASVLSLKCGTSPASANGAGLRHRQNGNGHDADSVMSENISTKHRWFMQCSEQRRKLFLKSFAYVVTVGMLVAYMLGLNMSWTAITTAIALVVVDFRDAEPCLDKVSYSLLVFFSGMFVTVSGFNKTGLPGAIWNFMAPYAKINHVSGVSVLSLIILLLSNLASNVPTV…
>Miscanthus lutarioriparius	MTQLAPLPKVVMGSLAFGVFWMLAVFPSVPFLPIGRTAGALLGAVLMIVFHVISADEAYASIDLPILGLLFATMVVGGYLKGAGMFKHLGKLLAWRSQGGRDLLCRVCVVTALASALFTNDTCCVVLTEFVLELAAERNLPAKPFLLALATSANIGSSATPIGNPQNLVIAFNSKITFLQFFFGILPAMLAGMGVNTVMLLCMYWKDLEGADEVAAAAGKEMEAVEEGRSPASVLSLKNSPTATPAAHSALRQRHGHDTDDDPDSMMSENIPTKHRWFMQCSEHRRKLFLKSFAYVVTVGMLVAYMLGLNMSWTAITTAIALVVVDFRDAEPCLDKVSYSLLVFFSGMFVTVSGFNKTGLPGAIWNFMAPYAKINHVSGVTVLSLIILLLSNLASNVPT…
>Triticum urartu	MALASLSKVVLGSAAFGVFWVLAVFPSVPFLPIGRTAGALLGAALMVVFHVISPDDAYASVDLPILGLLFATMVVGGYLKSAGMFGHLGRLLAWRSQGGRDLLCRICVVTALASALFTNDTCCVVLTEFVLELAAERNLPAKPFLLALATSANIGSSATPIGNPQNLVIAFNSKISFVGFLLGILPAMLVGMAVNMVMLLCMYWKDLEGSSPDAVAAEKEMAAVEEGRRPSPATSTTLKSPGQTMLVQSSSLVAGADHESVMVESISTKHRWFIQCSAPQRRLFLKSFAYVVTAGMLVAYMLGLNMSWTAITTAVALIVVDFRDAELCLGKVSYSLLVFFTGMFVTVSGFNKTGLPGAIWKVMEPYSKINHVRGITVLSLIVIVLSNLASNVPTVLLMG…

## Sheet: Lsi4
Species name	Protein sequence
>Arabidopsis thaliana 1	MYKSSSTSKFSTHQKFQFLFYFSPNKKLTSTFFLKKMTSHGEEIEDEQISRIEKGNCKDSQGGMETAICSSPSIVCLTQKLIAEMIGTYFIIFSGCGVVVVNVLYGGTITFPGICVTWGLIVMVMIYSTGHISGAHFNPAVTVTFAVFRRFPWYQVPLYIGAQLTGSLLASLTLRLMFNVTPKAFFGTTPTDSSGQALVAEIIISFLLMFVISGVATDSRATGELAGIAVGMTIILNVFVAGPISGASMNPARSLGPAIVMGRYKGIWVYIVGPFVGIFAGGFVYNFMRFTDKPLRELTKSASFLRSVAQKDNASKSDG
>Arabidopsis thaliana 2	MSSHSDEIEEEQISRIEKGKGKDCQGGIETVICTSPSIVCLTQKLIAEMIGTYFIVFSGCGVVVVNVLYGGTITFPGICVTWGLIVMVMIYSTGHISGAHFNPAVTVTFAIFRRFPWHQVPLYIGAQFAGSLLASLTLRLMFKVTPEAFFGTTPADSPARALVAEIIISFLLMFVISGVATDNRAVGELAGIAVGMTIMVNVFVAGPISGASMNPARSLGPALVMGVYKHIWVYIVGPVLGVISGGFVYNLIRFTDKPLRELTKSASFLRAVSPSHKGSSSKT
>Oryza sativa ssp. japonica	MASTTAPSRTNSRVNYSNEIHDLSTVQSVSAVPSVYYPEKSFADIFPPNLLKKVISEVVATFLLVFVTCGAASIYGEDMKRISQLGQSVVGGLIVTVMIYATGHISGAHMNPAVTLSFAFFRHFPWIQVPFYWAAQFTGAMCAAFVLRAVLYPIEVLGTTTPTGPHWHALVIEIVVTFNMMFVTCAVATDSRAVGELAGLAVGSAVCITSIFAGPVSGGSMNPARTLAPAVASNVYTGLWIYFLGPVVGTLSGAWVYTYIRFEEAPAAAGGAAPQKLSSFKLRRLQSQSMAADEFDNV
>Oryza sativa ssp. indica	MASTTAPSRTNSRVNYSNEIHDLSTVQSVSAVPSVYYPEKSFADIFPPNLLKKVISEVVATFLLVFVTCGAASIYGEDMKRISQLGQSVVGGLIVTVMIYATGHISGAHMNPAVTLSFAFFRHFPWIQVPFYWAAQFTGAMCAAFVLRAVLYPIEVLGTTTPTGPHWHALVIEIVVTFNMMFVTCAVATDSRAVGELAGLAVGSAVCITSIFAGPVSGGSMNPARTLAPAVASNVYTGLWIYFLGPVVGTLSGAWVYTYIRFEEAPAAAGGAAPQKLSSFKLRRLQSQSMAADEFDNV
>Oryza brachyantha	MAASTAPSRTNSRVNYSNEIHDLSTVQSVSAVPSVYYPEKSLADIFPPHLLKKVISEVVATFLLVFVTCGAASIYGEDMKRISQLGQSVAGGLIVTVMIYATGHISGAHMNPAVTLSFACFRHFPWIQVPFYWAAQFTGAMCAAFVLRAVLYPIEVLGTTTPTGPHWHALVIEIVVTFNMMFVTCAVATDSRAVGELAGLAVGSAVCITSIFAGPVSGGSMNPARTLAPAVASNVYTGLWIYFLGPVAGTLSGAWVYTYIRFEEAPGAAGKDGAQKLSSFKLRRLQSQSIAADEFDNV
>Oryza meyeriana	MASTAPSRTNSRVNYSNEIHDLSTVQSVSAVPSVYYPEKSFADIFPPHLLKKVISEVVATFLLVFVTCGAASIYGEDMKRISQLGQSVAGGLIVTVMIYATGHISGAHMNPAVTLSFACFRHFPWIQVPFYWAAQFTGAMCAAFVLRAVLYPIDVLGTTTPTGPHWHALVIEIVVTFNMMFVTCAVATDSRAVGELAGLAVGSAVCITSIFAGPVSGGSMNPARTLAPAVASNVYTGLWIYFLGPVIGTLSGAWVYTYIRFEEAPAAGKDGPQKLSSFKLRRLQSQSIAADEFDNV
>Phragmites australis	MATASSTSRTNSRVNYSNEIHDLSTVQSGSIPTMYYPEKSLADIFPPHLLKKVISEVVATFLLVFVTCGAASIYGEDLKRISQLGQSVVGGLIVTVMIYATGHISGAHMNPAVTLSFACFRHFPWIQVPFYWAAQFTGAMCAAFVLKAVLYPIEVLGTTTPTGPHWHALVIEIVVTFNMMFVTCAVATDSRAVGELAGLAVGSAVCITSIFAGPVSGGSMNPARTLAPAVASNVYTGLWIYFLGPVIGTLSGAWVYTYIRFEEAPAANKDVPQRLSSFKLRRMQSQSLAADEFDTV
>Zizania palustris	MAAPATPASRTNSRVNYSNEIHDLSTVQSVSGAVPPSVYYPEKSLADIFPPHLLKKVISEVVATFLLVFVTCGAASIYGDDMKRISQLGQSVAGGLIVTVMIYATGHISGAHMNPAVTLSFACFRHFPWIQVPFYWAAQFTGAMCAAFVLRAVLHPIAVLGTTTPTGPHWHALVIEIVVTFNMMFVTCAVATDSRAVGELAGLAVGSAVCITSIFAGPVSGGSMNPARTLAPAVASNIYTGLWIYFLGPVIGTLSGAWVYTYIRFEEAPAAGGPQKLSSFKLRRLQSQSYAADEFDNV
>Panicum virgatum	MAAASTASRANSRVNYSNEIHDLSTVQSGSAVPTMYYPEKSLADIFPPHLLKKVISEVVATFLLVFVTCGAASIYGEDLKRISQLGQSVAGGLIVTVMIYATGHISGAHMNPAVTLSFACFRHFPWIQVPFYWAAQFTGAMCAAFVLKAVLHPITVIGTTTPTGPHWHALVIEIVVTFNMMFVTCAVATDSRAVGELAGLAVGSAVCITSIFAGPVSGGSMNPARTLAPAVASNVYTGLWIYFLGPVIGTLSGAWVYTYIRFEEAPAKDGPQRLSSFKLRRMQSQSLAADEFDTV
>Setaria italica	MAASTAPSRTNSRVNYSNEIHDLSTVQSGGSAVPTMYYPEKSLADIFPPHLGKKVISEVVATFLLVFVTCGAASIYGEDLKRISQLGQSVAGGLIVTVMIYATGHISGAHMNPAVTLSFACFRHFPWIQVPFYWAAQFTGAMCAAFVLKAVLHPIEVIGTTTPTGPHWHALVIEIVVTFNMMFVTCAVATDSRAVGELAGLAVGSAVCITSIFAGPVSGGSMNPARTLAPAVASNVYTGLWIYFLGPVIGTLSGAWVYTYIRFEEAPAKDAPQRLSSFKLRRMQSQSALAADEFDTV
>Panicum hallii	MAAPSTASRANSRVNYSNEIHDLSTVQSGSAVPTMYYPEKSLADIFPPHLLKKVISEVVATFLLVFVTCGAASIYGEDLKRISQLGQSVAGGLIVTVMIYATGHISGAHMNPAVTLSFACFRHFPWIQVPFYWAAQFTGAMCAAFVLKAVLHPITVIGTTTPTGPHWHALVIEIVVTFNMMFVTCAVATDSRAVGELAGLAVGSAVCITSIFAGPVSGGSMNPARTLAPAVASNVYTGLWIYFLGPVIGTLSGAWVYTYIRFEENPAKDGPQRLSSFKLRRMQSQSLAADEFDTV
>Cenchrus americanus	MAASTAPSRTNSRVNYSNEIHDLSTVQSGGSAVPTMYYPEKSLADIFPPHLGKKVISEVVATFLLVFVTCGAASIYGADLKRVSQLGQSVVGGLIVTVMIYATGHISGAHMNPAVTLSFACFRHFPWIQVPFYWAAQFTGAMCAAFVLKAVLHPIEVIGTTTPSGPHWQALVVEIVVTFNMMFVTCAVATDSRAVGELAGLAVGSAVCITSIFAGPVSGGSMNPARTLAPAVASNVYTGLWIYFLGPVIGTLSGAWVYTYIRFEEAPAKDGPQRLSSFKLRRMQSQSALAADEFDTV
>Paspalum notatum	MAAAPSTTSRTNSRVNYSNEIHDLSTVQSGSVAPTMYYPEKSLADIFPPHLGKKVISEVVATFLLVFVTCGAASIYGEDNKRVSQLGQSVAGGLIVTVMIYATGHISGAHMNPAVTLSFACFRHFPWIQVPFYWAAQFTGAMCAAFVLKAVLHPIAVIGTTTPTGPHWHALVIEIVVTFNMMFVTCAVATDSRAVGELAGLAVGSAVCITSIFAGPVSGGSMNPARTLAPAVASNVYTGLWIYFLGPVIGTLSGAWVYTYIRFEEAPSAAGPQKLSSFKLRRLQSQSALAADEFDTV
>Paspalum vaginatum	MAAAPPSTTSRTNSRVNYSNEIHDLSTVQSGGSVVPTLYYPEKSLADIFPPHLGKKVISEVVATFLLVFVTCGAASIYGEDLKRISQLGQSVAGGLIVTVMIYATGHISGAHMNPAVTLSFACFRHFPWIQVPFYWAAQFTGAMCAAFVLKAVLHPIAVIGTTTPTGPHWHALVIEIVVTFNMMFVTCAVATDSRAVGELAGLAVGSAVCITSIFAGPVSGGSMNPARTLAPAVASNVYTGLWIYFLGPVIGTLSGAWVYTYIRFEEPPSAAGPQKLSSFKLRRMQSQSALAADEFDNV
>Eragrostis curvula	MASSTSRTNSRVNYSNEIHDLSTVQSGGGSVVPTLYYPEKTLADIFPPHLLKKVISEVVATFLLVFMTCGAASIYGEDNKRISQLGQSVAGGLIVTVMIYATGHISGAHMNPAVTLSFACFRHFPWIQVPFYWAAQFTGAMCAAFVLKAVLHPIDVIGTTTPTGPHWHALVIEIVVTFNMMFVTCAVATDSRAVGELAGLAVGSAVCITSIFAGPVSGGSMNPARTLAPAVASNVYTGLWIYFLGPVIGTLSGAWTYTYIRFEEPPAANKDVPQRLSSFKLRRMQSQSLAADEFDTV
>Sorghum bicolor	MAASTASRTNSRVNYSNEIHDLSTVQSGSAVPTLFYPDKSIADIFPPHLGKKVISEVVATFLLVFVTCGAASIYGEDNKRISQLGQSVAGGLIVTVMIYATGHISGAHMNPAVTLSFACFRHFPWIQVPFYWAAQFTGAMCAAFVLKAVLHPIAVIGTTTPSGPHWHALVIEIVVTFNMMFVTCAVATDSRAVGELAGLAVGSAVCITSIFAGPVSGGSMNPARTLAPAVASNVFTGLWIYFLGPVIGTLSGAWVYTYIRFEEAPAAKDTQRLSSFKLRRLQSQSALAADEFDTV
>Digitaria exilis	MATTSTPPRANSRVNYSNEIHDLSTVQGGSVAPTMYYPEKSLADIFPPHLLKKVISEVVATFLLVFVTCGAASIYGEDMKRVSQLGQSVAGGLIVTVMIYATGHISGAHMNPAVTLSFACFRHFPWIQVPFYWAAQVTGAMCAAFVLKAVLHPIEVIGVTTPSGPHWQALVVEIVVTFNMMFVTCAVATDSRAVGELAGLAVGSAVCITSIFAGPVSGGSMNPARTLAPAVASNVYTGLWIYFLGPVIGTLSGAWVYTYIRFEENPTKDGPQRLSSFKLRRMQSQSALAADEFDHV
>Miscanthus lutarioriparius	MAASTTSRTNSRVNYSNEIHDLSTVQSGSAVPTLFYPDKSIADIFPPHLGKKVISEVVATFLLVFVTCGAASIYGEDNKRISQLGQSVVGGLIVTVMIYATGHISGAHMNPAVTLSFACFRHFPWIQVPFYWAAQFTGAMCAAFVLKAVLHPIAVIGTTTPSGPHWHALVIEIIVTFNMMFVTCAVATDSRAVGELAGLAVGSAVCITSIFAGPVSGGSMNPARTLAPAVASNVFTGLWIYFLGPVIGTLSGAWVYTYIRFEEDPAAKDTQRLSSFKLRRLQSQSALAADEFDTV
>Zea mays	MAAASTTSRTNSRVNYSNEIHDLSTVQSGSAVPTLFYPDKSIADIFPPHLGKKVISEVVATFLLVFVTCGAASIYGEDNKRISQLGQSVAGGLIVTVMIYATGHISGAHMNPAVTLSFACFRHFPWIQVPFYWAAQFTGAMCAAFVLKAVLHPIAVIGTTTPSGPHWHALLIEIVVTFNMMFVTCAVATDSRAVGELAGLAVGSAVCITSIFAGPVSGGSMNPARTLAPAVASNVFTGLWIYFLGPVIGTLSGAWVYTYIRFEEAPAAKDTQRLSSFKLRRMQSQLAADEFDTV
>Cymbopogon flexuosus	MAASTTSRTNSRVNYSNEIHDLSTVQSGSAVPTLFYPDKSIADIFPPHLGKKVISEVVATFLLVFVTCGAASIYGEDNKRISQLGQSVAGGLIVTVMIYATGHISGAHMNPAVTLSFACFRHFPWIQVPFYWAAQFTGAMCAAFVLKAVLHPIAVIGTTTPSGPHWHALVIEIVVTFNMMFVTCAVATDSRAVGELAGLAVGSAVCITSIFAGPVSGGSMNPARTLAPAVASNVFTGLWIYFLGPVIGTLSGAWVYTYIRFEEDPAAKDTQRLSSFKLRRLQSQNALAADEFDTV
>Agrostis stolonifera	MAAPSNTPRSTSRVNYSNEIHDLSTVQDGAPSLAPSMYYQEKSFADFFPPHLPKKVISEVVATFLLMFVTCGAASIYGEDVTRVSQLGQSLVGGLIVTVMIYATGHISGAHMNPAVTLSFACFRHFPWIQVPFYWAAQFTGAMCAAFVLRAVLHPISVLGTTTPTGPHWHALVIEIIVTFNMMFVTCAVATDSRAVGELAGLAVGSAVCITSIFAGPVSGGSMNPARTLAPAVASGIYTGLWIYFLGPVIGTLSGAWVYTYIRFEEAPSVKDGPQKLSSFKLRRLQSQRSQRSMAADEFDNV
>Triticum dicoccoides	MSVTSNTPTRANSRVNYSNEIHDLSTVQDGAPSLAPSMYYQEKSFADFFPPHLGKKVISEVVATFLLVFVTCGAASIYGADVTRVSQLGQSVVGGLIVTVMIYATGHISGAHMNPAVTLSFACFRHFPWIQVPFYWAAQFTGAMCAAFVLRAVLHPITVLGTTTPTGPHWHALVIEIIVTFNMMFITCAVATDSRAVGELAGLAVGSAVCITSIFAGPVSGGSMNPARTLAPAVASGVYTGLWIYFLGPVIGTLSGAWVYTYIRFEEEPSVKDGPQKLSSFKLRRLQSQRSMAVDEFDHV
>Brachypodium distachyon	MAASGTGTPTRANSRVNYSNEIHDLSTVQDGAPSLAPSMYYQEKSFADFFPPHLLKKVISEVVATFLLVFVTCGAASIYGADVTRVSQLGQSLVGGLIVTVMIYATGHISGAHMNPAVTLSFACFRHFPWIQVPFYWAAQFTGAMCAAFVLRAVLHPITVLGTTTPTGPHWHALVIEIVVTFNMMFVTCAVATDSRAVGELAGLAVGAAVCITSIFAGPVSGGSMNPARTLAPAVASGVYSGLWIYFLGPVIGTLSGAWVYTYIRFEEAPSVKDGPQKLSSFKLRRLQSQRSMANVDEFDHV
>Triticum aestivum	MSVTSNTPTRANSRVNYSNEIHDLTTVQDGAPSLAPSMYYQEKSFADFFPPHLGKKVISEVVATFLLVFVTCGAASIYSADVTRVSQLGQSVVGGLIVTVMIYATGHISGAHMNPAVTLSFACFRHFPWIQVPFYWAAQFTGAMCAAFVLRAVLHPITVLGTTTPTGPHWHALVIEIIVTFNMMFITCAVATDSRAVGELAGLAVGSAVCITSIFAGPVSGGSMNPARTLAPAVASGVYTGLWIYFLGPVIGTLSGAWVYTYIRFEEEPSVKDGPQKLSSFKLRRLQSQRSMAVDEFDHV
