# Supplementary material for: Convergent evidence for the temperature-dependent emergence of silicification in terrestrial plants
Source: Nat Commun. 2025 Jan 29;16:1155. doi: 10.1038/s41467-025-56438-0 (PMC11779819; doi:10.1038/s41467-025-56438-0)
Supplement: Supplementary file 6 — Supplementary Data 2 [file 41467_2025_56438_MOESM6_ESM.xls]

## Sheet: Species
No.	Group	Order	Family	Genus	Species	Si
1	Angiosperm	Poales	Poaceae	Chondrosum	Chondrosum_gracile	10.9032
2	Angiosperm	Poales	Poaceae	Elymus	Elymus_smithii	11.0306
3	Angiosperm	Poales	Poaceae	Pseudosclerochloa	Pseudosclerochloa_rupestris	12.2926
4	Angiosperm	Poales	Poaceae	Stipa	Stipa_comata	6.85378
5	Angiosperm	Poales	Poaceae	Sporobolus	Sporobolus_cryptandrus	16.359
6	Angiosperm	Poales	Poaceae	Festuca	Festuca_idahoensis	16.7797
7	Angiosperm	Poales	Poaceae	Elymus	Elymus_elymoides	11.2176
8	Angiosperm	Poales	Cyperaceae	Carex	Carex_filifolia	14.3232
9	Angiosperm	Poales	Poaceae	Entolasia	Entolasia_stricta	19.7243
10	Angiosperm	Asparagales	Asparagaceae	Lomandra	Lomandra_longifolia	0.687078
11	Angiosperm	Asparagales	Asparagaceae	Lomandra	Lomandra_cylindrica	6.73991
12	Angiosperm	Asparagales	Iridaceae	Patersonia	Patersonia_glabrata	0.434682
13	Angiosperm	Poales	Cyperaceae	Lepidosperma	Lepidosperma_laterale	7.84297
14	Angiosperm	Poales	Cyperaceae	Schoenus	Schoenus_melanostachys	17.8126
15	Angiosperm	Dilleniales	Dilleniaceae	Hibbertia	Hibbertia_dentata	11.6429
16	Angiosperm	Vitales	Vitaceae	Cissus	Cissus_hypoglauca	1.28535
17	Angiosperm	Apiales	Apiaceae	Platysace	Platysace_linearifolia	1.15448
18	Angiosperm	Dilleniales	Dilleniaceae	Hibbertia	Hibbertia_monogyna	0.486096
19	Angiosperm	Ericales	Ericaceae	Leucopogon	Leucopogon_microphyllus	0.986214
20	Angiosperm	Fabales	Fabaceae	Pultenaea	Pultenaea_elliptica	1.70601
21	Angiosperm	Fabales	Fabaceae	Acacia	Acacia_suaveolens	1.75742
22	Angiosperm	Lamiales	Lamiaceae	Hemigenia	Hemigenia_purpurea	6.78665
23	Angiosperm	Myrtales	Myrtaceae	Leptospermum	Leptospermum_trinervium	0.752514
24	Angiosperm	Malpighiales	Phyllanthaceae	Breynia	Breynia_oblongifolia	1.60786
25	Angiosperm	Proteales	Proteaceae	Persoonia	Persoonia_lanceolata	0.930126
26	Angiosperm	Proteales	Proteaceae	Hakea	Hakea_teretifolia	0.500118
27	Angiosperm	Proteales	Proteaceae	Hakea	Hakea_sericea	0.56088
28	Angiosperm	Proteales	Proteaceae	Lomatia	Lomatia_silaifolia	0.645012
29	Angiosperm	Proteales	Proteaceae	Isopogon	Isopogon_anethifolius	1.25731
30	Angiosperm	Proteales	Proteaceae	Persoonia	Persoonia_linearis	1.60786
31	Angiosperm	Proteales	Proteaceae	Grevillea	Grevillea_buxifolia	2.05656
32	Angiosperm	Rosales	Rhamnaceae	Pomaderris	Pomaderris_ferruginea	0.682404
33	Angiosperm	Sapindales	Rutaceae	Boronia	Boronia_bipinnata	3.29283
34	Angiosperm	Malvales	Thymelaeaceae	Pimelea	Pimelea_linifolia	0.799254
35	Angiosperm	Asparagales	Xanthorrhoeaceae	Xanthorrhoea	Xanthorrhoea_media	1.11241
36	Angiosperm	Arecales	Arecaceae	Livistona	Livistona_australis	7.65601
37	Angiosperm	Fagales	Casuarinaceae	Allocasuarina	Allocasuarina_torulosa	0.481422
38	Angiosperm	Fagales	Casuarinaceae	Allocasuarina	Allocasuarina_littoralis	2.74831
39	Angiosperm	Sapindales	Meliaceae	Synoum	Synoum_glandulosum	3.9916
40	Angiosperm	Myrtales	Myrtaceae	Eucalyptus	Eucalyptus_haemastoma	0.39729
41	Angiosperm	Myrtales	Myrtaceae	Corymbia	Corymbia_gummifera	0.593598
42	Angiosperm	Myrtales	Myrtaceae	Angophora	Angophora_hispida	0.874038
43	Angiosperm	Myrtales	Myrtaceae	Eucalyptus	Eucalyptus_piperita	1.58449
44	Angiosperm	Myrtales	Myrtaceae	Syncarpia	Syncarpia_glomulifera	2.07993
45	Angiosperm	Proteales	Proteaceae	Banksia	Banksia_serrata	1.8696
46	Angiosperm	Poales	Anarthriaceae	Lyginia	Lyginia_imberbis	0.99203
47	Angiosperm	Poales	Cyperaceae	Lepidosperma	Lepidosperma_costale	9.67245
48	Angiosperm	Poales	Poaceae	Poa	Poa_porphyroclados	4.91647
49	Angiosperm	Poales	Poaceae	Rytidosperma	Rytidosperma_occidentale	7.78
50	Angiosperm	Poales	Poaceae	Amphipogon	Amphipogon_turbinatus	14.5755
51	Angiosperm	Poales	Poaceae	Neurachne	Neurachne_alopecuroidea	22.0532
52	Angiosperm	Caryophyllales	Aizoaceae	Carpobrotus	Carpobrotus_virescens	0.45365
53	Angiosperm	Asparagales	Asparagaceae	Lomandra	Lomandra_maritima	0.126599
54	Angiosperm	Asparagales	Asparagaceae	Acanthocarpus	Acanthocarpus_preissii	0.179623
55	Angiosperm	Asparagales	Asparagaceae	Lomandra	Lomandra_hastilis	0.50783
56	Angiosperm	Poales	Cyperaceae	Lepidosperma	Lepidosperma_calcicola	5.60719
57	Angiosperm	Poales	Cyperaceae	Schoenus	Schoenus_grandiflorus	4.07045
58	Angiosperm	Arecales	Dasypogonaceae	Dasypogon	Dasypogon_obliquifolius	9.87187
59	Angiosperm	Asterales	Goodeniaceae	Scaevola	Scaevola_thesioides	0.2475
60	Angiosperm	Asterales	Goodeniaceae	Scaevola	Scaevola_canescens	0.530763
61	Angiosperm	Commelinales	Haemodoraceae	Phlebocarya	Phlebocarya_filifolia	3.062
62	Angiosperm	Commelinales	Haemodoraceae	Conostylis	Conostylis_candicans	2.56902
63	Angiosperm	Commelinales	Haemodoraceae	Blancoa	Blancoa_canescens	3.91645
64	Angiosperm	Commelinales	Haemodoraceae	Conostylis	Conostylis_aurea	4.78641
65	Angiosperm	Commelinales	Haemodoraceae	Conostylis	Conostylis_setigera	6.43253
66	Angiosperm	Poales	Restionaceae	Alexgeorgea	Alexgeorgea_subterranea	1.4657
67	Angiosperm	Gentianales	Rubiaceae	Opercularia	Opercularia_spermacocea	0.25234
68	Angiosperm	Poales	Restionaceae	Alexgeorgea	Alexgeorgea_nitens	3.26113
69	Angiosperm	Poales	Restionaceae	Desmocladus	Desmocladus_asper	5.61789
70	Angiosperm	Poales	Restionaceae	Lepidobolus	Lepidobolus_preissianus	7.34724
71	Angiosperm	Poales	Restionaceae	Chordifex	Chordifex_sinuosus	8.32714
72	Angiosperm	Poales	Cyperaceae	Ficinia	Ficinia_nodosa	0.238853
73	Angiosperm	Poales	Cyperaceae	Schoenus	Schoenus_pedicellatus	4.97018
74	Angiosperm	Poales	Cyperaceae	Gahnia	Gahnia_lanigera	5.11765
75	Angiosperm	Poales	Cyperaceae	Schoenus	Schoenus_curvifolius	12.8622
76	Angiosperm	Poales	Cyperaceae	Schoenus	Schoenus_brevisetis	13.352
77	Angiosperm	Poales	Cyperaceae	Mesomelaena	Mesomelaena_pseudostygia	19.1211
78	Angiosperm	Asterales	Asteraceae	Arctotis	Arctotis_acaulis	0.5
79	Angiosperm	Asterales	Asteraceae	Arnoglossum	Arnoglossum_atriplicifolium	0.3
80	Angiosperm	Dilleniales	Dilleniaceae	Hibbertia	Hibbertia_racemosa	0.163685
81	Angiosperm	Dilleniales	Dilleniaceae	Hibbertia	Hibbertia_hypericoides	6.81795
82	Angiosperm	Ericales	Ericaceae	Leucopogon	Leucopogon_insularis	0.288703
83	Angiosperm	Ericales	Ericaceae	Leucopogon	Leucopogon_polymorphus	0.47036
84	Angiosperm	Ericales	Ericaceae	Leucopogon	Leucopogon_parviflorus	0.248645
85	Angiosperm	Ericales	Ericaceae	Astroloma	Astroloma_xerophyllum	0.30221
86	Angiosperm	Ericales	Ericaceae	Andersonia	Andersonia_heterophylla	0.38038
87	Angiosperm	Ericales	Ericaceae	Conostephium	Conostephium_pendulum	0.77802
88	Angiosperm	Malpighiales	Euphorbiaceae	Beyeria	Beyeria_cinerea	0.397515
89	Angiosperm	Fabales	Fabaceae	Abarema	Abarema_adenophora	0.218976
90	Angiosperm	Fabales	Fabaceae	Acacia	Acacia_rostellifera	0.251147
91	Angiosperm	Fabales	Fabaceae	Acacia	Acacia_truncata	0.53229
92	Angiosperm	Fabales	Fabaceae	Acacia	Acacia_lasiocarpa	0.753436
93	Angiosperm	Fabales	Fabaceae	Albizia	Albizia_niopoides	0.194097
94	Angiosperm	Fabales	Fabaceae	Aldina	Aldina_kunhardtiana	0.484812
95	Angiosperm	Fabales	Fabaceae	Baptisia	Baptisia_australis	0.1
96	Angiosperm	Fabales	Fabaceae	Bauhinia	Bauhinia_brachycalyx	0.0877486
97	Angiosperm	Fabales	Fabaceae	Bauhinia	Bauhinia_arborea	0.145696
98	Angiosperm	Fabales	Fabaceae	Bossiaea	Bossiaea_eriocarpa	0.549257
99	Angiosperm	Fabales	Fabaceae	Brownea	Brownea_grandiceps	0.224309
100	Angiosperm	Fabales	Fabaceae	Acacia	Acacia_spathulifolia	1.0189
101	Angiosperm	Fabales	Fabaceae	Acacia	Acacia_pulchella	2.68
102	Angiosperm	Fabales	Fabaceae	Labichea	Labichea_cassioides	5.25939
103	Angiosperm	Asterales	Goodeniaceae	Scaevola	Scaevola_crassifolia	0.193143
104	Angiosperm	Lamiales	Lamiaceae	Hemiandra	Hemiandra_pungens	0.26611
105	Angiosperm	Myrtales	Myrtaceae	Eremaea	Eremaea_beaufortioides	0.18271
106	Angiosperm	Myrtales	Myrtaceae	Thryptomene	Thryptomene_baeckeacea	0.195935
107	Angiosperm	Myrtales	Myrtaceae	Calothamnus	Calothamnus_quadrifidus	0.205105
108	Angiosperm	Myrtales	Myrtaceae	Calothamnus	Calothamnus_sanguineus	0.26326
109	Angiosperm	Myrtales	Myrtaceae	Melaleuca	Melaleuca_systena	0.2749
110	Angiosperm	Myrtales	Myrtaceae	Scholtzia	Scholtzia_umbellifera	0.293133
111	Angiosperm	Myrtales	Myrtaceae	Hypocalymma	Hypocalymma_xanthopetalum	0.3189
112	Angiosperm	Myrtales	Myrtaceae	Melaleuca	Melaleuca_leuropoma	0.32274
113	Angiosperm	Myrtales	Myrtaceae	Melaleuca	Melaleuca_huegelii	0.33267
114	Angiosperm	Myrtales	Myrtaceae	Darwinia	Darwinia_sanguinea	0.40631
115	Angiosperm	Myrtales	Myrtaceae	Melaleuca	Melaleuca_carrii	0.53557
116	Angiosperm	Myrtales	Myrtaceae	Eremaea	Eremaea_asterocarpa	0.95579
117	Angiosperm	Malpighiales	Phyllanthaceae	Phyllanthus	Phyllanthus_calycinus	0.10319
118	Angiosperm	Proteales	Proteaceae	Hakea	Hakea_lissocarpha	0.39739
119	Angiosperm	Proteales	Proteaceae	Stirlingia	Stirlingia_latifolia	0.45448
120	Angiosperm	Proteales	Proteaceae	Hakea	Hakea_incrassata	0.480175
121	Angiosperm	Proteales	Proteaceae	Banksia	Banksia_sessilis	0.59341
122	Angiosperm	Proteales	Proteaceae	Banksia	Banksia_leptophylla	4.17533
123	Angiosperm	Proteales	Proteaceae	Conospermum	Conospermum_boreale	5.04726
124	Angiosperm	Ranunculales	Ranunculaceae	Clematis	Clematis_linearifolia	0.243655
125	Angiosperm	Rosales	Rhamnaceae	Spyridium	Spyridium_globulosum	0.213958
126	Angiosperm	Rosales	Rhamnaceae	Stenanthemum	Stenanthemum_notiale	0.368475
127	Angiosperm	Rosales	Rhamnaceae	Cryptandra	Cryptandra_pungens	0.3716
128	Angiosperm	Rosales	Rhamnaceae	Cryptandra	Cryptandra_mutila	0.671975
129	Angiosperm	Lamiales	Scrophulariaceae	Myoporum	Myoporum_insulare	0.12121
130	Angiosperm	Asparagales	Xanthorrhoeaceae	Xanthorrhoea	Xanthorrhoea_preissii	0.17054
131	Angiosperm	Myrtales	Myrtaceae	Eucalyptus	Eucalyptus_todtiana	0.79232
132	Angiosperm	Proteales	Proteaceae	Banksia	Banksia_menziesii	2.37343
133	Angiosperm	Proteales	Proteaceae	Banksia	Banksia_attenuata	4.94224
134	Angiosperm	Gentianales	Apocynaceae	Vinca	Vinca_minor	1.9
135	Angiosperm	Solanales	Convolvulaceae	Ipomoea	Ipomoea_tricolor	0.4
136	Angiosperm	Solanales	Convolvulaceae	Convolvulus	Convolvulus_tricolor	1.9725
137	Angiosperm	Solanales	Convolvulaceae	Ipomoea	Ipomoea_purpurea	2.675
138	Angiosperm	Cucurbitales	Cucurbitaceae	Echinocystis	Echinocystis_lobata	7.9
139	Angiosperm	Cucurbitales	Cucurbitaceae	Cucumis	Cucumis_melo	13.28
140	Angiosperm	Cucurbitales	Cucurbitaceae	Cucurbita	Cucurbita_moschata	20.5925
141	Angiosperm	Fabales	Fabaceae	Lablab	Lablab_purpureus	3.3
142	Angiosperm	Fabales	Fabaceae	Phaseolus	Phaseolus_coccineus	4.1
143	Angiosperm	Fabales	Fabaceae	Archidendron	Archidendron_bubalinum	13.2
144	Angiosperm	Fabales	Fabaceae	Archidendron	Archidendron_microcarpum	21.5
145	Angiosperm	Fabales	Fabaceae	Cajanus	Cajanus_cajan	13.0872
146	Angiosperm	Ranunculales	Ranunculaceae	Clematis	Clematis_recta	1.4
147	Angiosperm	Sapindales	Sapindaceae	Cardiospermum	Cardiospermum_halicacabum	0.3
148	Angiosperm	Solanales	Solanaceae	Solanum	Solanum_dulcamara	0.3
149	Angiosperm	Apiales	Apiaceae	Molopospermum	Molopospermum_peloponnesiacum	0.4
150	Angiosperm	Asterales	Asteraceae	Silphium	Silphium_perfoliatum	3
151	Angiosperm	Asterales	Asteraceae	Echinacea	Echinacea_paradoxa	5.8
152	Angiosperm	Asterales	Asteraceae	Achillea	Achillea_ptarmica	11
153	Angiosperm	Asterales	Campanulaceae	Platycodon	Platycodon_grandiflorus	1
154	Angiosperm	Liliales	Colchicaceae	Colchicum	Colchicum_autumnale	0.6
155	Angiosperm	Malpighiales	Euphorbiaceae	Euphorbia	Euphorbia_marginata	0.8
156	Angiosperm	Fabales	Fabaceae	Campsiandra	Campsiandra_angustifolia	0.385431
157	Angiosperm	Fabales	Fabaceae	Cercis	Cercis_canadensis	0.9348
158	Angiosperm	Myrtales	Onagraceae	Oenothera	Oenothera_fruticosa	0.9
159	Angiosperm	Myrtales	Onagraceae	Clarkia	Clarkia_pulchella	2.04
160	Angiosperm	Lamiales	Plantaginaceae	Cymbalaria	Cymbalaria_pallida	0.3
161	Angiosperm	Lamiales	Plantaginaceae	Gratiola	Gratiola_officinalis	1.1
162	Angiosperm	Ranunculales	Ranunculaceae	Anemone	Anemone_hupehensis	1.9
163	Angiosperm	Ranunculales	Ranunculaceae	Thalictrum	Thalictrum_aquilegiifolium	4.9485
164	Angiosperm	Saxifragales	Saxifragaceae	Astilbe	Astilbe_rubra	0.4
165	Angiosperm	Saxifragales	Saxifragaceae	Tellima	Tellima_grandiflora	0.9
166	Angiosperm	Saxifragales	Saxifragaceae	Mukdenia	Mukdenia_rossii	1.3
167	Angiosperm	Poales	Poaceae	Melinis	Melinis_nerviglumis	8.3
168	Angiosperm	Poales	Poaceae	Melica	Melica_altissima	8.5
169	Angiosperm	Poales	Poaceae	Helictotrichon	Helictotrichon_sempervirens	8.8
170	Angiosperm	Poales	Poaceae	Calamagrostis	Calamagrostis_arundinacea	13.2
171	Angiosperm	Poales	Poaceae	Festuca	Festuca_glauca	13.5
172	Angiosperm	Poales	Poaceae	Hakonechloa	Hakonechloa_macra	13.5
173	Angiosperm	Poales	Poaceae	Brachypodium	Brachypodium_distachyon	19.9775
174	Angiosperm	Caryophyllales	Amaranthaceae	Atriplex	Atriplex_hortensis	2.295
175	Angiosperm	Caryophyllales	Amaranthaceae	Gomphrena	Gomphrena_globosa	2.345
176	Angiosperm	Caryophyllales	Amaranthaceae	Beta	Beta_vulgaris	2.48986
177	Angiosperm	Caryophyllales	Amaranthaceae	Amaranthus	Amaranthus_tricolor	3.25
178	Angiosperm	Caryophyllales	Amaranthaceae	Amaranthus	Amaranthus_caudatus	4.735
179	Angiosperm	Caryophyllales	Amaranthaceae	Alternanthera	Alternanthera_brasiliana	6.9
180	Angiosperm	Asparagales	Amaryllidaceae	Allium	Allium_tuberosum	0.36
181	Angiosperm	Apiales	Apiaceae	Petroselinum	Petroselinum_crispum	0.1
182	Angiosperm	Apiales	Apiaceae	Astrantia	Astrantia_major	0.3
183	Angiosperm	Apiales	Apiaceae	Myrrhis	Myrrhis_odorata	0.5
184	Angiosperm	Apiales	Apiaceae	Anethum	Anethum_graveolens	0.595
185	Angiosperm	Apiales	Apiaceae	Angelica	Angelica_archangelica	0.9
186	Angiosperm	Apiales	Apiaceae	Apium	Apium_graveolens	0.94
187	Angiosperm	Apiales	Apiaceae	Anthriscus	Anthriscus_cerefolium	1.92
188	Angiosperm	Apiales	Apiaceae	Coriandrum	Coriandrum_sativum	2.35
189	Angiosperm	Gentianales	Apocynaceae	Asclepias	Asclepias_incarnata	0.5
190	Angiosperm	Gentianales	Apocynaceae	Gomphocarpus	Gomphocarpus_physocarpus	1.415
191	Angiosperm	Apiales	Araliaceae	Aralia	Aralia_racemosa	0.9
192	Angiosperm	Piperales	Aristolochiaceae	Asarum	Asarum_europaeum	0.6
193	Angiosperm	Asparagales	Asparagaceae	Polygonatum	Polygonatum_multiflorum	0.3
194	Angiosperm	Asparagales	Asparagaceae	Asparagus	Asparagus_pseudoscaber	0.4
195	Angiosperm	Asparagales	Asparagaceae	Asparagus	Asparagus_verticillatus	0.4
196	Angiosperm	Asparagales	Asparagaceae	Yucca	Yucca_glauca	0.4
197	Angiosperm	Asterales	Asteraceae	Artemisia	Artemisia_dracunculus	0.6
198	Angiosperm	Asterales	Asteraceae	Artemisia	Artemisia_ludoviciana	0.62392
199	Angiosperm	Asterales	Asteraceae	Artemisia	Artemisia_maritima	0.5
200	Angiosperm	Asterales	Asteraceae	Cichorium	Cichorium_endivia	0.7
201	Angiosperm	Asterales	Asteraceae	Cosmos	Cosmos_sulphureus	0.5
202	Angiosperm	Asterales	Asteraceae	Cynara	Cynara_cardunculus	0.3375
203	Angiosperm	Asterales	Asteraceae	Emilia	Emilia_coccinea	0.3
204	Angiosperm	Asterales	Asteraceae	Erigeron	Erigeron_karvinskianus	0.6
205	Angiosperm	Asterales	Asteraceae	Gaillardia	Gaillardia_aristata	0.6
206	Angiosperm	Asterales	Asteraceae	Jacobaea	Jacobaea_maritima	0.8
207	Angiosperm	Asterales	Asteraceae	Olearia	Olearia_axillaris	0.2983
208	Angiosperm	Asterales	Asteraceae	Osteospermum	Osteospermum_ecklonis	0.925
209	Angiosperm	Asterales	Asteraceae	Pulicaria	Pulicaria_dysenterica	0.597
210	Angiosperm	Asterales	Asteraceae	Scorzonera	Scorzonera_hispanica	0.9
211	Angiosperm	Asterales	Asteraceae	Centaurea	Centaurea_macrocephala	1.1
212	Angiosperm	Asterales	Asteraceae	Ligularia	Ligularia_dentata	1.1
213	Angiosperm	Asterales	Asteraceae	Solidago	Solidago_arguta	1.1
214	Angiosperm	Asterales	Asteraceae	Achillea	Achillea_filipendulina	1.6
215	Angiosperm	Asterales	Asteraceae	Hieracium	Hieracium_villosum	1.6
216	Angiosperm	Asterales	Asteraceae	Erigeron	Erigeron_speciosus	1.685
217	Angiosperm	Asterales	Asteraceae	Symphyotrichum	Symphyotrichum_novae-angliae	1.7
218	Angiosperm	Asterales	Asteraceae	Tanacetum	Tanacetum_vulgare	1.7
219	Angiosperm	Asterales	Asteraceae	Cladanthus	Cladanthus_arabicus	1.73
220	Angiosperm	Asterales	Asteraceae	Calendula	Calendula_officinalis	1.855
221	Angiosperm	Asterales	Asteraceae	Lactuca	Lactuca_sativa	2
222	Angiosperm	Asterales	Asteraceae	Tragopogon	Tragopogon_porrifolius	2
223	Angiosperm	Asterales	Asteraceae	Zinnia	Zinnia_haageana	2.1
224	Angiosperm	Asterales	Asteraceae	Echinops	Echinops_ritro	2.3
225	Angiosperm	Asterales	Asteraceae	Coreopsis	Coreopsis_lanceolata	2.4
226	Angiosperm	Asterales	Asteraceae	Helenium	Helenium_autumnale	2.5
227	Angiosperm	Asterales	Asteraceae	Dahlia	Dahlia_pinnata	2.6
228	Angiosperm	Asterales	Asteraceae	Xerochrysum	Xerochrysum_bracteatum	2.8675
229	Angiosperm	Asterales	Asteraceae	Arctotis	Arctotis_fastuosa	3.02
230	Angiosperm	Asterales	Asteraceae	Tagetes	Tagetes_erecta	3.07834
231	Angiosperm	Asterales	Asteraceae	Ligularia	Ligularia_przewalskii	3.1
232	Angiosperm	Asterales	Asteraceae	Ageratum	Ageratum_houstonianum	3.3
233	Angiosperm	Asterales	Asteraceae	Telekia	Telekia_speciosa	3.7
234	Angiosperm	Asterales	Asteraceae	Glebionis	Glebionis_coronaria	3.72667
235	Angiosperm	Asterales	Asteraceae	Arctium	Arctium_lappa	3.805
236	Angiosperm	Asterales	Asteraceae	Solidago	Solidago_canadensis	3.9
237	Angiosperm	Asterales	Asteraceae	Ligularia	Ligularia_japonica	4
238	Angiosperm	Asterales	Asteraceae	Rudbeckia	Rudbeckia_laciniata	4
239	Angiosperm	Asterales	Asteraceae	Eupatorium	Eupatorium_cannabinum	4.7
240	Angiosperm	Asterales	Asteraceae	Cosmos	Cosmos_bipinnatus	5.37
241	Angiosperm	Asterales	Asteraceae	Matricaria	Matricaria_chamomilla	5.39667
242	Angiosperm	Asterales	Asteraceae	Anthemis	Anthemis_cretica	5.4
243	Angiosperm	Asterales	Asteraceae	Ammobium	Ammobium_alatum	5.595
244	Angiosperm	Asterales	Asteraceae	Rudbeckia	Rudbeckia_fulgida	5.6
245	Angiosperm	Asterales	Asteraceae	Inula	Inula_hirta	6.2
246	Angiosperm	Asterales	Asteraceae	Eriophyllum	Eriophyllum_lanatum	7.5
247	Angiosperm	Asterales	Asteraceae	Coreopsis	Coreopsis_grandiflora	7.6
248	Angiosperm	Asterales	Asteraceae	Parthenium	Parthenium_integrifolium	8.4
249	Angiosperm	Asterales	Asteraceae	Echinacea	Echinacea_pallida	8.5
250	Angiosperm	Asterales	Asteraceae	Rudbeckia	Rudbeckia_hirta	8.7
251	Angiosperm	Asterales	Asteraceae	Echinacea	Echinacea_purpurea	8.924
252	Angiosperm	Asterales	Asteraceae	Achillea	Achillea_millefolium	12.9697
253	Angiosperm	Asterales	Asteraceae	Ajania	Ajania_tenuifolia	21.2493
254	Angiosperm	Asterales	Asteraceae	Anaphalis	Anaphalis_lactea	13.2331
255	Angiosperm	Asterales	Asteraceae	Artemisia	Artemisia_lactiflora	26.5436
256	Angiosperm	Asterales	Asteraceae	Artemisia	Artemisia_vulgaris	15.0603
257	Angiosperm	Asterales	Asteraceae	Artemisia	Artemisia_scoparia	12.5027
258	Angiosperm	Asterales	Asteraceae	Artemisia	Artemisia_argyi	13.3566
259	Angiosperm	Asterales	Asteraceae	Artemisia	Artemisia_mongolica	25.1018
260	Angiosperm	Asterales	Asteraceae	Artemisia	Artemisia_tanacetifolia	10.1878
261	Angiosperm	Asterales	Asteraceae	Eutrochium	Eutrochium_maculatum	4.1
262	Angiosperm	Ericales	Balsaminaceae	Impatiens	Impatiens_balsamina	1.1
263	Angiosperm	Boraginales	Boraginaceae	Phacelia	Phacelia_purpusii	1.83
264	Angiosperm	Boraginales	Boraginaceae	Nemophila	Nemophila_maculata	1.85
265	Angiosperm	Boraginales	Boraginaceae	Symphytum	Symphytum_officinale	3
266	Angiosperm	Boraginales	Boraginaceae	Heliotropium	Heliotropium_arborescens	3.4
267	Angiosperm	Boraginales	Boraginaceae	Nemophila	Nemophila_menziesii	3.545
268	Angiosperm	Boraginales	Boraginaceae	Myosotis	Myosotis_alpestris	6.3
269	Angiosperm	Boraginales	Boraginaceae	Pulmonaria	Pulmonaria_saccharata	7.4
270	Angiosperm	Boraginales	Boraginaceae	Borago	Borago_officinalis	7.6
271	Angiosperm	Boraginales	Boraginaceae	Anchusa	Anchusa_capensis	11
272	Angiosperm	Boraginales	Boraginaceae	Cynoglossum	Cynoglossum_amabile	16.775
273	Angiosperm	Brassicales	Brassicaceae	Brassica	Brassica_cretica	0.1
274	Angiosperm	Brassicales	Brassicaceae	Crambe	Crambe_cordifolia	0.2
275	Angiosperm	Brassicales	Brassicaceae	Lunaria	Lunaria_annua	0.3
276	Angiosperm	Brassicales	Brassicaceae	Hesperis	Hesperis_matronalis	0.4
277	Angiosperm	Brassicales	Brassicaceae	Iberis	Iberis_amara	0.4
278	Angiosperm	Brassicales	Brassicaceae	Brassica	Brassica_oleracea	0.5375
279	Angiosperm	Brassicales	Brassicaceae	Arabis	Arabis_blepharophylla	0.6
280	Angiosperm	Brassicales	Brassicaceae	Erysimum	Erysimum_odoratum	0.6
281	Angiosperm	Brassicales	Brassicaceae	Arabis	Arabis_alpina	0.7
282	Angiosperm	Brassicales	Brassicaceae	Erysimum	Erysimum_linifolium	0.775
283	Angiosperm	Brassicales	Brassicaceae	Alyssum	Alyssum_montanum	0.925
284	Angiosperm	Brassicales	Brassicaceae	Camelina	Camelina_sativa	1.1
285	Angiosperm	Brassicales	Brassicaceae	Iberis	Iberis_umbellata	1.14
286	Angiosperm	Brassicales	Brassicaceae	Malcolmia	Malcolmia_maritima	1.19
287	Angiosperm	Brassicales	Brassicaceae	Arabidopsis	Arabidopsis_thaliana	2
288	Angiosperm	Brassicales	Brassicaceae	Matthiola	Matthiola_longipetala	2.125
289	Angiosperm	Brassicales	Brassicaceae	Eruca	Eruca_vesicaria	2.515
290	Angiosperm	Asterales	Campanulaceae	Lobelia	Lobelia_siphilitica	1.4
291	Angiosperm	Asterales	Campanulaceae	Campanula	Campanula_persicifolia	2.7
292	Angiosperm	Asterales	Campanulaceae	Trachelium	Trachelium_caeruleum	2.9
293	Angiosperm	Asterales	Campanulaceae	Campanula	Campanula_glomerata	3.7
294	Angiosperm	Asterales	Campanulaceae	Campanula	Campanula_alliariifolia	5.3
295	Angiosperm	Dipsacales	Caprifoliaceae	Succisa	Succisa_pratensis	0.2
296	Angiosperm	Dipsacales	Caprifoliaceae	Knautia	Knautia_macedonica	0.6
297	Angiosperm	Dipsacales	Caprifoliaceae	Lomelosia	Lomelosia_caucasica	1.3
298	Angiosperm	Caryophyllales	Caryophyllaceae	Dianthus	Dianthus_caryophyllus	0.885
299	Angiosperm	Caryophyllales	Caryophyllaceae	Dianthus	Dianthus_carthusianorum	1.44
300	Angiosperm	Caryophyllales	Caryophyllaceae	Agrostemma	Agrostemma_githago	1.765
301	Angiosperm	Saxifragales	Crassulaceae	Sempervivum	Sempervivum_tectorum	1.3
302	Angiosperm	Cucurbitales	Cucurbitaceae	Cucurbita	Cucurbita_pepo	5.4
303	Angiosperm	Cucurbitales	Cucurbitaceae	Cucumis	Cucumis_sativus	9.29584
304	Angiosperm	Malpighiales	Euphorbiaceae	Euphorbia	Euphorbia_epithymoides	0.2
305	Angiosperm	Malpighiales	Euphorbiaceae	Euphorbia	Euphorbia_dulcis	0.4
306	Angiosperm	Malpighiales	Euphorbiaceae	Euphorbia	Euphorbia_palustris	0.945
307	Angiosperm	Fabales	Fabaceae	Caragana	Caragana_sinica	12.2213
308	Angiosperm	Fabales	Fabaceae	Clathrotropis	Clathrotropis_macrocarpa	0.202311
309	Angiosperm	Fabales	Fabaceae	Copaifera	Copaifera_reticulata	0.161325
310	Angiosperm	Fabales	Fabaceae	Cynometra	Cynometra_bauhiniifolia	0.105132
311	Angiosperm	Fabales	Fabaceae	Cynometra	Cynometra_spruceana	0.120124
312	Angiosperm	Fabales	Fabaceae	Daniellia	Daniellia_oliveri	0.109922
313	Angiosperm	Fabales	Fabaceae	Daviesia	Daviesia_podophylla	0.354
314	Angiosperm	Fabales	Fabaceae	Daviesia	Daviesia_triflora	0.51456
315	Angiosperm	Fabales	Fabaceae	Detarium	Detarium_senegalense	0.018
316	Angiosperm	Fabales	Fabaceae	Apios	Apios_americana	2.3
317	Angiosperm	Fabales	Fabaceae	Arachis	Arachis_hypogaea	2.7
318	Angiosperm	Fabales	Fabaceae	Vigna	Vigna_unguiculata	2.75
319	Angiosperm	Fabales	Fabaceae	Glycine	Glycine_clandestina	13.9947
320	Angiosperm	Gentianales	Gentianaceae	Sabatia	Sabatia_dodecandra	0.6
321	Angiosperm	Gentianales	Gentianaceae	Gentiana	Gentiana_septemfida	0.8
322	Angiosperm	Geraniales	Geraniaceae	Erodium	Erodium_pelargoniflorum	0.3
323	Angiosperm	Geraniales	Geraniaceae	Pelargonium	Pelargonium_peltatum	0.4
324	Angiosperm	Geraniales	Geraniaceae	Pelargonium	Pelargonium_zonale	0.6
325	Angiosperm	Asparagales	Iridaceae	Iris	Iris_germanica	0.4
326	Angiosperm	Lamiales	Lamiaceae	Nepeta	Nepeta_sibirica	0.3
327	Angiosperm	Lamiales	Lamiaceae	Salvia	Salvia_pratensis	0.3
328	Angiosperm	Lamiales	Lamiaceae	Nepeta	Nepeta_cataria	0.4
329	Angiosperm	Lamiales	Lamiaceae	Phlomoides	Phlomoides_tuberosa	0.5
330	Angiosperm	Lamiales	Lamiaceae	Salvia	Salvia_splendens	0.5
331	Angiosperm	Lamiales	Lamiaceae	Lamium	Lamium_maculatum	0.6
332	Angiosperm	Lamiales	Lamiaceae	Physostegia	Physostegia_virginiana	0.83
333	Angiosperm	Lamiales	Lamiaceae	Agastache	Agastache_foeniculum	1.035
334	Angiosperm	Lamiales	Lamiaceae	Monarda	Monarda_didyma	1.1
335	Angiosperm	Lamiales	Lamiaceae	Stachys	Stachys_byzantina	1.1
336	Angiosperm	Lamiales	Lamiaceae	Mentha	Mentha_spicata	1.15
337	Angiosperm	Lamiales	Lamiaceae	Monarda	Monarda_fistulosa	1.3
338	Angiosperm	Lamiales	Lamiaceae	Salvia	Salvia_lyrata	1.3
339	Angiosperm	Lamiales	Lamiaceae	Ocimum	Ocimum_basilicum	1.345
340	Angiosperm	Lamiales	Lamiaceae	Leonotis	Leonotis_nepetifolia	1.41
341	Angiosperm	Lamiales	Lamiaceae	Lamium	Lamium_galeobdolon	2
342	Angiosperm	Liliales	Liliaceae	Lilium	Lilium_regale	0.2
343	Angiosperm	Liliales	Liliaceae	Lilium	Lilium_lancifolium	1.2
344	Angiosperm	Malpighiales	Linaceae	Linum	Linum_flavum	0.3
345	Angiosperm	Malvales	Malvaceae	Gossypium	Gossypium_herbaceum	0.3
346	Angiosperm	Malvales	Malvaceae	Althaea	Althaea_officinalis	0.7
347	Angiosperm	Malvales	Malvaceae	Sidalcea	Sidalcea_malviflora	0.9
348	Angiosperm	Malvales	Malvaceae	Malva	Malva_sylvestris	1.135
349	Angiosperm	Malvales	Malvaceae	Hibiscus	Hibiscus_acetosella	1.9
350	Angiosperm	Malvales	Malvaceae	Alcea	Alcea_rosea	3.62215
351	Angiosperm	Malvales	Malvaceae	Lavatera	Lavatera_trimestris	4.1
352	Angiosperm	Malvales	Malvaceae	Abelmoschus	Abelmoschus_esculentus	14.78
353	Angiosperm	Liliales	Melanthiaceae	Veratrum	Veratrum_nigrum	0.5
354	Angiosperm	Zingiberales	Musaceae	Ensete	Ensete_ventricosum	8
355	Angiosperm	Myrtales	Onagraceae	Epilobium	Epilobium_parviflorum	0.3
356	Angiosperm	Saxifragales	Paeoniaceae	Paeonia	Paeonia_lactiflora	1
357	Angiosperm	Ranunculales	Papaveraceae	Papaver	Papaver_rupifragum	0.2
358	Angiosperm	Ranunculales	Papaveraceae	Papaver	Papaver_orientale	0.4
359	Angiosperm	Ranunculales	Papaveraceae	Sanguinaria	Sanguinaria_canadensis	0.7
360	Angiosperm	Ranunculales	Papaveraceae	Papaver	Papaver_somniferum	3.3
361	Angiosperm	Lamiales	Pedaliaceae	Ceratotheca	Ceratotheca_triloba	1.2
362	Angiosperm	Lamiales	Phrymaceae	Mimulus	Mimulus_guttatus	6.1
363	Angiosperm	Lamiales	Plantaginaceae	Digitalis	Digitalis_purpurea	0.3
364	Angiosperm	Lamiales	Plantaginaceae	Penstemon	Penstemon_barbatus	0.5925
365	Angiosperm	Lamiales	Plantaginaceae	Digitalis	Digitalis_ferruginea	0.79
366	Angiosperm	Lamiales	Plantaginaceae	Digitalis	Digitalis_grandiflora	0.8
367	Angiosperm	Lamiales	Plantaginaceae	Angelonia	Angelonia_angustifolia	1.1
368	Angiosperm	Lamiales	Plantaginaceae	Chelone	Chelone_obliqua	3.1
369	Angiosperm	Lamiales	Plantaginaceae	Antirrhinum	Antirrhinum_majus	4.02
370	Angiosperm	Caryophyllales	Plumbaginaceae	Limonium	Limonium_sinuatum	1.215
371	Angiosperm	Poales	Poaceae	Cenchrus	Cenchrus_americanus	14.4
372	Angiosperm	Poales	Poaceae	Cenchrus	Cenchrus_setaceus	16.9625
373	Angiosperm	Poales	Poaceae	Sporobolus	Sporobolus_heterolepis	7.4
374	Angiosperm	Ericales	Polemoniaceae	Polemonium	Polemonium_reptans	0.5
375	Angiosperm	Ericales	Polemoniaceae	Gilia	Gilia_capitata	1.585
376	Angiosperm	Ericales	Polemoniaceae	Phlox	Phlox_divaricata	2.9
377	Angiosperm	Ericales	Polemoniaceae	Phlox	Phlox_maculata	4.2
378	Angiosperm	Ericales	Polemoniaceae	Phlox	Phlox_paniculata	6.6
379	Angiosperm	Ericales	Primulaceae	Lysimachia	Lysimachia_ciliata	0.4
380	Angiosperm	Ericales	Primulaceae	Lysimachia	Lysimachia_clethroides	0.4
381	Angiosperm	Ericales	Primulaceae	Anagallis	Anagallis_arvensis	1.285
382	Angiosperm	Ericales	Primulaceae	Primula	Primula_denticulata	1.5
383	Angiosperm	Ericales	Primulaceae	Primula	Primula_auricula	1.6
384	Angiosperm	Ericales	Primulaceae	Primula	Primula_vulgaris	1.9
385	Angiosperm	Ericales	Primulaceae	Primula	Primula_macrophylla	3.6
386	Angiosperm	Ranunculales	Ranunculaceae	Delphinium	Delphinium_elatum	0.4
387	Angiosperm	Ranunculales	Ranunculaceae	Helleborus	Helleborus_orientalis	0.4
388	Angiosperm	Ranunculales	Ranunculaceae	Aquilegia	Aquilegia_vulgaris	0.43
389	Angiosperm	Ranunculales	Ranunculaceae	Thalictrum	Thalictrum_minus	0.6
390	Angiosperm	Ranunculales	Ranunculaceae	Trollius	Trollius_europaeus	0.6
391	Angiosperm	Ranunculales	Ranunculaceae	Nigella	Nigella_damascena	0.995
392	Angiosperm	Ranunculales	Ranunculaceae	Delphinium	Delphinium_dasycaulon	1.07
393	Angiosperm	Ranunculales	Ranunculaceae	Actaea	Actaea_racemosa	1.1
394	Angiosperm	Ranunculales	Ranunculaceae	Clematis	Clematis_integrifolia	3.8
395	Angiosperm	Brassicales	Resedaceae	Reseda	Reseda_odorata	1.2875
396	Angiosperm	Rosales	Rosaceae	Geum	Geum_quellyon	0.3
397	Angiosperm	Rosales	Rosaceae	Potentilla	Potentilla_reptans	0.4
398	Angiosperm	Rosales	Rosaceae	Fragaria	Fragaria_vesca	0.9
399	Angiosperm	Rosales	Rosaceae	Aruncus	Aruncus_dioicus	1.15
400	Angiosperm	Rosales	Rosaceae	Alchemilla	Alchemilla_erythropoda	4.1
401	Angiosperm	Rosales	Rosaceae	Filipendula	Filipendula_ulmaria	5.1
402	Angiosperm	Gentianales	Rubiaceae	Pentas	Pentas_lanceolata	1
403	Angiosperm	Gentianales	Rubiaceae	Galium	Galium_verum	4.3
404	Angiosperm	Gentianales	Rubiaceae	Galium	Galium_odoratum	5.4
405	Angiosperm	Sapindales	Rutaceae	Dictamnus	Dictamnus_albus	2
406	Angiosperm	Saxifragales	Saxifragaceae	Bergenia	Bergenia_crassifolia	0.4
407	Angiosperm	Saxifragales	Saxifragaceae	Elmera	Elmera_racemosa	0.4
408	Angiosperm	Saxifragales	Saxifragaceae	Heuchera	Heuchera_hallii	0.5
409	Angiosperm	Saxifragales	Saxifragaceae	Astilbe	Astilbe_japonica	0.9
410	Angiosperm	Lamiales	Scrophulariaceae	Manulea	Manulea_tomentosa	6.8
411	Angiosperm	Solanales	Solanaceae	Physalis	Physalis_philadelphica	0.3
412	Angiosperm	Solanales	Solanaceae	Solanum	Solanum_sisymbriifolium	0.5
413	Angiosperm	Solanales	Solanaceae	Solanum	Solanum_lycopersicum	1.45
414	Angiosperm	Solanales	Solanaceae	Nicandra	Nicandra_physalodes	1.5
415	Angiosperm	Solanales	Solanaceae	Solanum	Solanum_tuberosum	2.29
416	Angiosperm	Solanales	Solanaceae	Browallia	Browallia_speciosa	2.6
417	Angiosperm	Solanales	Solanaceae	Solanum	Solanum_melongena	3.61
418	Angiosperm	Solanales	Solanaceae	Nicotiana	Nicotiana_benthamiana	3.65
419	Angiosperm	Solanales	Solanaceae	Solanum	Solanum_pimpinellifolium	4
420	Angiosperm	Solanales	Solanaceae	Nicotiana	Nicotiana_alata	4.3
421	Angiosperm	Lamiales	Verbenaceae	Verbena	Verbena_urticifolia	0.5
422	Angiosperm	Lamiales	Verbenaceae	Verbena	Verbena_bonariensis	8.9
423	Angiosperm	Malpighiales	Violaceae	Viola	Viola_palmata	0.3
424	Angiosperm	Malpighiales	Violaceae	Viola	Viola_sororia	0.5
425	Angiosperm	Malpighiales	Violaceae	Viola	Viola_cornuta	1.84
426	Angiosperm	Poales	Juncaceae	Luzula	Luzula_sylvatica	1.5
427	Angiosperm	Poales	Cyperaceae	Carex	Carex_crinita	3.7
428	Angiosperm	Poales	Cyperaceae	Carex	Carex_morrowii	14.6
429	Angiosperm	Gentianales	Apocynaceae	Amsonia	Amsonia_orientalis	0.3
430	Angiosperm	Saxifragales	Crassulaceae	Hylotelephium	Hylotelephium_spectabile	0.3
431	Angiosperm	Fabales	Fabaceae	Cochliasanthus	Cochliasanthus_caracalla	1.1
432	Angiosperm	Fabales	Fabaceae	Pachyrhizus	Pachyrhizus_erosus	4
433	Angiosperm	Piperales	Aristolochiaceae	Aristolochia	Aristolochia_macrophylla	5.2
434	Angiosperm	Fabales	Fabaceae	Wisteria	Wisteria_floribunda	5.3
435	Angiosperm	Fabales	Fabaceae	Glycine	Glycine_argyrea	23.98
436	Angiosperm	Fabales	Fabaceae	Glycine	Glycine_canescens	12.9302
437	Angiosperm	Vitales	Vitaceae	Vitis	Vitis_vinifera	1.3
438	Angiosperm	Vitales	Vitaceae	Ampelopsis	Ampelopsis_glandulosa	1.7
439	Angiosperm	Lamiales	Acanthaceae	Acanthus	Acanthus_mollis	0.8
440	Angiosperm	Asterales	Asteraceae	Senecio	Senecio_pinnatifolius	0.307343
441	Angiosperm	Malpighiales	Euphorbiaceae	Euphorbia	Euphorbia_corallioides	1.3
442	Angiosperm	Malvales	Malvaceae	Abutilon	Abutilon_abutiloides	1.9
443	Angiosperm	Lamiales	Plantaginaceae	Digitalis	Digitalis_viridiflora	0.5
444	Angiosperm	Dipsacales	Adoxaceae	Sambucus	Sambucus_nigra	0.3
445	Angiosperm	Apiales	Araliaceae	Tetrapanax	Tetrapanax_papyrifer	0.2
446	Angiosperm	Asterales	Asteraceae	Dahlia	Dahlia_coccinea	1.9
447	Angiosperm	Asterales	Asteraceae	Santolina	Santolina_chamaecyparissus	3.2175
448	Angiosperm	Ranunculales	Berberidaceae	Berberis	Berberis_thunbergii	0.2
449	Angiosperm	Dipsacales	Caprifoliaceae	Diervilla	Diervilla_lonicera	0.2
450	Angiosperm	Dipsacales	Caprifoliaceae	Weigela	Weigela_florida	0.2
451	Angiosperm	Dipsacales	Caprifoliaceae	Cephalaria	Cephalaria_leucantha	0.4
452	Angiosperm	Dipsacales	Caprifoliaceae	Lonicera	Lonicera_caerulea	0.5
453	Angiosperm	Dipsacales	Caprifoliaceae	Lonicera	Lonicera_chrysantha	0.8
454	Angiosperm	Dipsacales	Caprifoliaceae	Cephalaria	Cephalaria_squamiflora	1.2
455	Angiosperm	Dipsacales	Caprifoliaceae	Lonicera	Lonicera_tatarica	1.2
456	Angiosperm	Dipsacales	Caprifoliaceae	Lonicera	Lonicera_maackii	1.3
457	Angiosperm	Dipsacales	Caprifoliaceae	Lonicera	Lonicera_korolkowii	1.8
458	Angiosperm	Cornales	Cornaceae	Cornus	Cornus_alba	0.3
459	Angiosperm	Rosales	Elaeagnaceae	Elaeagnus	Elaeagnus_umbellata	0.3
460	Angiosperm	Ericales	Ericaceae	Kalmia	Kalmia_angustifolia	0.3
461	Angiosperm	Ericales	Ericaceae	Rhododendron	Rhododendron_calendulaceum	0.5
462	Angiosperm	Ericales	Ericaceae	Vaccinium	Vaccinium_corymbosum	1
463	Angiosperm	Ericales	Ericaceae	Rhododendron	Rhododendron_molle	2.1
464	Angiosperm	Malpighiales	Euphorbiaceae	Ricinus	Ricinus_communis	0.5
465	Angiosperm	Fabales	Fabaceae	Dialium	Dialium_guianense	0.273427
466	Angiosperm	Lamiales	Gesneriaceae	Columnea	Columnea_minutiflora	1.5
467	Angiosperm	Lamiales	Lamiaceae	Hyssopus	Hyssopus_officinalis	1.73
468	Angiosperm	Lamiales	Lamiaceae	Clinopodium	Clinopodium_nepeta	8.33
469	Angiosperm	Myrtales	Lythraceae	Cuphea	Cuphea_llavea	18.79
470	Angiosperm	Lamiales	Oleaceae	Ligustrum	Ligustrum_obtusifolium	0.2
471	Angiosperm	Lamiales	Oleaceae	Syringa	Syringa_villosa	0.6
472	Angiosperm	Saxifragales	Paeoniaceae	Paeonia	Paeonia_suffruticosa	0.5
473	Angiosperm	Ranunculales	Ranunculaceae	Clematis	Clematis_tangutica	1.4
474	Angiosperm	Rosales	Rosaceae	Dryas	Dryas_octopetala	0.5
475	Angiosperm	Rosales	Rosaceae	Spiraea	Spiraea_japonica	0.7
476	Angiosperm	Rosales	Rosaceae	Rosa	Rosa_rugosa	1.6
477	Angiosperm	Solanales	Solanaceae	Lycium	Lycium_chinense	0.9
478	Angiosperm	Solanales	Solanaceae	Nolana	Nolana_crassulifolia	2.92
479	Angiosperm	Dipsacales	Adoxaceae	Viburnum	Viburnum_lantana	1.2
480	Angiosperm	Arecales	Arecaceae	Physokentia	Physokentia_petiolata	1.1
481	Angiosperm	Brassicales	Caricaceae	Carica	Carica_papaya	8
482	Angiosperm	Celastrales	Celastraceae	Celastrus	Celastrus_scandens	1
483	Angiosperm	Myrtales	Melastomataceae	Miconia	Miconia_decurrens	15.265
484	Angiosperm	Lamiales	Oleaceae	Syringa	Syringa_vulgaris	0.1
485	Angiosperm	Lamiales	Oleaceae	Fraxinus	Fraxinus_quadrangulata	1.2
486	Angiosperm	Malpighiales	Salicaceae	Populus	Populus_trichocarpa	12
487	Angiosperm	Sapindales	Sapindaceae	Acer	Acer_argutum	1
488	Angiosperm	Ericales	Actinidiaceae	Actinidia	Actinidia_kolomikta	0.5
489	Angiosperm	Gentianales	Rubiaceae	Rubia	Rubia_tinctorum	3.1
490	Angiosperm	Brassicales	Tropaeolaceae	Tropaeolum	Tropaeolum_majus	0.566
491	Angiosperm	Caryophyllales	Caryophyllaceae	Dianthus	Dianthus_superbus	0.965
492	Angiosperm	Asparagales	Asparagaceae	Convallaria	Convallaria_majalis	3.05
493	Angiosperm	Asterales	Asteraceae	Eupatorium	Eupatorium_fortunei	3.35
494	Angiosperm	Brassicales	Brassicaceae	Armoracia	Armoracia_rusticana	0.2
495	Angiosperm	Brassicales	Brassicaceae	Brassica	Brassica_rapa	2.35489
496	Angiosperm	Poales	Bromeliaceae	Ananas	Ananas_comosus	3.0125
497	Angiosperm	Lamiales	Lamiaceae	Origanum	Origanum_vulgare	3.95
498	Angiosperm	Liliales	Liliaceae	Tricyrtis	Tricyrtis_hirta	1.5
499	Angiosperm	Malvales	Malvaceae	Hibiscus	Hibiscus_moscheutos	4.16257
500	Angiosperm	Poales	Poaceae	Phalaris	Phalaris_arundinacea	4.75841
501	Angiosperm	Solanales	Solanaceae	Atropa	Atropa_belladonna	0.73
502	Angiosperm	Solanales	Solanaceae	Physalis	Physalis_alkekengi	0.9
503	Angiosperm	Solanales	Solanaceae	Capsicum	Capsicum_annuum	1.492
504	Angiosperm	Asparagales	Xanthorrhoeaceae	Hemerocallis	Hemerocallis_fulva	0.9
505	Angiosperm	Asparagales	Asparagaceae	Yucca	Yucca_filamentosa	0.4
506	Angiosperm	Geraniales	Geraniaceae	Pelargonium	Pelargonium_graveolens	2.55
507	Angiosperm	Lamiales	Bignoniaceae	Catalpa	Catalpa_ovata	2.40827
508	Angiosperm	Malvales	Malvaceae	Hibiscus	Hibiscus_syriacus	1.1
509	Angiosperm	Asterales	Asteraceae	Artemisia	Artemisia_ordosica	11.6445
510	Angiosperm	Apiales	Apiaceae	Daucus	Daucus_carota	3.0984
511	Angiosperm	Asterales	Asteraceae	Artemisia	Artemisia_sieversiana	19.1213
512	Angiosperm	Fabales	Fabaceae	Melilotus	Melilotus_officinalis	3.12713
513	Angiosperm	Gentianales	Apocynaceae	Leptadenia	Leptadenia_pyrotechnica	0.026575
514	Angiosperm	Malvales	Bixaceae	Cochlospermum	Cochlospermum_planchonii	0.05515
515	Angiosperm	Sapindales	Anacardiaceae	Lannea	Lannea_barteri	0.139
516	Angiosperm	Sapindales	Anacardiaceae	Lannea	Lannea_acida	0.16191
517	Angiosperm	Gentianales	Apocynaceae	Holarrhena	Holarrhena_floribunda	0.0291857
518	Angiosperm	Celastrales	Celastraceae	Gymnosporia	Gymnosporia_senegalensis	0.07435
519	Angiosperm	Malpighiales	Chrysobalanaceae	Maranthes	Maranthes_polyandra	0.4355
520	Angiosperm	Malpighiales	Chrysobalanaceae	Parinari	Parinari_congolana	0.466118
521	Angiosperm	Myrtales	Combretaceae	Terminalia	Terminalia_macroptera	0.040325
522	Angiosperm	Myrtales	Combretaceae	Combretum	Combretum_micranthum	0.0424667
523	Angiosperm	Myrtales	Combretaceae	Anogeissus	Anogeissus_leiocarpa	0.04326
524	Angiosperm	Myrtales	Combretaceae	Combretum	Combretum_adenogonium	0.0443125
525	Angiosperm	Myrtales	Combretaceae	Terminalia	Terminalia_avicennioides	0.052625
526	Angiosperm	Myrtales	Combretaceae	Combretum	Combretum_glutinosum	0.0547626
527	Angiosperm	Myrtales	Combretaceae	Terminalia	Terminalia_laxiflora	0.0565063
528	Angiosperm	Myrtales	Combretaceae	Terminalia	Terminalia_glaucescens	0.0825714
529	Angiosperm	Ericales	Ebenaceae	Diospyros	Diospyros_piscatoria	0.0290333
530	Angiosperm	Malpighiales	Euphorbiaceae	Discoglypremna	Discoglypremna_caloneura	0.395
531	Angiosperm	Fabales	Fabaceae	Diplotropis	Diplotropis_purpurea	0.145523
532	Angiosperm	Fabales	Fabaceae	Dipteryx	Dipteryx_alata	0.19331
533	Angiosperm	Fabales	Fabaceae	Enterolobium	Enterolobium_schomburgkii	0.0728734
534	Angiosperm	Lamiales	Lamiaceae	Vitex	Vitex_grandifolia	0.0672
535	Angiosperm	Malvales	Malvaceae	Adansonia	Adansonia_digitata	0.0215
536	Angiosperm	Malvales	Malvaceae	Cola	Cola_caricifolia	0.09245
537	Angiosperm	Malvales	Malvaceae	Cola	Cola_gigantea	0.209
538	Angiosperm	Malvales	Malvaceae	Triplochiton	Triplochiton_scleroxylon	0.265509
539	Angiosperm	Malvales	Malvaceae	Sterculia	Sterculia_rhinopetala	0.471963
540	Angiosperm	Sapindales	Meliaceae	Khaya	Khaya_ivorensis	0.0911
541	Angiosperm	Sapindales	Meliaceae	Khaya	Khaya_grandifoliola	0.242454
542	Angiosperm	Sapindales	Meliaceae	Khaya	Khaya_anthotheca	0.411
543	Angiosperm	Rosales	Moraceae	Antiaris	Antiaris_toxicaria	0.604627
544	Angiosperm	Rosales	Moraceae	Trilepisium	Trilepisium_madagascariense	0.669667
545	Angiosperm	Magnoliales	Myristicaceae	Pycnanthus	Pycnanthus_angolensis	0.0456
546	Angiosperm	Gentianales	Rubiaceae	Corynanthe	Corynanthe_pachyceras	0.0263
547	Angiosperm	Sapindales	Rutaceae	Zanthoxylum	Zanthoxylum_lemairei	0.238
548	Angiosperm	Sapindales	Sapindaceae	Blighia	Blighia_sapida	0.205439
549	Angiosperm	Ericales	Sapotaceae	Pouteria	Pouteria_alnifolia	0.0373875
550	Angiosperm	Ericales	Sapotaceae	Vitellaria	Vitellaria_paradoxa	0.0409706
551	Angiosperm	Gentianales	Apocynaceae	Odontadenia	Odontadenia_killipii	0.137151
552	Angiosperm	Dilleniales	Dilleniaceae	Tetracera	Tetracera_willdenowiana	0.0648922
553	Angiosperm	Icacinales	Icacinaceae	Leretia	Leretia_cordata	0.148495
554	Angiosperm	Malpighiales	Lacistemataceae	Lacistema	Lacistema_aggregatum	0.190993
555	Angiosperm	Sapindales	Anacardiaceae	Tapirira	Tapirira_guianensis	0.140721
556	Angiosperm	Sapindales	Anacardiaceae	Spondias	Spondias_mombin	0.176345
557	Angiosperm	Sapindales	Anacardiaceae	Astronium	Astronium_lecointei	0.291655
558	Angiosperm	Magnoliales	Annonaceae	Xylopia	Xylopia_ligustrifolia	0.0862822
559	Angiosperm	Magnoliales	Annonaceae	Rollinia	Rollinia_exsucca	0.0886174
560	Angiosperm	Magnoliales	Annonaceae	Unonopsis	Unonopsis_floribunda	0.123552
561	Angiosperm	Magnoliales	Annonaceae	Tetrameranthus	Tetrameranthus_laomae	0.124411
562	Angiosperm	Magnoliales	Annonaceae	Porcelia	Porcelia_mediocris	0.127607
563	Angiosperm	Magnoliales	Annonaceae	Rollinia	Rollinia_pittieri	0.13499
564	Angiosperm	Magnoliales	Annonaceae	Duguetia	Duguetia_spixiana	0.149628
565	Angiosperm	Magnoliales	Annonaceae	Xylopia	Xylopia_sericea	0.150907
566	Angiosperm	Magnoliales	Annonaceae	Guatteria	Guatteria_xylopioides	0.15376
567	Angiosperm	Magnoliales	Annonaceae	Oxandra	Oxandra_xylopioides	0.170585
568	Angiosperm	Magnoliales	Annonaceae	Unonopsis	Unonopsis_spectabilis	0.174755
569	Angiosperm	Magnoliales	Annonaceae	Oxandra	Oxandra_acuminata	0.383276
570	Angiosperm	Gentianales	Apocynaceae	Couma	Couma_utilis	0.0134587
571	Angiosperm	Gentianales	Apocynaceae	Ambelania	Ambelania_occidentalis	0.161874
572	Angiosperm	Gentianales	Apocynaceae	Aspidosperma	Aspidosperma_schultesii	0.30013
573	Angiosperm	Gentianales	Apocynaceae	Aspidosperma	Aspidosperma_excelsum	0.309569
574	Angiosperm	Gentianales	Apocynaceae	Laxoplumeria	Laxoplumeria_tessmannii	0.465551
575	Angiosperm	Gentianales	Apocynaceae	Malouetia	Malouetia_tamaquarina	0.466435
576	Angiosperm	Aquifoliales	Aquifoliaceae	Ilex	Ilex_inundata	0.0852566
577	Angiosperm	Apiales	Araliaceae	Schefflera	Schefflera_morototoni	0.0218719
578	Angiosperm	Apiales	Araliaceae	Dendropanax	Dendropanax_caucanus	0.0734362
579	Angiosperm	Arecales	Arecaceae	Iriartea	Iriartea_deltoidea	0.0746094
580	Angiosperm	Lamiales	Bignoniaceae	Jacaranda	Jacaranda_glabra	0.0784709
581	Angiosperm	Lamiales	Bignoniaceae	Jacaranda	Jacaranda_copaia	0.122823
582	Angiosperm	Lamiales	Bignoniaceae	Jacaranda	Jacaranda_obtusifolia	0.23626
583	Angiosperm	Lamiales	Bignoniaceae	Handroanthus	Handroanthus_serratifolius	0.345462
584	Angiosperm	Malvales	Bixaceae	Bixa	Bixa_arborea	0.247149
585	Angiosperm	Malvales	Bixaceae	Bixa	Bixa_platycarpa	0.338357
586	Angiosperm	Boraginales	Boraginaceae	Cordia	Cordia_alliodora	0.148319
587	Angiosperm	Sapindales	Burseraceae	Protium	Protium_nodulosum	0.0290536
588	Angiosperm	Sapindales	Burseraceae	Dacryodes	Dacryodes_nitens	0.0416199
589	Angiosperm	Sapindales	Burseraceae	Dacryodes	Dacryodes_cupularis	0.100583
590	Angiosperm	Sapindales	Burseraceae	Protium	Protium_amazonicum	0.113779
591	Angiosperm	Sapindales	Burseraceae	Crepidospermum	Crepidospermum_goudotianum	0.118427
592	Angiosperm	Sapindales	Burseraceae	Dacryodes	Dacryodes_olivifera	0.122044
593	Angiosperm	Sapindales	Burseraceae	Protium	Protium_gallosum	0.179872
594	Angiosperm	Sapindales	Burseraceae	Protium	Protium_glabrescens	0.183279
595	Angiosperm	Sapindales	Burseraceae	Dacryodes	Dacryodes_peruviana	0.195205
596	Angiosperm	Sapindales	Burseraceae	Tetragastris	Tetragastris_panamensis	0.223433
597	Angiosperm	Sapindales	Burseraceae	Protium	Protium_aracouchini	0.22625
598	Angiosperm	Sapindales	Burseraceae	Tetragastris	Tetragastris_altissima	0.277791
599	Angiosperm	Sapindales	Burseraceae	Protium	Protium_opacum	0.289942
600	Angiosperm	Malpighiales	Calophyllaceae	Caraipa	Caraipa_densifolia	0.427495
601	Angiosperm	Rosales	Cannabaceae	Celtis	Celtis_schippii	0.136312
602	Angiosperm	Aquifoliales	Cardiopteridaceae	Dendrobangia	Dendrobangia_multinervia	0.113571
603	Angiosperm	Malpighiales	Caryocaraceae	Anthodiscus	Anthodiscus_klugii	0.22609
604	Angiosperm	Malpighiales	Chrysobalanaceae	Licania	Licania_lata	0.0961964
605	Angiosperm	Malpighiales	Chrysobalanaceae	Licania	Licania_gardneri	0.152312
606	Angiosperm	Malpighiales	Chrysobalanaceae	Hirtella	Hirtella_triandra	0.161566
607	Angiosperm	Malpighiales	Chrysobalanaceae	Licania	Licania_guianensis	0.16959
608	Angiosperm	Malpighiales	Chrysobalanaceae	Licania	Licania_licaniiflora	0.21574
609	Angiosperm	Malpighiales	Chrysobalanaceae	Licania	Licania_heteromorpha	0.219337
610	Angiosperm	Malpighiales	Chrysobalanaceae	Licania	Licania_blackii	0.229368
611	Angiosperm	Malpighiales	Chrysobalanaceae	Licania	Licania_harlingii	0.278094
612	Angiosperm	Malpighiales	Chrysobalanaceae	Licania	Licania_brittoniana	0.334267
613	Angiosperm	Malpighiales	Chrysobalanaceae	Licania	Licania_unguiculata	0.410284
614	Angiosperm	Malpighiales	Clusiaceae	Garcinia	Garcinia_macrophylla	0.0856505
615	Angiosperm	Malpighiales	Clusiaceae	Calophyllum	Calophyllum_brasiliense	0.113318
616	Angiosperm	Malpighiales	Clusiaceae	Tovomitopsis	Tovomitopsis_membranacea	0.121814
617	Angiosperm	Malpighiales	Clusiaceae	Clusia	Clusia_hammeliana	0.142202
618	Angiosperm	Malpighiales	Clusiaceae	Symphonia	Symphonia_globulifera	0.203791
619	Angiosperm	Myrtales	Combretaceae	Terminalia	Terminalia_oblonga	0.114025
620	Angiosperm	Myrtales	Combretaceae	Buchenavia	Buchenavia_viridiflora	0.216078
621	Angiosperm	Malpighiales	Dichapetalaceae	Tapura	Tapura_coriacea	0.0565713
622	Angiosperm	Malpighiales	Dichapetalaceae	Tapura	Tapura_juruana	0.188461
623	Angiosperm	Oxalidales	Elaeocarpaceae	Sloanea	Sloanea_eichleri	0.149781
624	Angiosperm	Oxalidales	Elaeocarpaceae	Sloanea	Sloanea_laxiflora	0.179613
625	Angiosperm	Oxalidales	Elaeocarpaceae	Sloanea	Sloanea_pubescens	0.195127
626	Angiosperm	Oxalidales	Elaeocarpaceae	Sloanea	Sloanea_stipitata	0.320335
627	Angiosperm	Malpighiales	Euphorbiaceae	Hevea	Hevea_pauciflora	0.0476868
628	Angiosperm	Malpighiales	Euphorbiaceae	Nealchornea	Nealchornea_yapurensis	0.0663933
629	Angiosperm	Malpighiales	Euphorbiaceae	Croton	Croton_tessmannii	0.0948844
630	Angiosperm	Malpighiales	Euphorbiaceae	Micrandra	Micrandra_spruceana	0.151788
631	Angiosperm	Malpighiales	Euphorbiaceae	Pseudosenefeldera	Pseudosenefeldera_inclinata	0.18864
632	Angiosperm	Malpighiales	Euphorbiaceae	Mabea	Mabea_nitida	0.188806
633	Angiosperm	Malpighiales	Euphorbiaceae	Caryodendron	Caryodendron_orinocense	0.197525
634	Angiosperm	Malpighiales	Euphorbiaceae	Sapium	Sapium_glandulosum	0.216131
635	Angiosperm	Malpighiales	Euphorbiaceae	Alchornea	Alchornea_glandulosa	0.21939
636	Angiosperm	Malpighiales	Euphorbiaceae	Sagotia	Sagotia_racemosa	0.221693
637	Angiosperm	Malpighiales	Euphorbiaceae	Conceveiba	Conceveiba_guianensis	0.229569
638	Angiosperm	Malpighiales	Euphorbiaceae	Mabea	Mabea_occidentalis	0.236816
639	Angiosperm	Malpighiales	Euphorbiaceae	Hevea	Hevea_brasiliensis	0.261081
640	Angiosperm	Malpighiales	Euphorbiaceae	Tetrorchidium	Tetrorchidium_rubrivenium	0.346827
641	Angiosperm	Malpighiales	Euphorbiaceae	Micrandra	Micrandra_sprucei	0.51921
642	Angiosperm	Fabales	Fabaceae	Eperua	Eperua_purpurea	0.0500234
643	Angiosperm	Fabales	Fabaceae	Eperua	Eperua_leucantha	0.211046
644	Angiosperm	Fabales	Fabaceae	Erythrina	Erythrina_ulei	0.187811
645	Angiosperm	Fabales	Fabaceae	Galega	Galega_officinalis	0.2
646	Angiosperm	Fabales	Fabaceae	Gastrolobium	Gastrolobium_linearifolium	0.20309
647	Angiosperm	Fabales	Fabaceae	Gastrolobium	Gastrolobium_nervosum	0.24951
648	Angiosperm	Fabales	Fabaceae	Genista	Genista_pilosa	0.5
649	Angiosperm	Fabales	Fabaceae	Gleditsia	Gleditsia_triacanthos	0.04674
650	Angiosperm	Fabales	Fabaceae	Gompholobium	Gompholobium_tomentosum	0.880225
651	Angiosperm	Fabales	Fabaceae	Hymenaea	Hymenaea_oblongifolia	0.219821
652	Angiosperm	Fabales	Fabaceae	Hymenolobium	Hymenolobium_nitidum	0.0462643
653	Angiosperm	Fabales	Fabaceae	Inga	Inga_alba	0.0558184
654	Angiosperm	Fabales	Fabaceae	Inga	Inga_stenoptera	0.110896
655	Angiosperm	Fabales	Fabaceae	Inga	Inga_coruscans	0.129292
656	Angiosperm	Fabales	Fabaceae	Inga	Inga_tenuistipula	0.135319
657	Angiosperm	Fabales	Fabaceae	Inga	Inga_disticha	0.14608
658	Angiosperm	Fabales	Fabaceae	Inga	Inga_acrocephala	0.157701
659	Angiosperm	Fabales	Fabaceae	Inga	Inga_aria	0.165125
660	Angiosperm	Fabales	Fabaceae	Inga	Inga_capitata	0.168972
661	Angiosperm	Fabales	Fabaceae	Inga	Inga_cylindrica	0.172431
662	Angiosperm	Fabales	Fabaceae	Inga	Inga_bourgonii	0.175473
663	Angiosperm	Fabales	Fabaceae	Inga	Inga_multinervis	0.189353
664	Angiosperm	Fabales	Fabaceae	Inga	Inga_spectabilis	0.197258
665	Angiosperm	Fabales	Fabaceae	Inga	Inga_leiocalycina	0.20097
666	Angiosperm	Fabales	Fabaceae	Inga	Inga_edulis	0.201442
667	Angiosperm	Fabales	Fabaceae	Inga	Inga_chartacea	0.22639
668	Angiosperm	Fabales	Fabaceae	Inga	Inga_laurina	0.366804
669	Angiosperm	Fabales	Fabaceae	Jacksonia	Jacksonia_hakeoides	0.38
670	Angiosperm	Fabales	Fabaceae	Jacksonia	Jacksonia_floribunda	0.672922
671	Angiosperm	Fabales	Fabaceae	Koompassia	Koompassia_malaccensis	0.51
672	Angiosperm	Fabales	Fabaceae	Lathyrus	Lathyrus_odoratus	0.2
673	Angiosperm	Fabales	Fabaceae	Lathyrus	Lathyrus_vernus	0.5
674	Angiosperm	Fabales	Fabaceae	Lotus	Lotus_tetragonolobus	0.3
675	Angiosperm	Fabales	Fabaceae	Lupinus	Lupinus_nanus	0.9348
676	Angiosperm	Fabales	Fabaceae	Machaerium	Machaerium_biovulatum	0.277045
677	Angiosperm	Fabales	Fabaceae	Macrolobium	Macrolobium_microcalyx	0.107809
678	Angiosperm	Fabales	Fabaceae	Macrolobium	Macrolobium_angustifolium	0.303027
679	Angiosperm	Fabales	Fabaceae	Medicago	Medicago_sativa	0.79523
680	Angiosperm	Fabales	Fabaceae	Mimosa	Mimosa_pudica	0.2
681	Angiosperm	Fabales	Fabaceae	Myroxylon	Myroxylon_balsamum	0.240393
682	Angiosperm	Fabales	Fabaceae	Ormosia	Ormosia_bopiensis	0.0854356
683	Angiosperm	Fabales	Fabaceae	Parkia	Parkia_nitida	0.0577645
684	Angiosperm	Fabales	Fabaceae	Pterocarpus	Pterocarpus_erinaceus	0.0464
685	Angiosperm	Fabales	Fabaceae	Pterocarpus	Pterocarpus_rohrii	0.0535426
686	Angiosperm	Fabales	Fabaceae	Sclerolobium	Sclerolobium_bracteosum	0.259678
687	Angiosperm	Fabales	Fabaceae	Sindora	Sindora_echinocalyx	0.8
688	Angiosperm	Fabales	Fabaceae	Sophora	Sophora_flavescens	0.5
689	Angiosperm	Fabales	Fabaceae	Swartzia	Swartzia_racemosa	0.042295
690	Angiosperm	Fabales	Fabaceae	Swartzia	Swartzia_leptopetala	0.491798
691	Angiosperm	Fabales	Fabaceae	Tachigali	Tachigali_tessmannii	0.0811232
692	Angiosperm	Fabales	Fabaceae	Tachigali	Tachigali_vasquezii	0.0887051
693	Angiosperm	Malpighiales	Humiriaceae	Sacoglottis	Sacoglottis_ceratocarpa	0.242407
694	Angiosperm	Laurales	Lauraceae	Beilschmiedia	Beilschmiedia_brasiliensis	0.123932
695	Angiosperm	Laurales	Lauraceae	Nectandra	Nectandra_crassiloba	0.138049
696	Angiosperm	Laurales	Lauraceae	Endlicheria	Endlicheria_sericea	0.158683
697	Angiosperm	Laurales	Lauraceae	Chlorocardium	Chlorocardium_venenosum	0.166843
698	Angiosperm	Laurales	Lauraceae	Ocotea	Ocotea_guianensis	0.188993
699	Angiosperm	Laurales	Lauraceae	Ocotea	Ocotea_javitensis	0.223898
700	Angiosperm	Laurales	Lauraceae	Caryodaphnopsis	Caryodaphnopsis_fosteri	0.330159
701	Angiosperm	Laurales	Lauraceae	Ocotea	Ocotea_bofo	0.402187
702	Angiosperm	Laurales	Lauraceae	Aniba	Aniba_guianensis	0.708371
703	Angiosperm	Laurales	Lauraceae	Aniba	Aniba_taubertiana	0.776461
704	Angiosperm	Laurales	Lauraceae	Aniba	Aniba_terminalis	0.788472
705	Angiosperm	Ericales	Lecythidaceae	Grias	Grias_neuberthii	0.104178
706	Angiosperm	Ericales	Lecythidaceae	Bertholletia	Bertholletia_excelsa	0.104903
707	Angiosperm	Ericales	Lecythidaceae	Lecythis	Lecythis_pisonis	0.117647
708	Angiosperm	Ericales	Lecythidaceae	Eschweilera	Eschweilera_itayensis	0.128994
709	Angiosperm	Ericales	Lecythidaceae	Eschweilera	Eschweilera_rufifolia	0.153328
710	Angiosperm	Ericales	Lecythidaceae	Eschweilera	Eschweilera_coriacea	0.154489
711	Angiosperm	Ericales	Lecythidaceae	Eschweilera	Eschweilera_albiflora	0.162386
712	Angiosperm	Ericales	Lecythidaceae	Eschweilera	Eschweilera_gigantea	0.184578
713	Angiosperm	Ericales	Lecythidaceae	Couratari	Couratari_guianensis	0.355796
714	Angiosperm	Ericales	Lecythidaceae	Eschweilera	Eschweilera_parvifolia	0.377103
715	Angiosperm	Ericales	Lecythidaceae	Eschweilera	Eschweilera_bracteosa	0.603291
716	Angiosperm	Malpighiales	Linaceae	Roucheria	Roucheria_columbiana	0.727812
717	Angiosperm	Malpighiales	Malpighiaceae	Byrsonima	Byrsonima_crassifolia	0.0763583
718	Angiosperm	Malpighiales	Malpighiaceae	Byrsonima	Byrsonima_crispa	0.137865
719	Angiosperm	Malvales	Malvaceae	Scleronema	Scleronema_micranthum	0.0182334
720	Angiosperm	Malvales	Malvaceae	Sterculia	Sterculia_apeibophylla	0.0680879
721	Angiosperm	Malvales	Malvaceae	Sterculia	Sterculia_colombiana	0.0973409
722	Angiosperm	Malvales	Malvaceae	Quararibea	Quararibea_obliquifolia	0.137498
723	Angiosperm	Malvales	Malvaceae	Apeiba	Apeiba_glabra	0.15153
724	Angiosperm	Malvales	Malvaceae	Theobroma	Theobroma_obovatum	0.172198
725	Angiosperm	Malvales	Malvaceae	Quararibea	Quararibea_cordata	0.173914
726	Angiosperm	Malvales	Malvaceae	Theobroma	Theobroma_subincanum	0.188087
727	Angiosperm	Malvales	Malvaceae	Pachira	Pachira_insignis	0.188751
728	Angiosperm	Malvales	Malvaceae	Ceiba	Ceiba_pentandra	0.223305
729	Angiosperm	Malvales	Malvaceae	Pachira	Pachira_aquatica	0.232605
730	Angiosperm	Malvales	Malvaceae	Quararibea	Quararibea_ochrocalyx	0.23415
731	Angiosperm	Malvales	Malvaceae	Quararibea	Quararibea_wittii	0.291858
732	Angiosperm	Malvales	Malvaceae	Quararibea	Quararibea_bicolor	0.592404
733	Angiosperm	Myrtales	Melastomataceae	Miconia	Miconia_dolichorrhyncha	0.0931116
734	Angiosperm	Myrtales	Melastomataceae	Miconia	Miconia_poeppigii	0.0970272
735	Angiosperm	Myrtales	Melastomataceae	Miconia	Miconia_punctata	0.130611
736	Angiosperm	Myrtales	Melastomataceae	Miconia	Miconia_multiflora	0.172117
737	Angiosperm	Myrtales	Melastomataceae	Miconia	Miconia_symplectocaulos	0.18895
738	Angiosperm	Myrtales	Melastomataceae	Miconia	Miconia_pyrifolia	0.241262
739	Angiosperm	Sapindales	Meliaceae	Trichilia	Trichilia_septentrionalis	0.0550557
740	Angiosperm	Sapindales	Meliaceae	Carapa	Carapa_guianensis	0.142635
741	Angiosperm	Sapindales	Meliaceae	Cedrela	Cedrela_odorata	0.171362
742	Angiosperm	Sapindales	Meliaceae	Guarea	Guarea_pubescens	0.192143
743	Angiosperm	Sapindales	Meliaceae	Guarea	Guarea_kunthiana	0.20471
744	Angiosperm	Sapindales	Meliaceae	Trichilia	Trichilia_pleeana	0.229584
745	Angiosperm	Sapindales	Meliaceae	Guarea	Guarea_guidonia	0.283565
746	Angiosperm	Sapindales	Meliaceae	Trichilia	Trichilia_adolfi	0.346923
747	Angiosperm	Sapindales	Meliaceae	Guarea	Guarea_gomma	0.366052
748	Angiosperm	Sapindales	Meliaceae	Trichilia	Trichilia_pallida	0.373149
749	Angiosperm	Sapindales	Meliaceae	Cabralea	Cabralea_canjerana	0.522387
750	Angiosperm	Metteniusales	Metteniusaceae	Metteniusa	Metteniusa_tessmanniana	0.196378
751	Angiosperm	Rosales	Moraceae	Perebea	Perebea_angustifolia	0.0423853
752	Angiosperm	Rosales	Moraceae	Sorocea	Sorocea_pubivena	0.0559638
753	Angiosperm	Rosales	Moraceae	Ficus	Ficus_insipida	0.105137
754	Angiosperm	Rosales	Moraceae	Pseudolmedia	Pseudolmedia_rigida	0.132584
755	Angiosperm	Rosales	Moraceae	Ficus	Ficus_piresiana	0.145781
756	Angiosperm	Rosales	Moraceae	Sorocea	Sorocea_steinbachii	0.145983
757	Angiosperm	Rosales	Moraceae	Perebea	Perebea_tessmannii	0.15022
758	Angiosperm	Rosales	Moraceae	Brosimum	Brosimum_utile	0.151939
759	Angiosperm	Rosales	Moraceae	Ficus	Ficus_maxima	0.160147
760	Angiosperm	Rosales	Moraceae	Brosimum	Brosimum_lactescens	0.160633
761	Angiosperm	Rosales	Moraceae	Helicostylis	Helicostylis_tomentosa	0.161038
762	Angiosperm	Rosales	Moraceae	Perebea	Perebea_guianensis	0.162688
763	Angiosperm	Rosales	Moraceae	Brosimum	Brosimum_acutifolium	0.168062
764	Angiosperm	Rosales	Moraceae	Sorocea	Sorocea_briquetii	0.185208
765	Angiosperm	Rosales	Moraceae	Naucleopsis	Naucleopsis_glabra	0.188314
766	Angiosperm	Rosales	Moraceae	Brosimum	Brosimum_guianense	0.200994
767	Angiosperm	Rosales	Moraceae	Pseudolmedia	Pseudolmedia_laevis	0.21092
768	Angiosperm	Rosales	Moraceae	Pseudolmedia	Pseudolmedia_macrophylla	0.2178
769	Angiosperm	Rosales	Moraceae	Castilla	Castilla_ulei	0.226183
770	Angiosperm	Rosales	Moraceae	Pseudolmedia	Pseudolmedia_laevigata	0.229275
771	Angiosperm	Rosales	Moraceae	Maquira	Maquira_calophylla	0.243904
772	Angiosperm	Rosales	Moraceae	Clarisia	Clarisia_racemosa	0.252967
773	Angiosperm	Rosales	Moraceae	Poulsenia	Poulsenia_armata	0.270894
774	Angiosperm	Rosales	Moraceae	Perebea	Perebea_xanthochyma	0.31128
775	Angiosperm	Rosales	Moraceae	Clarisia	Clarisia_biflora	0.35247
776	Angiosperm	Magnoliales	Myristicaceae	Iryanthera	Iryanthera_paraensis	0.0550835
777	Angiosperm	Magnoliales	Myristicaceae	Virola	Virola_pavonis	0.0556228
778	Angiosperm	Magnoliales	Myristicaceae	Osteophloeum	Osteophloeum_platyspermum	0.124062
779	Angiosperm	Magnoliales	Myristicaceae	Iryanthera	Iryanthera_polyneura	0.125481
780	Angiosperm	Magnoliales	Myristicaceae	Iryanthera	Iryanthera_hostmannii	0.133652
781	Angiosperm	Magnoliales	Myristicaceae	Iryanthera	Iryanthera_macrophylla	0.153926
782	Angiosperm	Magnoliales	Myristicaceae	Iryanthera	Iryanthera_laevis	0.156475
783	Angiosperm	Magnoliales	Myristicaceae	Virola	Virola_calophylla	0.15704
784	Angiosperm	Magnoliales	Myristicaceae	Virola	Virola_sebifera	0.170592
785	Angiosperm	Magnoliales	Myristicaceae	Iryanthera	Iryanthera_juruensis	0.193505
786	Angiosperm	Magnoliales	Myristicaceae	Virola	Virola_duckei	0.203217
787	Angiosperm	Magnoliales	Myristicaceae	Otoba	Otoba_parvifolia	0.26729
788	Angiosperm	Magnoliales	Myristicaceae	Virola	Virola_elongata	0.291554
789	Angiosperm	Magnoliales	Myristicaceae	Otoba	Otoba_glycycarpa	0.327705
790	Angiosperm	Magnoliales	Myristicaceae	Virola	Virola_surinamensis	0.462
791	Angiosperm	Caryophyllales	Nyctaginaceae	Neea	Neea_spruceana	0.0587317
792	Angiosperm	Santalales	Olacaceae	Minquartia	Minquartia_guianensis	0.16889
793	Angiosperm	Lamiales	Oleaceae	Chionanthus	Chionanthus_implicatus	0.0951376
794	Angiosperm	Malpighiales	Phyllanthaceae	Hyeronima	Hyeronima_duquei	0.136789
795	Angiosperm	Malpighiales	Phyllanthaceae	Hieronyma	Hieronyma_oblonga	0.162858
796	Angiosperm	Malpighiales	Phyllanthaceae	Margaritaria	Margaritaria_nobilis	0.312736
797	Angiosperm	Picramniales	Picramniaceae	Picramnia	Picramnia_sellowii	0.53303
798	Angiosperm	Caryophyllales	Polygonaceae	Coccoloba	Coccoloba_densifrons	0.100064
799	Angiosperm	Caryophyllales	Polygonaceae	Triplaris	Triplaris_poeppigiana	1.4831
800	Angiosperm	Proteales	Proteaceae	Euplassa	Euplassa_occidentalis	0.247465
801	Angiosperm	Malpighiales	Putranjivaceae	Drypetes	Drypetes_gentryi	0.209572
802	Angiosperm	Malpighiales	Putranjivaceae	Drypetes	Drypetes_amazonica	0.291536
803	Angiosperm	Rosales	Rhamnaceae	Rhamnidium	Rhamnidium_elaeocarpum	0.0972221
804	Angiosperm	Malpighiales	Rhizophoraceae	Cassipourea	Cassipourea_peruviana	0.508887
805	Angiosperm	Rosales	Rosaceae	Prunus	Prunus_debilis	0.0117865
806	Angiosperm	Rosales	Rosaceae	Prunus	Prunus_detrita	0.224685
807	Angiosperm	Gentianales	Rubiaceae	Botryarrhena	Botryarrhena_pendula	0.033087
808	Angiosperm	Gentianales	Rubiaceae	Alseis	Alseis_labatioides	0.0733798
809	Angiosperm	Gentianales	Rubiaceae	Pentagonia	Pentagonia_spathicalyx	0.111861
810	Angiosperm	Gentianales	Rubiaceae	Chimarrhis	Chimarrhis_glabriflora	0.201196
811	Angiosperm	Gentianales	Rubiaceae	Calycophyllum	Calycophyllum_megistocaulum	0.204874
812	Angiosperm	Gentianales	Rubiaceae	Capirona	Capirona_decorticans	0.212194
813	Angiosperm	Gentianales	Rubiaceae	Chimarrhis	Chimarrhis_hookeri	0.213303
814	Angiosperm	Gentianales	Rubiaceae	Simira	Simira_cordifolia	0.242924
815	Angiosperm	Gentianales	Rubiaceae	Amaioua	Amaioua_guianensis	0.275796
816	Angiosperm	Gentianales	Rubiaceae	Posoqueria	Posoqueria_latifolia	0.27934
817	Angiosperm	Sapindales	Rutaceae	Metrodorea	Metrodorea_flavida	0.116573
818	Angiosperm	Sapindales	Rutaceae	Zanthoxylum	Zanthoxylum_acuminatum	0.195279
819	Angiosperm	Sapindales	Rutaceae	Zanthoxylum	Zanthoxylum_juniperinum	0.249235
820	Angiosperm	Proteales	Sabiaceae	Meliosma	Meliosma_sumacensis	0.142999
821	Angiosperm	Proteales	Sabiaceae	Meliosma	Meliosma_herbertii	0.270984
822	Angiosperm	Malpighiales	Salicaceae	Pleuranthodendron	Pleuranthodendron_lindenii	0.170861
823	Angiosperm	Malpighiales	Salicaceae	Laetia	Laetia_procera	0.183244
824	Angiosperm	Malpighiales	Salicaceae	Lunania	Lunania_parviflora	0.215839
825	Angiosperm	Malpighiales	Salicaceae	Casearia	Casearia_sylvestris	0.250361
826	Angiosperm	Malpighiales	Salicaceae	Laetia	Laetia_corymbulosa	0.260073
827	Angiosperm	Sapindales	Sapindaceae	Talisia	Talisia_mollis	0.259924
828	Angiosperm	Sapindales	Sapindaceae	Talisia	Talisia_angustifolia	0.32422
829	Angiosperm	Sapindales	Sapindaceae	Cupania	Cupania_livida	0.54191
830	Angiosperm	Ericales	Sapotaceae	Micropholis	Micropholis_egensis	0.0319339
831	Angiosperm	Ericales	Sapotaceae	Pouteria	Pouteria_elegans	0.0391725
832	Angiosperm	Ericales	Sapotaceae	Chrysophyllum	Chrysophyllum_sanguinolentum	0.0974852
833	Angiosperm	Ericales	Sapotaceae	Chrysophyllum	Chrysophyllum_venezuelanense	0.113518
834	Angiosperm	Ericales	Sapotaceae	Micropholis	Micropholis_guyanensis	0.131051
835	Angiosperm	Ericales	Sapotaceae	Pouteria	Pouteria_retinervis	0.153625
836	Angiosperm	Ericales	Sapotaceae	Pouteria	Pouteria_caimito	0.157551
837	Angiosperm	Ericales	Sapotaceae	Micropholis	Micropholis_venulosa	0.182216
838	Angiosperm	Ericales	Sapotaceae	Pouteria	Pouteria_cuspidata	0.211172
839	Angiosperm	Ericales	Sapotaceae	Pouteria	Pouteria_torta	0.21324
840	Angiosperm	Ericales	Sapotaceae	Pouteria	Pouteria_cladantha	0.22195
841	Angiosperm	Ericales	Sapotaceae	Pouteria	Pouteria_glomerata	0.22749
842	Angiosperm	Ericales	Sapotaceae	Pouteria	Pouteria_rostrata	0.230376
843	Angiosperm	Ericales	Sapotaceae	Ecclinusa	Ecclinusa_ramiflora	0.256341
844	Angiosperm	Ericales	Sapotaceae	Pouteria	Pouteria_trilocularis	0.310503
845	Angiosperm	Ericales	Sapotaceae	Pouteria	Pouteria_gomphiifolia	0.340302
846	Angiosperm	Ericales	Sapotaceae	Pouteria	Pouteria_ephedrantha	0.374895
847	Angiosperm	Ericales	Sapotaceae	Manilkara	Manilkara_inundata	0.410003
848	Angiosperm	Ericales	Sapotaceae	Micropholis	Micropholis_maguirei	0.504553
849	Angiosperm	Ericales	Sapotaceae	Micropholis	Micropholis_splendens	0.714963
850	Angiosperm	Santalales	Schoepfiaceae	Schoepfia	Schoepfia_lucida	0.221195
851	Angiosperm	Sapindales	Simaroubaceae	Simarouba	Simarouba_amara	0.225724
852	Angiosperm	Crossosomatales	Staphyleaceae	Turpinia	Turpinia_occidentalis	0.570178
853	Angiosperm	Huerteales	Tapisciaceae	Huertea	Huertea_glandulosa	0.129888
854	Angiosperm	Rosales	Urticaceae	Pourouma	Pourouma_tomentosa	0.0501499
855	Angiosperm	Rosales	Urticaceae	Pourouma	Pourouma_guianensis	0.0927533
856	Angiosperm	Rosales	Urticaceae	Pourouma	Pourouma_cecropiifolia	0.105112
857	Angiosperm	Rosales	Urticaceae	Pourouma	Pourouma_bicolor	0.127283
858	Angiosperm	Rosales	Urticaceae	Pourouma	Pourouma_minor	0.160561
859	Angiosperm	Rosales	Urticaceae	Pourouma	Pourouma_petiolulata	0.169199
860	Angiosperm	Rosales	Urticaceae	Coussapoa	Coussapoa_trinervia	0.282045
861	Angiosperm	Rosales	Urticaceae	Coussapoa	Coussapoa_orthoneura	0.310921
862	Angiosperm	Rosales	Urticaceae	Pourouma	Pourouma_cucura	0.438412
863	Angiosperm	Malpighiales	Violaceae	Rinoreocarpus	Rinoreocarpus_ulei	0.179549
864	Angiosperm	Malpighiales	Violaceae	Rinorea	Rinorea_apiculata	0.224782
865	Angiosperm	Malpighiales	Violaceae	Leonia	Leonia_glycycarpa	0.252809
866	Angiosperm	Myrtales	Vochysiaceae	Erisma	Erisma_calcaratum	0.0418334
867	Angiosperm	Myrtales	Vochysiaceae	Vochysia	Vochysia_braceliniae	0.0420066
868	Angiosperm	Myrtales	Vochysiaceae	Vochysia	Vochysia_leguiana	0.0702172
869	Angiosperm	Myrtales	Vochysiaceae	Qualea	Qualea_paraensis	0.107561
870	Angiosperm	Myrtales	Vochysiaceae	Erisma	Erisma_uncinatum	0.117952
871	Angiosperm	Myrtales	Vochysiaceae	Vochysia	Vochysia_mapirensis	0.169997
872	Angiosperm	Sapindales	Meliaceae	Guarea	Guarea_macrophylla	0.56666
873	Angiosperm	Alismatales	Alismataceae	Sagittaria	Sagittaria_trifolia	3.9
874	Angiosperm	Alismatales	Ruppiaceae	Ruppia	Ruppia_maritima	14.9568
875	Angiosperm	Cucurbitales	Cucurbitaceae	Benincasa	Benincasa_hispida	4.2
876	Angiosperm	Pandanales	Stemonaceae	Stemona	Stemona_japonica	2.3
877	Angiosperm	Asterales	Asteraceae	Silybum	Silybum_marianum	0.6
878	Angiosperm	Asterales	Asteraceae	Grindelia	Grindelia_squarrosa	2.1033
879	Angiosperm	Poales	Poaceae	Setaria	Setaria_italica	1.98645
880	Angiosperm	Poales	Poaceae	Puccinellia	Puccinellia_maritima	2.5
881	Angiosperm	Poales	Poaceae	Echinochloa	Echinochloa_colona	2.916
882	Angiosperm	Poales	Poaceae	Panicum	Panicum_amarum	3.55224
883	Angiosperm	Poales	Poaceae	Cornucopiae	Cornucopiae_cucullatum	3.733
884	Angiosperm	Poales	Poaceae	Poa	Poa_chaixii	3.95
885	Angiosperm	Poales	Poaceae	Tripsacum	Tripsacum_dactyloides	4.34682
886	Angiosperm	Poales	Poaceae	Uniola	Uniola_paniculata	4.58052
887	Angiosperm	Poales	Poaceae	Saccharum	Saccharum_officinarum	5.39544
888	Angiosperm	Poales	Poaceae	Eragrostis	Eragrostis_curvula	5.6088
889	Angiosperm	Poales	Poaceae	Spartina	Spartina_cynosuroides	7.19796
890	Angiosperm	Poales	Poaceae	Spartina	Spartina_patens	7.19796
891	Angiosperm	Poales	Poaceae	Sorghum	Sorghum_halepense	7.2447
892	Angiosperm	Poales	Poaceae	Spartina	Spartina_alterniflora	7.26807
893	Angiosperm	Poales	Poaceae	Lolium	Lolium_rigidum	7.65367
894	Angiosperm	Poales	Poaceae	Agrostis	Agrostis_scabra	7.9458
895	Angiosperm	Poales	Poaceae	Cymbopogon	Cymbopogon_citratus	8.5
896	Angiosperm	Poales	Poaceae	Ehrharta	Ehrharta_erecta	8.5
897	Angiosperm	Poales	Poaceae	Brachypodium	Brachypodium_pinnatum	9.2
898	Angiosperm	Poales	Poaceae	Secale	Secale_cereale	9.47427
899	Angiosperm	Poales	Poaceae	Pennisetum	Pennisetum_clandestinum	9.825
900	Angiosperm	Poales	Poaceae	Festuca	Festuca_arundinacea	11.0802
901	Angiosperm	Poales	Poaceae	Festuca	Festuca_scabriculmis	11.7785
902	Angiosperm	Poales	Poaceae	Danthonia	Danthonia_parryi	12.1991
903	Angiosperm	Poales	Poaceae	Spartina	Spartina_anglica	12.2
904	Angiosperm	Poales	Poaceae	Stipa	Stipa_richardsonii	12.3394
905	Angiosperm	Poales	Poaceae	Zoysia	Zoysia_japonica	13.3
906	Angiosperm	Poales	Poaceae	Festuca	Festuca_puccinellii	13.835
907	Angiosperm	Poales	Poaceae	Agrostis	Agrostis_capillaris	14
908	Angiosperm	Poales	Poaceae	Danthonia	Danthonia_intermedia	14.3959
909	Angiosperm	Poales	Poaceae	Calamagrostis	Calamagrostis_rubescens	15.3775
910	Angiosperm	Poales	Poaceae	Festuca	Festuca_halleri	15.4242
911	Angiosperm	Poales	Poaceae	Cenchrus	Cenchrus_longispinus	15.7981
912	Angiosperm	Poales	Poaceae	Oryzopsis	Oryzopsis_asperifolia	16.359
913	Angiosperm	Poales	Poaceae	Distichlis	Distichlis_spicata	16.7329
914	Angiosperm	Poales	Poaceae	Paspalum	Paspalum_dilatatum	17.2
915	Angiosperm	Poales	Poaceae	Calamagrostis	Calamagrostis_inexpansa	17.7612
916	Angiosperm	Poales	Poaceae	Lycurus	Lycurus_phleoides	19.4438
917	Angiosperm	Poales	Poaceae	Panicum	Panicum_obtusum	20.6123
918	Angiosperm	Poales	Poaceae	Elymus	Elymus_virginicus	20.9395
919	Angiosperm	Poales	Poaceae	Paspalum	Paspalum_urvillei	22.6222
920	Angiosperm	Poales	Poaceae	Festuca	Festuca_gigantea	23.0667
921	Angiosperm	Poales	Poaceae	Zizania	Zizania_aquatica	23.7205
922	Angiosperm	Poales	Poaceae	Sasa	Sasa_nipponica	25.2
923	Angiosperm	Poales	Poaceae	Calamagrostis	Calamagrostis_villosa	25.4942
924	Angiosperm	Poales	Poaceae	Triticum	Triticum_boeoticum	26.1
925	Angiosperm	Poales	Poaceae	Ctenium	Ctenium_aromaticum	27.6233
926	Angiosperm	Poales	Poaceae	Setaria	Setaria_magna	28.3244
927	Angiosperm	Poales	Poaceae	Agrostis	Agrostis_stolonifera	30.1
928	Angiosperm	Poales	Poaceae	Brachypodium	Brachypodium_sylvaticum	31.98
929	Angiosperm	Poales	Poaceae	Lolium	Lolium_perenne	33.027
930	Angiosperm	Poales	Poaceae	Muhlenbergia	Muhlenbergia_richardsonis	34.3072
931	Angiosperm	Poales	Poaceae	Zizaniopsis	Zizaniopsis_miliacea	34.4474
932	Angiosperm	Poales	Poaceae	Chasmanthium	Chasmanthium_latifolium	36.1768
933	Angiosperm	Poales	Poaceae	Panicum	Panicum_commutatum	37.1583
934	Angiosperm	Poales	Poaceae	Digitaria	Digitaria_ischaemum	37.8
935	Angiosperm	Poales	Poaceae	Agrostis	Agrostis_gigantea	38.7942
936	Angiosperm	Poales	Poaceae	Arundinaria	Arundinaria_gigantea	84.8643
937	Angiosperm	Zingiberales	Zingiberaceae	Zingiber	Zingiber_mioga	2.2
938	Angiosperm	Zingiberales	Zingiberaceae	Renealmia	Renealmia_petasites	4.24
939	Angiosperm	Acorales	Acoraceae	Acorus	Acorus_gramineus	1
940	Angiosperm	Alismatales	Alismataceae	Sagittaria	Sagittaria_lancifolia	1.26198
941	Angiosperm	Caryophyllales	Amaranthaceae	Salicornia	Salicornia_virginica	0.09348
942	Angiosperm	Caryophyllales	Amaranthaceae	Chenopodium	Chenopodium_album	0.273667
943	Angiosperm	Caryophyllales	Amaranthaceae	Amaranthus	Amaranthus_graecizans	0.418
944	Angiosperm	Caryophyllales	Amaranthaceae	Chenopodium	Chenopodium_murale	0.583242
945	Angiosperm	Caryophyllales	Amaranthaceae	Amaranthus	Amaranthus_albus	0.667
946	Angiosperm	Caryophyllales	Amaranthaceae	Chenopodium	Chenopodium_opulifolium	1.072
947	Angiosperm	Caryophyllales	Amaranthaceae	Atriplex	Atriplex_rosea	1.37
948	Angiosperm	Caryophyllales	Amaranthaceae	Amaranthus	Amaranthus_retroflexus	1.997
949	Angiosperm	Caryophyllales	Amaranthaceae	Alternanthera	Alternanthera_sessilis	2.791
950	Angiosperm	Caryophyllales	Amaranthaceae	Suaeda	Suaeda_maritima	25.4175
951	Angiosperm	Asparagales	Amaryllidaceae	Lycoris	Lycoris_radiata	0.1
952	Angiosperm	Asparagales	Amaryllidaceae	Crinum	Crinum_asiaticum	0.2
953	Angiosperm	Asparagales	Amaryllidaceae	Zephyranthes	Zephyranthes_candida	1
954	Angiosperm	Asparagales	Amaryllidaceae	Allium	Allium_fistulosum	1.7
955	Angiosperm	Apiales	Apiaceae	Conium	Conium_maculatum	0.3
956	Angiosperm	Apiales	Apiaceae	Ammi	Ammi_visnaga	1.711
957	Angiosperm	Apiales	Apiaceae	Lilaeopsis	Lilaeopsis_chinensis	19.2569
958	Angiosperm	Alismatales	Araceae	Zamioculcas	Zamioculcas_zamiifolia	2.15004
959	Angiosperm	Apiales	Araliaceae	Hydrocotyle	Hydrocotyle_bonariensis	0.37392
960	Angiosperm	Apiales	Araliaceae	Aralia	Aralia_cordata	0.8
961	Angiosperm	Asparagales	Asparagaceae	Sansevieria	Sansevieria_trifasciata	0.1
962	Angiosperm	Asparagales	Asparagaceae	Aspidistra	Aspidistra_elatior	0.6
963	Angiosperm	Asparagales	Asparagaceae	Polygonatum	Polygonatum_odoratum	0.9
964	Angiosperm	Asparagales	Asparagaceae	Agave	Agave_americana	1.4
965	Angiosperm	Asparagales	Asparagaceae	Asparagus	Asparagus_cochinchinensis	2.5
966	Angiosperm	Asparagales	Asparagaceae	Rohdea	Rohdea_japonica	2.5
967	Angiosperm	Asterales	Asteraceae	Solidago	Solidago_sempervirens	1.02828
968	Angiosperm	Asterales	Asteraceae	Sonchus	Sonchus_oleraceus	1.306
969	Angiosperm	Asterales	Asteraceae	Centaurea	Centaurea_iberica	1.508
970	Angiosperm	Asterales	Asteraceae	Artemisia	Artemisia_cana	1.54242
971	Angiosperm	Asterales	Asteraceae	Lactuca	Lactuca_serriola	2.344
972	Angiosperm	Asterales	Asteraceae	Anaphalis	Anaphalis_margaritacea	3.2718
973	Angiosperm	Asterales	Asteraceae	Helianthus	Helianthus_atrorubens	5.3751
974	Angiosperm	Asterales	Asteraceae	Helianthus	Helianthus_angustifolius	6.16968
975	Angiosperm	Asterales	Asteraceae	Aster	Aster_tataricus	20.7352
976	Angiosperm	Brassicales	Bataceae	Batis	Batis_maritima	1.26198
977	Angiosperm	Boraginales	Boraginaceae	Heliotropium	Heliotropium_supinum	2.075
978	Angiosperm	Boraginales	Boraginaceae	Echium	Echium_angustifolium	5.278
979	Angiosperm	Brassicales	Brassicaceae	Hirschfeldia	Hirschfeldia_incana	1.822
980	Angiosperm	Brassicales	Brassicaceae	Nasturtium	Nasturtium_officinale	6.00006
981	Angiosperm	Poales	Bromeliaceae	Tillandsia	Tillandsia_usneoides	2.05656
982	Angiosperm	Asterales	Campanulaceae	Lobelia	Lobelia_cardinalis	0.16359
983	Angiosperm	Rosales	Cannabaceae	Cannabis	Cannabis_sativa	0.88806
984	Angiosperm	Zingiberales	Cannaceae	Canna	Canna_indica	3.6
985	Angiosperm	Dipsacales	Caprifoliaceae	Valeriana	Valeriana_officinalis	9.7
986	Angiosperm	Caryophyllales	Caryophyllaceae	Saponaria	Saponaria_officinalis	2.7
987	Angiosperm	Solanales	Convolvulaceae	Cuscuta	Cuscuta_racemosa	0.16
988	Angiosperm	Solanales	Convolvulaceae	Cuscuta	Cuscuta_planiflora	0.75
989	Angiosperm	Solanales	Convolvulaceae	Ipomoea	Ipomoea_sagittata	2.20613
990	Angiosperm	Cucurbitales	Cucurbitaceae	Luffa	Luffa_acutangula	5.2
991	Angiosperm	Cucurbitales	Cucurbitaceae	Ecballium	Ecballium_elaterium	5.7
992	Angiosperm	Fabales	Fabaceae	Tachigali	Tachigali_paniculata	0.105949
993	Angiosperm	Fabales	Fabaceae	Tachigali	Tachigali_polyphylla	0.154615
994	Angiosperm	Fabales	Fabaceae	Tachigali	Tachigali_rugosa	0.4564
995	Angiosperm	Fabales	Fabaceae	Pisum	Pisum_sativum	1.1685
996	Angiosperm	Fabales	Fabaceae	Galega	Galega_orientalis	1.42557
997	Angiosperm	Fabales	Fabaceae	Melilotus	Melilotus_albus	1.461
998	Angiosperm	Fabales	Fabaceae	Vicia	Vicia_americana	1.91634
999	Angiosperm	Fabales	Fabaceae	Lathyrus	Lathyrus_ochroleucus	3.59898
1000	Angiosperm	Fabales	Fabaceae	Lupinus	Lupinus_argenteus	4.01964
1001	Angiosperm	Fabales	Fabaceae	Glycine	Glycine_tomentella	13.478
1002	Angiosperm	Gentianales	Gentianaceae	Gentiana	Gentiana_decumbens	7.9
1003	Angiosperm	Asparagales	Iridaceae	Iris	Iris_florentina	0.8
1004	Angiosperm	Asparagales	Iridaceae	Iris	Iris_ensata	1.5
1005	Angiosperm	Asparagales	Iridaceae	Iris	Iris_setosa	1.8
1006	Angiosperm	Alismatales	Juncaginaceae	Triglochin	Triglochin_maritima	5.6
1007	Angiosperm	Lamiales	Lamiaceae	Lycopus	Lycopus_europaeus	1.025
1008	Angiosperm	Lamiales	Lamiaceae	Mentha	Mentha_longifolia	1.68
1009	Angiosperm	Lamiales	Lamiaceae	Mentha	Mentha_piperita	15.4
1010	Angiosperm	Liliales	Liliaceae	Lilium	Lilium_leichtlinii	1.1
1011	Angiosperm	Santalales	Loranthaceae	Struthanthus	Struthanthus_marginatus	1.26
1012	Angiosperm	Myrtales	Lythraceae	Lythrum	Lythrum_lineare	3.22506
1013	Angiosperm	Malvales	Malvaceae	Hibiscus	Hibiscus_cannabinus	1.4022
1014	Angiosperm	Malvales	Malvaceae	Hibiscus	Hibiscus_sabdariffa	3.2718
1015	Angiosperm	Malvales	Malvaceae	Kosteletzkya	Kosteletzkya_virginica	6.21642
1016	Angiosperm	Liliales	Melanthiaceae	Heloniopsis	Heloniopsis_orientalis	1.1
1017	Angiosperm	Caryophyllales	Molluginaceae	Glinus	Glinus_lotoides	0.725
1018	Angiosperm	Zingiberales	Musaceae	Musa	Musa_basjoo	10.8
1019	Angiosperm	Myrtales	Onagraceae	Oenothera	Oenothera_lamarckiana	0.8
1020	Angiosperm	Asparagales	Orchidaceae	Spiranthes	Spiranthes_sinensis	0.6
1021	Angiosperm	Lamiales	Orobanchaceae	Melampyrum	Melampyrum_pratense	6.26667
1022	Angiosperm	Ranunculales	Papaveraceae	Papaver	Papaver_rhoeas	5.8
1023	Angiosperm	Ranunculales	Papaveraceae	Papaver	Papaver_bracteatum	7.5
1024	Angiosperm	Lamiales	Plantaginaceae	Plantago	Plantago_maritima	1.2
1025	Angiosperm	Lamiales	Plantaginaceae	Kickxia	Kickxia_spuria	2.369
1026	Angiosperm	Lamiales	Plantaginaceae	Plantago	Plantago_lagopus	2.595
1027	Angiosperm	Lamiales	Plantaginaceae	Bacopa	Bacopa_monnieri	5.51532
1028	Angiosperm	Caryophyllales	Plumbaginaceae	Limonium	Limonium_carolinianum	2.05656
1029	Angiosperm	Poales	Poaceae	Paspalum	Paspalum_vaginatum	1.304
1030	Angiosperm	Poales	Poaceae	Puccinellia	Puccinellia_phryganodes	3.45876
1031	Angiosperm	Poales	Poaceae	Setaria	Setaria_sphacelata	4.674
1032	Angiosperm	Poales	Poaceae	Deschampsia	Deschampsia_flexuosa	5.375
1033	Angiosperm	Poales	Poaceae	Panicum	Panicum_repens	5.39847
1034	Angiosperm	Poales	Poaceae	Helictotrichon	Helictotrichon_pratense	7.55
1035	Angiosperm	Poales	Poaceae	Melinis	Melinis_minutiflora	10.2828
1036	Angiosperm	Poales	Poaceae	Panicum	Panicum_maximum	11.2176
1037	Angiosperm	Poales	Poaceae	Bromus	Bromus_tectorum	11.3734
1038	Angiosperm	Poales	Poaceae	Poa	Poa_compressa	11.685
1039	Angiosperm	Poales	Poaceae	Triticum	Triticum_dicoccoides	13.3
1040	Angiosperm	Poales	Poaceae	Hilaria	Hilaria_rigida	15
1041	Angiosperm	Poales	Poaceae	Stipa	Stipa_spartea	15.2606
1042	Angiosperm	Poales	Poaceae	Melica	Melica_uniflora	18.9
1043	Angiosperm	Poales	Poaceae	Calamagrostis	Calamagrostis_canadensis	22.9026
1044	Angiosperm	Poales	Poaceae	Hilaria	Hilaria_jamesii	24.2113
1045	Angiosperm	Poales	Poaceae	Bouteloua	Bouteloua_curtipendula	26.3614
1046	Angiosperm	Ericales	Polemoniaceae	Phlox	Phlox_subulata	11.1
1047	Angiosperm	Caryophyllales	Polygonaceae	Rumex	Rumex_dentatus	0.486
1048	Angiosperm	Caryophyllales	Polygonaceae	Polygonum	Polygonum_arenastrum	0.559
1049	Angiosperm	Caryophyllales	Polygonaceae	Polygonum	Polygonum_patulum	0.569
1050	Angiosperm	Ranunculales	Ranunculaceae	Aquilegia	Aquilegia_flabellata	0.5
1051	Angiosperm	Rosales	Rosaceae	Potentilla	Potentilla_erecta	11.7
1052	Angiosperm	Gentianales	Rubiaceae	Galium	Galium_elongatum	3.687
1053	Angiosperm	Piperales	Saururaceae	Saururus	Saururus_chinensis	2.8
1054	Angiosperm	Piperales	Saururaceae	Houttuynia	Houttuynia_cordata	11.5
1055	Angiosperm	Solanales	Solanaceae	Lycopersicon	Lycopersicon_esculentum	0.75
1056	Angiosperm	Solanales	Solanaceae	Solanum	Solanum_americanum	3.21493
1057	Angiosperm	Rosales	Urticaceae	Urtica	Urtica_dioica	13.14
1058	Angiosperm	Poales	Juncaceae	Juncus	Juncus_polycephalus	0.88339
1059	Angiosperm	Poales	Juncaceae	Juncus	Juncus_roemerianus	1.84623
1060	Angiosperm	Poales	Juncaceae	Luzula	Luzula_luzuloides	3.93333
1061	Angiosperm	Poales	Juncaceae	Juncus	Juncus_gerardii	14
1062	Angiosperm	Poales	Cyperaceae	Cyperus	Cyperus_alopecuroides	2.304
1063	Angiosperm	Poales	Cyperaceae	Cyperus	Cyperus_latifolius	4.654
1064	Angiosperm	Poales	Cyperaceae	Carex	Carex_curvula	4.81422
1065	Angiosperm	Poales	Cyperaceae	Cyperus	Cyperus_michelianus	4.854
1066	Angiosperm	Poales	Cyperaceae	Carex	Carex_aquatilis	5.3751
1067	Angiosperm	Poales	Cyperaceae	Carex	Carex_flacca	8.5
1068	Angiosperm	Poales	Cyperaceae	Cyperus	Cyperus_microiria	9.1
1069	Angiosperm	Poales	Cyperaceae	Cladium	Cladium_mariscus	10.2144
1070	Angiosperm	Poales	Cyperaceae	Carex	Carex_sempervirens	10.7969
1071	Angiosperm	Poales	Cyperaceae	Fimbristylis	Fimbristylis_spadicea	10.8904
1072	Angiosperm	Poales	Cyperaceae	Cyperus	Cyperus_surinamensis	11.0306
1073	Angiosperm	Poales	Cyperaceae	Eleocharis	Eleocharis_cellulosa	12.4796
1074	Angiosperm	Poales	Cyperaceae	Carex	Carex_subspathacea	12.6198
1075	Angiosperm	Poales	Cyperaceae	Carex	Carex_atherodes	12.6665
1076	Angiosperm	Poales	Cyperaceae	Scirpus	Scirpus_cyperinus	15.4709
1077	Angiosperm	Poales	Cyperaceae	Carex	Carex_thunbergii	16.7
1078	Angiosperm	Poales	Cyperaceae	Rhynchospora	Rhynchospora_plumosa	17.9949
1079	Angiosperm	Poales	Cyperaceae	Eleocharis	Eleocharis_parvula	28.6516
1080	Angiosperm	Poales	Cyperaceae	Cyperus	Cyperus_alternifolius	35.2
1081	Angiosperm	Poales	Cyperaceae	Eleocharis	Eleocharis_uniglumis	70
1082	Angiosperm	Caryophyllales	Amaranthaceae	Salicornia	Salicornia_bigelovii	3.45876
1083	Angiosperm	Saxifragales	Crassulaceae	Rhodiola	Rhodiola_linearifolia	29.4
1084	Angiosperm	Saxifragales	Crassulaceae	Sedum	Sedum_hybridum	35.9
1085	Angiosperm	Lamiales	Bignoniaceae	Campsis	Campsis_grandiflora	1.4
1086	Angiosperm	Solanales	Convolvulaceae	Calystegia	Calystegia_sepium	0.593
1087	Angiosperm	Austrobaileyales	Schisandraceae	Schisandra	Schisandra_chinensis	14.7
1088	Angiosperm	Vitales	Vitaceae	Vitis	Vitis_aestivalis	1.58916
1089	Angiosperm	Apiales	Araliaceae	Panax	Panax_ginseng	2
1090	Angiosperm	Asterales	Asteraceae	Boltonia	Boltonia_asteroides	9.348
1091	Angiosperm	Malvales	Malvaceae	Gossypium	Gossypium_hirsutum	0.84
1092	Angiosperm	Caryophyllales	Amaranthaceae	Atriplex	Atriplex_canescens	0.9348
1093	Angiosperm	Caryophyllales	Amaranthaceae	Atriplex	Atriplex_portulacoides	1.5
1094	Angiosperm	Caryophyllales	Amaranthaceae	Atriplex	Atriplex_nuttallii	2.8044
1095	Angiosperm	Caryophyllales	Amaranthaceae	Salsola	Salsola_kali	7.4784
1096	Angiosperm	Gentianales	Apocynaceae	Nerium	Nerium_oleander	1.8665
1097	Angiosperm	Apiales	Araliaceae	Polyscias	Polyscias_filicifolia	0.51414
1098	Angiosperm	Asparagales	Asparagaceae	Yucca	Yucca_aloifolia	0.14022
1099	Angiosperm	Asparagales	Asphodelaceae	Aloe	Aloe_arborescens	1.6
1100	Angiosperm	Asterales	Asteraceae	Baccharis	Baccharis_halimifolia	1.3
1101	Angiosperm	Asterales	Asteraceae	Borrichia	Borrichia_frutescens	1.7917
1102	Angiosperm	Asterales	Asteraceae	Artemisia	Artemisia_tridentata	4.674
1103	Angiosperm	Asterales	Asteraceae	Iva	Iva_frutescens	8.6469
1104	Angiosperm	Ranunculales	Berberidaceae	Nandina	Nandina_domestica	1.2972
1105	Angiosperm	Dipsacales	Caprifoliaceae	Symphoricarpos	Symphoricarpos_occidentalis	4.9077
1106	Angiosperm	Celastrales	Celastraceae	Euonymus	Euonymus_japonicus	1.8368
1107	Angiosperm	Ericales	Cyrillaceae	Cliftonia	Cliftonia_monophylla	1.4022
1108	Angiosperm	Rosales	Elaeagnaceae	Elaeagnus	Elaeagnus_multiflora	1.6
1109	Angiosperm	Ericales	Ericaceae	Vaccinium	Vaccinium_vitis-idaea	0.18696
1110	Angiosperm	Ericales	Ericaceae	Rhododendron	Rhododendron_ferrugineum	0.18696
1111	Angiosperm	Ericales	Ericaceae	Ceratiola	Ceratiola_ericoides	0.30848
1112	Angiosperm	Ericales	Ericaceae	Vaccinium	Vaccinium_uliginosum	0.4674
1113	Angiosperm	Ericales	Ericaceae	Vaccinium	Vaccinium_myrtillus	0.769566
1114	Angiosperm	Ericales	Ericaceae	Empetrum	Empetrum_nigrum	0.88806
1115	Angiosperm	Ericales	Ericaceae	Loiseleuria	Loiseleuria_procumbens	1.49568
1116	Angiosperm	Ericales	Ericaceae	Rhododendron	Rhododendron_pulchrum	1.806
1117	Angiosperm	Ericales	Ericaceae	Rhododendron	Rhododendron_japonicum	4.2
1118	Angiosperm	Ericales	Ericaceae	Calluna	Calluna_vulgaris	12.0884
1119	Angiosperm	Malpighiales	Euphorbiaceae	Mallotus	Mallotus_japonicus	4.8
1120	Angiosperm	Fabales	Fabaceae	Thermopsis	Thermopsis_montana	0.4
1121	Angiosperm	Fabales	Fabaceae	Thermopsis	Thermopsis_villosa	0.5
1122	Angiosperm	Fabales	Fabaceae	Desmodium	Desmodium_uncinatum	1.4022
1123	Angiosperm	Fabales	Fabaceae	Gueldenstaedtia	Gueldenstaedtia_verna	12.0158
1124	Angiosperm	Garryales	Garryaceae	Aucuba	Aucuba_japonica	4.1348
1125	Angiosperm	Saxifragales	Hamamelidaceae	Corylopsis	Corylopsis_pauciflora	1.7332
1126	Angiosperm	Cornales	Hydrangeaceae	Hydrangea	Hydrangea_macrophylla	3.968
1127	Angiosperm	Lamiales	Lamiaceae	Vitex	Vitex_agnus-castus	2.613
1128	Angiosperm	Laurales	Lauraceae	Lindera	Lindera_benzoin	0.37392
1129	Angiosperm	Myrtales	Myrtaceae	Callistemon	Callistemon_rigidus	0.9
1130	Angiosperm	Lamiales	Oleaceae	Ligustrum	Ligustrum_lucidum	2.0048
1131	Angiosperm	Lamiales	Oleaceae	Ligustrum	Ligustrum_japonicum	2.2288
1132	Angiosperm	Rosales	Rosaceae	Rubus	Rubus_idaeus	0.325
1133	Angiosperm	Rosales	Rosaceae	Pyracantha	Pyracantha_crenulata	0.9
1134	Angiosperm	Rosales	Rosaceae	Crataegus	Crataegus_cuneata	1.1
1135	Angiosperm	Rosales	Rosaceae	Spiraea	Spiraea_thunbergii	1.6
1136	Angiosperm	Rosales	Rosaceae	Fallugia	Fallugia_paradoxa	1.8696
1137	Angiosperm	Rosales	Rosaceae	Rosa	Rosa_woodsii	2.38374
1138	Angiosperm	Rosales	Rosaceae	Prunus	Prunus_virginiana	2.43048
1139	Angiosperm	Rosales	Rosaceae	Kerria	Kerria_japonica	3.3
1140	Angiosperm	Rosales	Rosaceae	Aronia	Aronia_melanocarpa	14.4
1141	Angiosperm	Gentianales	Rubiaceae	Coffea	Coffea_arabica	0.79458
1142	Angiosperm	Gentianales	Rubiaceae	Gardenia	Gardenia_jasminoides	1.5316
1143	Angiosperm	Malpighiales	Salicaceae	Salix	Salix_acmophylla	0.93
1144	Angiosperm	Crossosomatales	Staphyleaceae	Staphylea	Staphylea_trifolia	1.4022
1145	Angiosperm	Ericales	Styracaceae	Styrax	Styrax_japonicus	1.5708
1146	Angiosperm	Caryophyllales	Tamaricaceae	Tamarix	Tamarix_jordanis	0.868
1147	Angiosperm	Caryophyllales	Tamaricaceae	Tamarix	Tamarix_chinensis	5.4
1148	Angiosperm	Ericales	Theaceae	Camellia	Camellia_sasanqua	1.8014
1149	Angiosperm	Malvales	Thymelaeaceae	Daphne	Daphne_odora	1.0058
1150	Angiosperm	Aquifoliales	Aquifoliaceae	Ilex	Ilex_aquifolium	1
1151	Angiosperm	Aquifoliales	Aquifoliaceae	Ilex	Ilex_latifolia	1.4756
1152	Angiosperm	Aquifoliales	Aquifoliaceae	Ilex	Ilex_integra	2.0888
1153	Angiosperm	Arecales	Arecaceae	Phoenix	Phoenix_dactylifera	2.7
1154	Angiosperm	Arecales	Arecaceae	Phoenix	Phoenix_roebelenii	3
1155	Angiosperm	Arecales	Arecaceae	Rhapis	Rhapis_humilis	5.2
1156	Angiosperm	Arecales	Arecaceae	Sabal	Sabal_minor	9.86214
1157	Angiosperm	Arecales	Arecaceae	Caryota	Caryota_mitis	12.9002
1158	Angiosperm	Arecales	Arecaceae	Trachycarpus	Trachycarpus_fortunei	14.1
1159	Angiosperm	Arecales	Arecaceae	Washingtonia	Washingtonia_filifera	14.2557
1160	Angiosperm	Arecales	Arecaceae	Sabal	Sabal_etonia	14.6764
1161	Angiosperm	Arecales	Arecaceae	Serenoa	Serenoa_repens	20.8227
1162	Angiosperm	Fagales	Betulaceae	Ostrya	Ostrya_virginiana	1.44894
1163	Angiosperm	Fagales	Betulaceae	Carpinus	Carpinus_caroliniana	2.89788
1164	Angiosperm	Fagales	Betulaceae	Betula	Betula_pendula	3.9
1165	Angiosperm	Rosales	Cannabaceae	Celtis	Celtis_occidentalis	28.6049
1166	Angiosperm	Saxifragales	Cercidiphyllaceae	Cercidiphyllum	Cercidiphyllum_japonicum	6.6194
1167	Angiosperm	Cornales	Cornaceae	Alangium	Alangium_platanifolium	1.848
1168	Angiosperm	Ericales	Ericaceae	Pieris	Pieris_japonica	0.9492
1169	Angiosperm	Ericales	Ericaceae	Lyonia	Lyonia_ferruginea	1.35546
1170	Angiosperm	Fabales	Fabaceae	Trifolium	Trifolium_rubens	0.2
1171	Angiosperm	Fabales	Fabaceae	Albizia	Albizia_julibrissin	1
1172	Angiosperm	Fagales	Fagaceae	Quercus	Quercus_velutina	0.60762
1173	Angiosperm	Fagales	Fagaceae	Quercus	Quercus_rubra	0.7011
1174	Angiosperm	Fagales	Fagaceae	Quercus	Quercus_chapmanii	1.77612
1175	Angiosperm	Fagales	Fagaceae	Quercus	Quercus_imbricaria	1.77612
1176	Angiosperm	Fagales	Fagaceae	Quercus	Quercus_laevis	1.82286
1177	Angiosperm	Fagales	Fagaceae	Quercus	Quercus_macrocarpa	2.05656
1178	Angiosperm	Fagales	Fagaceae	Quercus	Quercus_myrtifolia	2.05656
1179	Angiosperm	Fagales	Fagaceae	Quercus	Quercus_muehlenbergii	2.71092
1180	Angiosperm	Fagales	Fagaceae	Quercus	Quercus_petraea	2.959
1181	Angiosperm	Fagales	Fagaceae	Quercus	Quercus_suber	3.4
1182	Angiosperm	Fagales	Fagaceae	Quercus	Quercus_alba	4.2066
1183	Angiosperm	Fagales	Fagaceae	Quercus	Quercus_robur	5.7455
1184	Angiosperm	Fagales	Fagaceae	Quercus	Quercus_geminata	6.21642
1185	Angiosperm	Fagales	Fagaceae	Fagus	Fagus_sylvatica	63.7623
1186	Angiosperm	Fagales	Juglandaceae	Carya	Carya_cordiformis	1.21524
1187	Angiosperm	Fagales	Juglandaceae	Juglans	Juglans_nigra	1.30872
1188	Angiosperm	Fagales	Juglandaceae	Carya	Carya_laciniosa	1.49568
1189	Angiosperm	Fagales	Juglandaceae	Carya	Carya_ovata	2.15004
1190	Angiosperm	Fagales	Juglandaceae	Juglans	Juglans_cinerea	2.24352
1191	Angiosperm	Laurales	Lauraceae	Sassafras	Sassafras_albidum	0.32718
1192	Angiosperm	Laurales	Lauraceae	Persea	Persea_palustris	15.8916
1193	Angiosperm	Magnoliales	Magnoliaceae	Magnolia	Magnolia_kobus	4.4324
1194	Angiosperm	Magnoliales	Magnoliaceae	Magnolia	Magnolia_grandiflora	6.24788
1195	Angiosperm	Magnoliales	Magnoliaceae	Liriodendron	Liriodendron_tulipifera	7.1344
1196	Angiosperm	Malvales	Malvaceae	Tilia	Tilia_americana	2.29026
1197	Angiosperm	Myrtales	Melastomataceae	Tibouchina	Tibouchina_pulchra	0.13
1198	Angiosperm	Sapindales	Meliaceae	Melia	Melia_azedarach	2.7
1199	Angiosperm	Rosales	Moraceae	Maclura	Maclura_pomifera	5.6088
1200	Angiosperm	Rosales	Moraceae	Ficus	Ficus_lyrata	14.209
1201	Angiosperm	Rosales	Moraceae	Morus	Morus_rubra	16.1487
1202	Angiosperm	Myrtales	Myrtaceae	Eugenia	Eugenia_uniflora	0.83
1203	Angiosperm	Lamiales	Oleaceae	Olea	Olea_europaea	1.3
1204	Angiosperm	Lamiales	Oleaceae	Osmanthus	Osmanthus_fragrans	2.1616
1205	Angiosperm	Lamiales	Oleaceae	Fraxinus	Fraxinus_americana	3.08484
1206	Angiosperm	Ericales	Pentaphylacaceae	Eurya	Eurya_japonica	1.5484
1207	Angiosperm	Apiales	Pittosporaceae	Pittosporum	Pittosporum_tobira	0.7084
1208	Angiosperm	Proteales	Platanaceae	Platanus	Platanus_occidentalis	1.96308
1209	Angiosperm	Rosales	Rosaceae	Prunus	Prunus_serotina	0.18696
1210	Angiosperm	Rosales	Rosaceae	Chaenomeles	Chaenomeles_sinensis	2.9
1211	Angiosperm	Sapindales	Rutaceae	Zanthoxylum	Zanthoxylum_americanum	2.05656
1212	Angiosperm	Sapindales	Rutaceae	Phellodendron	Phellodendron_amurense	4
1213	Angiosperm	Malpighiales	Salicaceae	Populus	Populus_tremuloides	0.51414
1214	Angiosperm	Malpighiales	Salicaceae	Populus	Populus_euphratica	1.57
1215	Angiosperm	Malpighiales	Salicaceae	Idesia	Idesia_polycarpa	2.5144
1216	Angiosperm	Malpighiales	Salicaceae	Populus	Populus_deltoides	4.39356
1217	Angiosperm	Sapindales	Sapindaceae	Cupania	Cupania_oblongifolia	1.28
1218	Angiosperm	Sapindales	Sapindaceae	Aesculus	Aesculus_pavia	1.4022
1219	Angiosperm	Sapindales	Sapindaceae	Acer	Acer_negundo	1.58916
1220	Angiosperm	Sapindales	Sapindaceae	Acer	Acer_saccharinum	4.58052
1221	Angiosperm	Sapindales	Sapindaceae	Acer	Acer_rubrum	6.96426
1222	Angiosperm	Ericales	Theaceae	Camellia	Camellia_japonica	0.8586
1223	Angiosperm	Rosales	Ulmaceae	Ulmus	Ulmus_rubra	10.0024
1224	Angiosperm	Rosales	Ulmaceae	Ulmus	Ulmus_americana	19.6308
1225	Angiosperm	Cucurbitales	Cucurbitaceae	Citrullus	Citrullus_lanatus	12.9064
1226	Angiosperm	Poales	Poaceae	Zea	Zea_mays	7.73827
1227	Angiosperm	Poales	Poaceae	Molinia	Molinia_caerulea	10.675
1228	Angiosperm	Poales	Poaceae	Panicum	Panicum_virgatum	14.1336
1229	Angiosperm	Poales	Poaceae	Sorghum	Sorghum_bicolor	14.8963
1230	Angiosperm	Poales	Poaceae	Triticum	Triticum_aestivum	14.9128
1231	Angiosperm	Poales	Poaceae	Hordeum	Hordeum_vulgare	16.6418
1232	Angiosperm	Poales	Poaceae	Andropogon	Andropogon_gerardii	17.3148
1233	Angiosperm	Poales	Poaceae	Sorghastrum	Sorghastrum_nutans	23.0098
1234	Angiosperm	Poales	Poaceae	Oryza	Oryza_sativa	26.7354
1235	Angiosperm	Apiales	Apiaceae	Foeniculum	Foeniculum_vulgare	0.3225
1236	Angiosperm	Asparagales	Asparagaceae	Asparagus	Asparagus_officinalis	3.53333
1237	Angiosperm	Asterales	Asteraceae	Tagetes	Tagetes_lucida	0.8
1238	Angiosperm	Asterales	Asteraceae	Artemisia	Artemisia_absinthium	2
1239	Angiosperm	Asterales	Asteraceae	Inula	Inula_helenium	6.85
1240	Angiosperm	Asterales	Asteraceae	Bellis	Bellis_perennis	10.3896
1241	Angiosperm	Brassicales	Brassicaceae	Brassica	Brassica_napus	0.932603
1242	Angiosperm	Commelinales	Commelinaceae	Tradescantia	Tradescantia_ohiensis	3.25
1243	Angiosperm	Fabales	Fabaceae	Trifolium	Trifolium_pannonicum	0.6
1244	Angiosperm	Fabales	Fabaceae	Glycine	Glycine_max	7.3952
1245	Angiosperm	Fabales	Fabaceae	Gueldenstaedtia	Gueldenstaedtia_stenophylla	22.3633
1246	Angiosperm	Lamiales	Lamiaceae	Melissa	Melissa_officinalis	6.69767
1247	Angiosperm	Malpighiales	Linaceae	Linum	Linum_usitatissimum	1.7337
1248	Angiosperm	Poales	Poaceae	Briza	Briza_media	6.95
1249	Angiosperm	Poales	Poaceae	Deschampsia	Deschampsia_cespitosa	10.9201
1250	Angiosperm	Poales	Poaceae	Avena	Avena_sativa	16.0379
1251	Angiosperm	Malpighiales	Violaceae	Viola	Viola_tricolor	1.00667
1252	Angiosperm	Ericales	Clethraceae	Clethra	Clethra_alnifolia	4.75389
1253	Angiosperm	Lamiales	Lamiaceae	Lavandula	Lavandula_angustifolia	3.4
1254	Angiosperm	Lamiales	Lamiaceae	Salvia	Salvia_officinalis	3.45
1255	Angiosperm	Lamiales	Paulowniaceae	Paulownia	Paulownia_tomentosa	2.5446
1256	Angiosperm	Sapindales	Sapindaceae	Acer	Acer_saccharum	8.39754
1257	Angiosperm	Poales	Poaceae	Miscanthus	Miscanthus_sinensis	27.0407
1258	Angiosperm	Myrtales	Onagraceae	Epilobium	Epilobium_hirsutum	0.765
1259	Angiosperm	Poales	Poaceae	Anthoxanthum	Anthoxanthum_odoratum	5.78107
1260	Angiosperm	Poales	Poaceae	Festuca	Festuca_pratensis	8.48204
1261	Angiosperm	Poales	Poaceae	Arrhenatherum	Arrhenatherum_elatius	10.7988
1262	Angiosperm	Asterales	Asteraceae	Leontodon	Leontodon_hispidus	3.056
1263	Angiosperm	Fabales	Fabaceae	Trifolium	Trifolium_fragiferum	1.3213
1264	Angiosperm	Poales	Poaceae	Festuca	Festuca_rubra	11.1957
1265	Angiosperm	Poales	Poaceae	Poa	Poa_pratensis	18.6269
1266	Angiosperm	Ericales	Primulaceae	Primula	Primula_veris	9.4832
1267	Angiosperm	Gentianales	Rubiaceae	Galium	Galium_mollugo	6.4077
1268	Angiosperm	Poales	Poaceae	Phleum	Phleum_pratense	10.0161
1269	Angiosperm	Poales	Poaceae	Arundo	Arundo_donax	21.7008
1270	Angiosperm	Poales	Poaceae	Cynodon	Cynodon_dactylon	33.0873
1271	Angiosperm	Poales	Poaceae	Bromus	Bromus_inermis	24.8218
1272	Angiosperm	Caryophyllales	Polygonaceae	Polygonum	Polygonum_aviculare	10.9928
1273	Angiosperm	Asterales	Asteraceae	Artemisia	Artemisia_frigida	9.56762
1274	Angiosperm	Fabales	Fabaceae	Trifolium	Trifolium_repens	5.31457
1275	Angiosperm	Acorales	Acoraceae	Acorus	Acorus_calamus	0.928547
1276	Angiosperm	Oxalidales	Elaeocarpaceae	Elaeocarpus	Elaeocarpus_palembanicus	6.1
1277	Angiosperm	Sapindales	Rutaceae	Melicope	Melicope_glabra	12.5
1278	Angiosperm	Sapindales	Anacardiaceae	Pentaspadon	Pentaspadon_motleyi	0.7
1279	Angiosperm	Sapindales	Anacardiaceae	Melanochyla	Melanochyla_angustifolia	2.6
1280	Angiosperm	Cucurbitales	Anisophylleaceae	Anisophyllea	Anisophyllea_corneri	0.6
1281	Angiosperm	Magnoliales	Annonaceae	Polyalthia	Polyalthia_rumphii	1.7
1282	Angiosperm	Magnoliales	Annonaceae	Sageraea	Sageraea_elliptica	4
1283	Angiosperm	Magnoliales	Annonaceae	Xylopia	Xylopia_ferruginea	5.5
1284	Angiosperm	Magnoliales	Annonaceae	Xylopia	Xylopia_magna	11.5
1285	Angiosperm	Gentianales	Apocynaceae	Dyera	Dyera_costulata	1.3
1286	Angiosperm	Sapindales	Burseraceae	Santiria	Santiria_laevigata	3.7
1287	Angiosperm	Sapindales	Burseraceae	Santiria	Santiria_griffithii	5.5
1288	Angiosperm	Sapindales	Burseraceae	Canarium	Canarium_patentinervium	9.2
1289	Angiosperm	Sapindales	Burseraceae	Dacryodes	Dacryodes_rugosa	11.3
1290	Angiosperm	Sapindales	Burseraceae	Canarium	Canarium_littorale	11.8
1291	Angiosperm	Rosales	Cannabaceae	Gironniera	Gironniera_nervosa	57.1
1292	Angiosperm	Rosales	Cannabaceae	Gironniera	Gironniera_subaequalis	66.6
1293	Angiosperm	Malpighiales	Clusiaceae	Garcinia	Garcinia_parvifolia	1.2
1294	Angiosperm	Cornales	Cornaceae	Alangium	Alangium_ridleyi	8.1
1295	Angiosperm	Malvales	Dipterocarpaceae	Shorea	Shorea_macroptera	0.4
1296	Angiosperm	Malvales	Dipterocarpaceae	Shorea	Shorea_acuminata	0.7
1297	Angiosperm	Malvales	Dipterocarpaceae	Shorea	Shorea_maxwelliana	0.9
1298	Angiosperm	Malvales	Dipterocarpaceae	Shorea	Shorea_pauciflora	0.9
1299	Angiosperm	Malvales	Dipterocarpaceae	Hopea	Hopea_dryobalanoides	1.5
1300	Angiosperm	Malvales	Dipterocarpaceae	Shorea	Shorea_lepidota	2.2
1301	Angiosperm	Malvales	Dipterocarpaceae	Shorea	Shorea_parvifolia	2.7
1302	Angiosperm	Malvales	Dipterocarpaceae	Neobalanocarpus	Neobalanocarpus_heimii	8.4
1303	Angiosperm	Malvales	Dipterocarpaceae	Shorea	Shorea_multiflora	11.2
1304	Angiosperm	Malvales	Dipterocarpaceae	Vatica	Vatica_bella	16.8
1305	Angiosperm	Malvales	Dipterocarpaceae	Anisoptera	Anisoptera_laevis	22.4
1306	Angiosperm	Malvales	Dipterocarpaceae	Dipterocarpus	Dipterocarpus_sublamellatus	31.7
1307	Angiosperm	Malvales	Dipterocarpaceae	Dipterocarpus	Dipterocarpus_cornutus	62.5
1308	Angiosperm	Malpighiales	Euphorbiaceae	Endospermum	Endospermum_diadenum	0.5
1309	Angiosperm	Malpighiales	Euphorbiaceae	Elateriospermum	Elateriospermum_tapos	1
1310	Angiosperm	Malpighiales	Euphorbiaceae	Pimelodendron	Pimelodendron_griffithianum	3.5
1311	Angiosperm	Malpighiales	Euphorbiaceae	Blumeodendron	Blumeodendron_calophyllum	4
1312	Angiosperm	Malpighiales	Euphorbiaceae	Croton	Croton_argyratus	10.1
1313	Angiosperm	Malpighiales	Euphorbiaceae	Neoscortechinia	Neoscortechinia_kingii	12.9
1314	Angiosperm	Malpighiales	Euphorbiaceae	Macaranga	Macaranga_conifera	16.5
1315	Angiosperm	Fabales	Fabaceae	Trifolium	Trifolium_incarnatum	0.56088
1316	Angiosperm	Fabales	Fabaceae	Callerya	Callerya_atropurpurea	2.6
1317	Angiosperm	Fabales	Fabaceae	Intsia	Intsia_palembanica	13
1318	Angiosperm	Fabales	Fabaceae	Lespedeza	Lespedeza_bicolor	12.5719
1319	Angiosperm	Fabales	Fabaceae	Oxytropis	Oxytropis_chiliophylla	14.1701
1320	Angiosperm	Fagales	Fagaceae	Lithocarpus	Lithocarpus_rassa	0.6
1321	Angiosperm	Fagales	Fagaceae	Lithocarpus	Lithocarpus_wallichianus	1
1322	Angiosperm	Fagales	Fagaceae	Castanopsis	Castanopsis_megacarpa	4.1
1323	Angiosperm	Lamiales	Lamiaceae	Teijsmanniodendron	Teijsmanniodendron_coriaceum	125.8
1324	Angiosperm	Magnoliales	Magnoliaceae	Magnolia	Magnolia_elegans	1.5
1325	Angiosperm	Malvales	Malvaceae	Schoutenia	Schoutenia_accrescens	0.6
1326	Angiosperm	Malvales	Malvaceae	Scaphium	Scaphium_linearicarpum	2.6
1327	Angiosperm	Malvales	Malvaceae	Durio	Durio_griffithii	10
1328	Angiosperm	Myrtales	Melastomataceae	Pternandra	Pternandra_echinata	2
1329	Angiosperm	Sapindales	Meliaceae	Aglaia	Aglaia_spectabilis	7
1330	Angiosperm	Magnoliales	Myristicaceae	Knema	Knema_furfuracea	0.5
1331	Angiosperm	Myrtales	Myrtaceae	Syzygium	Syzygium_zeylanicum	2.7
1332	Angiosperm	Myrtales	Myrtaceae	Syzygium	Syzygium_ridleyi	2.9
1333	Angiosperm	Myrtales	Myrtaceae	Syzygium	Syzygium_duthieanum	3
1334	Angiosperm	Santalales	Olacaceae	Ochanostachys	Ochanostachys_amentacea	1.9
1335	Angiosperm	Fabales	Polygalaceae	Xanthophyllum	Xanthophyllum_eurhynchum	4
1336	Angiosperm	Fabales	Polygalaceae	Xanthophyllum	Xanthophyllum_stipitatum	5.2
1337	Angiosperm	Gentianales	Rubiaceae	Porterandia	Porterandia_anisophylla	0.7
1338	Angiosperm	Gentianales	Rubiaceae	Diplospora	Diplospora_malaccensis	12.4
1339	Angiosperm	Sapindales	Rutaceae	Maclurodendron	Maclurodendron_porteri	6.5
1340	Angiosperm	Ericales	Sapotaceae	Payena	Payena_lucida	2.2
1341	Angiosperm	Sapindales	Burseraceae	Dacryodes	Dacryodes_costata	18.145
1342	Angiosperm	Caryophyllales	Caryophyllaceae	Dianthus	Dianthus_armeria	0.75
1343	Angiosperm	Boraginales	Boraginaceae	Myosotis	Myosotis_arvensis	20.64
1344	Angiosperm	Brassicales	Brassicaceae	Alyssum	Alyssum_alyssoides	1.28
1345	Angiosperm	Asterales	Campanulaceae	Campanula	Campanula_rapunculus	1.01
1346	Angiosperm	Caryophyllales	Caryophyllaceae	Silene	Silene_flos-cuculi	0.5
1347	Angiosperm	Caryophyllales	Caryophyllaceae	Dianthus	Dianthus_deltoides	1.1
1348	Angiosperm	Caryophyllales	Caryophyllaceae	Silene	Silene_viscaria	1.2825
1349	Angiosperm	Malpighiales	Hypericaceae	Hypericum	Hypericum_maculatum	0.35
1350	Angiosperm	Malpighiales	Hypericaceae	Hypericum	Hypericum_perforatum	0.58
1351	Angiosperm	Lamiales	Lamiaceae	Prunella	Prunella_grandiflora	0.98
1352	Angiosperm	Caryophyllales	Polygonaceae	Rumex	Rumex_thyrsiflorus	0.48
1353	Angiosperm	Rosales	Rosaceae	Potentilla	Potentilla_recta	0.6
1354	Angiosperm	Rosales	Rosaceae	Alchemilla	Alchemilla_xanthochlora	2.6
1355	Angiosperm	Gentianales	Rubiaceae	Galium	Galium_album	6.09
1356	Angiosperm	Lamiales	Scrophulariaceae	Verbascum	Verbascum_lychnitis	0.67
1357	Angiosperm	Asterales	Asteraceae	Centaurea	Centaurea_scabiosa	1.625
1358	Angiosperm	Asterales	Asteraceae	Bidens	Bidens_pilosa	12.9312
1359	Angiosperm	Lamiales	Plantaginaceae	Veronica	Veronica_longifolia	0.295
1360	Angiosperm	Lamiales	Scrophulariaceae	Verbascum	Verbascum_nigrum	0.405
1361	Angiosperm	Laurales	Lauraceae	Litsea	Litsea_brachystachya	0.67
1362	Angiosperm	Myrtales	Myrtaceae	Syzygium	Syzygium_pachysepalum	0.66
1363	Angiosperm	Myrtales	Myrtaceae	Syzygium	Syzygium_subdecussatum	0.82
1364	Angiosperm	Myrtales	Myrtaceae	Syzygium	Syzygium_napiforme	3.24
1365	Angiosperm	Myrtales	Myrtaceae	Syzygium	Syzygium_fastigiatum	7.15
1366	Angiosperm	Ericales	Symplocaceae	Symplocos	Symplocos_pendula	0.615
1367	Angiosperm	Malpighiales	Centroplacaceae	Bhesa	Bhesa_paniculata	2.69
1368	Angiosperm	Malvales	Dipterocarpaceae	Shorea	Shorea_leprosula	0.51
1369	Angiosperm	Malvales	Dipterocarpaceae	Shorea	Shorea_laevis	0.64
1370	Angiosperm	Malvales	Dipterocarpaceae	Shorea	Shorea_parvistipulata	0.655
1371	Angiosperm	Malvales	Dipterocarpaceae	Shorea	Shorea_argentifolia	0.7
1372	Angiosperm	Malvales	Dipterocarpaceae	Shorea	Shorea_hopeifolia	1.25
1373	Angiosperm	Malvales	Dipterocarpaceae	Shorea	Shorea_gibbosa	9.87
1374	Angiosperm	Fabales	Fabaceae	Dialium	Dialium_indum	8.47
1375	Angiosperm	Fagales	Fagaceae	Lithocarpus	Lithocarpus_havilandii	0.54
1376	Angiosperm	Fagales	Fagaceae	Lithocarpus	Lithocarpus_rigidus	0.55
1377	Angiosperm	Fagales	Fagaceae	Lithocarpus	Lithocarpus_lampadarius	0.79
1378	Angiosperm	Fagales	Fagaceae	Lithocarpus	Lithocarpus_clementianus	1.29
1379	Angiosperm	Fagales	Fagaceae	Quercus	Quercus_lowii	4.73
1380	Angiosperm	Fagales	Fagaceae	Castanopsis	Castanopsis_javanica	7.16
1381	Angiosperm	Magnoliales	Magnoliaceae	Magnolia	Magnolia_carsonii	3.07
1382	Angiosperm	Malvales	Malvaceae	Heritiera	Heritiera_simplicifolia	0.98
1383	Angiosperm	Malvales	Malvaceae	Coelostegia	Coelostegia_griffithii	6.13
1384	Angiosperm	Malvales	Malvaceae	Scaphium	Scaphium_macropodum	11.08
1385	Angiosperm	Sapindales	Meliaceae	Dysoxylum	Dysoxylum_cyrtobotryum	0.59
1386	Angiosperm	Sapindales	Meliaceae	Dysoxylum	Dysoxylum_excelsum	0.59
1387	Angiosperm	Sapindales	Meliaceae	Aglaia	Aglaia_squamulosa	0.91
1388	Angiosperm	Sapindales	Meliaceae	Sandoricum	Sandoricum_koetjape	4.23
1389	Angiosperm	Myrtales	Myrtaceae	Tristaniopsis	Tristaniopsis_clementis	0.65
1390	Angiosperm	Myrtales	Myrtaceae	Tristaniopsis	Tristaniopsis_elliptica	0.97
1391	Angiosperm	Myrtales	Myrtaceae	Syzygium	Syzygium_houttuynii	2.8
1392	Angiosperm	Fabales	Polygalaceae	Xanthophyllum	Xanthophyllum_tenue	3.06
1393	Angiosperm	Ericales	Sapotaceae	Palaquium	Palaquium_gutta	1.25
1394	Angiosperm	Ericales	Sapotaceae	Palaquium	Palaquium_herveyi	2.4
1395	Angiosperm	Ericales	Sapotaceae	Payena	Payena_microphylla	2.845
1396	Angiosperm	Ericales	Theaceae	Schima	Schima_brevifolia	1.24
1397	Angiosperm	Malvales	Thymelaeaceae	Aquilaria	Aquilaria_malaccensis	3.74
1398	Angiosperm	Malpighiales	Trigoniaceae	Trigoniastrum	Trigoniastrum_hypoleucum	12.65
1399	Angiosperm	Fabales	Fabaceae	Vicia	Vicia_villosa	0.081
1400	Angiosperm	Poales	Poaceae	Poa	Poa_trivialis	7.8624
1401	Angiosperm	Poales	Poaceae	Cynosurus	Cynosurus_cristatus	8.1432
1402	Angiosperm	Poales	Poaceae	Trisetum	Trisetum_flavescens	9.5472
1403	Angiosperm	Poales	Poaceae	Bromus	Bromus_erectus	15.1632
1404	Angiosperm	Poales	Poaceae	Alopecurus	Alopecurus_pratensis	20.4984
1405	Angiosperm	Apiales	Apiaceae	Anthriscus	Anthriscus_sylvestris	2.5272
1406	Angiosperm	Apiales	Apiaceae	Pimpinella	Pimpinella_major	3.0888
1407	Angiosperm	Apiales	Apiaceae	Pastinaca	Pastinaca_sativa	4.212
1408	Angiosperm	Apiales	Apiaceae	Heracleum	Heracleum_sphondylium	24.9912
1409	Angiosperm	Asterales	Asteraceae	Leucanthemum	Leucanthemum_vulgare	2.5272
1410	Angiosperm	Asterales	Asteraceae	Centaurea	Centaurea_jacea	2.808
1411	Angiosperm	Asterales	Asteraceae	Crepis	Crepis_biennis	4.4928
1412	Angiosperm	Asterales	Asteraceae	Tragopogon	Tragopogon_pratensis	5.0544
1413	Angiosperm	Asterales	Asteraceae	Bidens	Bidens_tripartita	15.0712
1414	Angiosperm	Asterales	Asteraceae	Centipeda	Centipeda_minima	13.5353
1415	Angiosperm	Dipsacales	Caprifoliaceae	Knautia	Knautia_arvensis	4.212
1416	Angiosperm	Fabales	Fabaceae	Lathyrus	Lathyrus_pratensis	1.9656
1417	Angiosperm	Fabales	Fabaceae	Onobrychis	Onobrychis_viciifolia	2.2464
1418	Angiosperm	Fabales	Fabaceae	Medicago	Medicago_lupulina	5.0544
1419	Angiosperm	Fabales	Fabaceae	Trifolium	Trifolium_campestre	8.424
1420	Angiosperm	Geraniales	Geraniaceae	Geranium	Geranium_pratense	5.0544
1421	Angiosperm	Lamiales	Lamiaceae	Glechoma	Glechoma_hederacea	3.0888
1422	Angiosperm	Lamiales	Lamiaceae	Ajuga	Ajuga_reptans	10.9512
1423	Angiosperm	Lamiales	Plantaginaceae	Plantago	Plantago_media	5.616
1424	Angiosperm	Poales	Poaceae	Bromus	Bromus_hordeaceus	10.6704
1425	Angiosperm	Ranunculales	Ranunculaceae	Ranunculus	Ranunculus_acris	3.6504
1426	Angiosperm	Ranunculales	Ranunculaceae	Ranunculus	Ranunculus_repens	5.3352
1427	Angiosperm	Rosales	Rosaceae	Sanguisorba	Sanguisorba_officinalis	12.9168
1428	Angiosperm	Fabales	Fabaceae	Trifolium	Trifolium_hybridum	4.6776
1429	Angiosperm	Lamiales	Plantaginaceae	Plantago	Plantago_lanceolata	2.406
1430	Angiosperm	Poales	Poaceae	Dactylis	Dactylis_glomerata	7.4332
1431	Angiosperm	Poales	Poaceae	Holcus	Holcus_lanatus	9.9968
1432	Angiosperm	Fabales	Fabaceae	Lotus	Lotus_corniculatus	1.5983
1433	Angiosperm	Asterales	Campanulaceae	Campanula	Campanula_patula	4.6338
1434	Angiosperm	Lamiales	Lamiaceae	Prunella	Prunella_vulgaris	3.2838
1435	Angiosperm	Fabales	Fabaceae	Trifolium	Trifolium_pratense	1.1537
1436	Angiosperm	Alismatales	Hydrocharitaceae	Hydrilla	Hydrilla_verticillata	0.380931
1437	Angiosperm	Alismatales	Hydrocharitaceae	Ottelia	Ottelia_ulvifolia	1.17785
1438	Angiosperm	Alismatales	Hydrocharitaceae	Stratiotes	Stratiotes_aloides	1.1872
1439	Angiosperm	Alismatales	Hydrocharitaceae	Elodea	Elodea_nuttallii	3.10704
1440	Angiosperm	Alismatales	Hydrocharitaceae	Elodea	Elodea_canadensis	4.44497
1441	Angiosperm	Nymphaeales	Nymphaeaceae	Nymphaea	Nymphaea_mexicana	0.137416
1442	Angiosperm	Nymphaeales	Nymphaeaceae	Nymphaea	Nymphaea_nouchali	0.326012
1443	Angiosperm	Nymphaeales	Nymphaeaceae	Nymphaea	Nymphaea_alba	0.500118
1444	Angiosperm	Lamiales	Plantaginaceae	Callitriche	Callitriche_obtusangula	0.84132
1445	Angiosperm	Lamiales	Plantaginaceae	Callitriche	Callitriche_platycarpa	4.82731
1446	Angiosperm	Alismatales	Potamogetonaceae	Potamogeton	Potamogeton_pusillus	0.144894
1447	Angiosperm	Alismatales	Potamogetonaceae	Potamogeton	Potamogeton_trichoides	0.247722
1448	Angiosperm	Alismatales	Potamogetonaceae	Groenlandia	Groenlandia_densa	1.77456
1449	Angiosperm	Alismatales	Potamogetonaceae	Potamogeton	Potamogeton_lucens	2.60809
1450	Angiosperm	Ranunculales	Ranunculaceae	Ranunculus	Ranunculus_aquatilis	0.079458
1451	Angiosperm	Ranunculales	Ranunculaceae	Ranunculus	Ranunculus_hederaceus	0.247722
1452	Angiosperm	Ranunculales	Ranunculaceae	Ranunculus	Ranunculus_fluitans	2.0067
1453	Angiosperm	Alismatales	Alismataceae	Sagittaria	Sagittaria_sagittifolia	5.01787
1454	Angiosperm	Alismatales	Aponogetonaceae	Aponogeton	Aponogeton_distachyos	0.453378
1455	Angiosperm	Alismatales	Araceae	Calla	Calla_palustris	0.200982
1456	Angiosperm	Nymphaeales	Cabombaceae	Brasenia	Brasenia_schreberi	0.42066
1457	Angiosperm	Ceratophyllales	Ceratophyllaceae	Ceratophyllum	Ceratophyllum_demersum	2.00631
1458	Angiosperm	Poales	Cyperaceae	Cyperus	Cyperus_procerus	6.23044
1459	Angiosperm	Caryophyllales	Droseraceae	Aldrovanda	Aldrovanda_vesiculosa	5.42184
1460	Angiosperm	Saxifragales	Haloragaceae	Myriophyllum	Myriophyllum_aquaticum	1.00725
1461	Angiosperm	Saxifragales	Haloragaceae	Myriophyllum	Myriophyllum_spicatum	5.12504
1462	Angiosperm	Alismatales	Hydrocharitaceae	Ottelia	Ottelia_muricata	1.22926
1463	Angiosperm	Alismatales	Hydrocharitaceae	Egeria	Egeria_densa	2.04721
1464	Angiosperm	Lamiales	Lamiaceae	Mentha	Mentha_aquatica	0.246787
1465	Angiosperm	Myrtales	Lythraceae	Trapa	Trapa_natans	0.649686
1466	Angiosperm	Myrtales	Lythraceae	Rotala	Rotala_myriophylloides	1.4209
1467	Angiosperm	Asterales	Menyanthaceae	Menyanthes	Menyanthes_trifoliata	0.196308
1468	Angiosperm	Asterales	Menyanthaceae	Nymphoides	Nymphoides_indica	0.488433
1469	Angiosperm	Myrtales	Onagraceae	Ludwigia	Ludwigia_palustris	0.548416
1470	Angiosperm	Lamiales	Plantaginaceae	Hippuris	Hippuris_vulgaris	4.96145
1471	Angiosperm	Commelinales	Pontederiaceae	Eichhornia	Eichhornia_crassipes	0.226222
1472	Angiosperm	Alismatales	Potamogetonaceae	Potamogeton	Potamogeton_alpinus	0.645012
1473	Angiosperm	Alismatales	Potamogetonaceae	Potamogeton	Potamogeton_natans	0.984211
1474	Angiosperm	Alismatales	Potamogetonaceae	Potamogeton	Potamogeton_crispus	1.16663
1475	Angiosperm	Alismatales	Potamogetonaceae	Potamogeton	Potamogeton_illinoensis	1.94438
1476	Angiosperm	Alismatales	Potamogetonaceae	Potamogeton	Potamogeton_coloratus	2.0215
1477	Angiosperm	Alismatales	Potamogetonaceae	Potamogeton	Potamogeton_nodosus	2.26689
1478	Angiosperm	Alismatales	Potamogetonaceae	Potamogeton	Potamogeton_schweinfurthii	3.04511
1479	Angiosperm	Alismatales	Potamogetonaceae	Potamogeton	Potamogeton_perfoliatus	3.28894
1480	Angiosperm	Ericales	Primulaceae	Hottonia	Hottonia_palustris	0.476748
1481	Angiosperm	Ranunculales	Ranunculaceae	Ranunculus	Ranunculus_circinatus	2.25287
1482	Angiosperm	Poales	Typhaceae	Typha	Typha_latifolia	0.056088
1483	Angiosperm	Poales	Typhaceae	Typha	Typha_capensis	0.0878712
1484	Angiosperm	Poales	Typhaceae	Sparganium	Sparganium_erectum	0.170601
1485	Angiosperm	Poales	Typhaceae	Sparganium	Sparganium_natans	0.308484
1486	Angiosperm	Poales	Typhaceae	Sparganium	Sparganium_emersum	1.45413
1487	Angiosperm	Poales	Juncaceae	Juncus	Juncus_kraussii	1.83922
1488	Angiosperm	Poales	Cyperaceae	Carex	Carex_riparia	4.28606
1489	Angiosperm	Poales	Cyperaceae	Carex	Carex_acuta	4.38421
1490	Angiosperm	Poales	Cyperaceae	Cyperus	Cyperus_articulatus	4.6553
1491	Angiosperm	Poales	Cyperaceae	Schoenoplectus	Schoenoplectus_corymbosus	4.71607
1492	Angiosperm	Poales	Cyperaceae	Carex	Carex_rostrata	5.19281
1493	Angiosperm	Asparagales	Iridaceae	Iris	Iris_pseudacorus	0.014022
1494	Angiosperm	Nymphaeales	Nymphaeaceae	Nuphar	Nuphar_lutea	0.574068
1495	Angiosperm	Poales	Cyperaceae	Cyperus	Cyperus_papyrus	5.04907
1496	Angiosperm	Poales	Typhaceae	Typha	Typha_angustifolia	8.39293
1497	Angiosperm	Apiales	Apiaceae	Oenanthe	Oenanthe_javanica	8.00284
1498	Angiosperm	Myrtales	Onagraceae	Ludwigia	Ludwigia_prostrata	1.76426
1499	Angiosperm	Gentianales	Apocynaceae	Cynanchum	Cynanchum_chinense	4.86448
1500	Angiosperm	Gentianales	Apocynaceae	Cynanchum	Cynanchum_thesioides	33.7183
1501	Angiosperm	Solanales	Convolvulaceae	Ipomoea	Ipomoea_nil	4.98364
1502	Angiosperm	Solanales	Convolvulaceae	Ipomoea	Ipomoea_cairica	8.3999
1503	Angiosperm	Cucurbitales	Cucurbitaceae	Actinostemma	Actinostemma_tenerum	29.266
1504	Angiosperm	Caryophyllales	Amaranthaceae	Salsola	Salsola_collina	19.7276
1505	Angiosperm	Apiales	Apiaceae	Aegopodium	Aegopodium_alpestre	63.2403
1506	Angiosperm	Asterales	Asteraceae	Artemisia	Artemisia_pubescens	5.87479
1507	Angiosperm	Asterales	Asteraceae	Cirsium	Cirsium_oleraceum	13.1976
1508	Angiosperm	Asterales	Asteraceae	Cota	Cota_tinctoria	12.9
1509	Angiosperm	Asterales	Asteraceae	Crassocephalum	Crassocephalum_crepidioides	15.8492
1510	Angiosperm	Asterales	Asteraceae	Dahlia	Dahlia_merckii	11.33
1511	Angiosperm	Asterales	Asteraceae	Eclipta	Eclipta_prostrata	46.3115
1512	Angiosperm	Asterales	Asteraceae	Erigeron	Erigeron_annuus	10.8295
1513	Angiosperm	Malpighiales	Euphorbiaceae	Euphorbia	Euphorbia_humifusa	9.11068
1514	Angiosperm	Geraniales	Geraniaceae	Erodium	Erodium_stephanianum	11.6322
1515	Angiosperm	Geraniales	Geraniaceae	Geranium	Geranium_wilfordii	16.9561
1516	Angiosperm	Sapindales	Nitrariaceae	Peganum	Peganum_harmala	46.1108
1517	Angiosperm	Rosales	Rosaceae	Potentilla	Potentilla_chinensis	8.73292
1518	Angiosperm	Rosales	Rosaceae	Potentilla	Potentilla_acaulis	57.747
1519	Angiosperm	Sapindales	Rutaceae	Haplophyllum	Haplophyllum_dauricum	3.17424
1520	Angiosperm	Caryophyllales	Amaranthaceae	Chenopodium	Chenopodium_glaucum	6.61925
1521	Angiosperm	Poales	Poaceae	Digitaria	Digitaria_ciliaris	19.02
1522	Angiosperm	Poales	Poaceae	Elymus	Elymus_nutans	23.8301
1523	Angiosperm	Poales	Poaceae	Leymus	Leymus_secalinus	23.8616
1524	Angiosperm	Poales	Poaceae	Alopecurus	Alopecurus_aequalis	24.5099
1525	Angiosperm	Poales	Poaceae	Stipa	Stipa_capillata	29.5818
1526	Angiosperm	Poales	Poaceae	Beckmannia	Beckmannia_syzigachne	30.3685
1527	Angiosperm	Poales	Poaceae	Arundinella	Arundinella_hirta	32.3362
1528	Angiosperm	Poales	Poaceae	Spodiopogon	Spodiopogon_sibiricus	33.5058
1529	Angiosperm	Poales	Poaceae	Paspalum	Paspalum_thunbergii	37.0686
1530	Angiosperm	Poales	Poaceae	Digitaria	Digitaria_sanguinalis	37.0757
1531	Angiosperm	Poales	Poaceae	Poa	Poa_annua	42.6064
1532	Angiosperm	Poales	Poaceae	Hemarthria	Hemarthria_altissima	48.4064
1533	Angiosperm	Poales	Poaceae	Isachne	Isachne_albens	48.653
1534	Angiosperm	Poales	Poaceae	Setaria	Setaria_viridis	54.1485
1535	Angiosperm	Poales	Poaceae	Chloris	Chloris_virgata	57.1728
1536	Angiosperm	Poales	Poaceae	Pennisetum	Pennisetum_alopecuroides	64.2176
1537	Angiosperm	Poales	Poaceae	Arthraxon	Arthraxon_hispidus	68.2542
1538	Angiosperm	Poales	Poaceae	Heteropogon	Heteropogon_contortus	71.3271
1539	Angiosperm	Caryophyllales	Amaranthaceae	Corispermum	Corispermum_orientale	6.53837
1540	Angiosperm	Caryophyllales	Amaranthaceae	Suaeda	Suaeda_glauca	6.61552
1541	Angiosperm	Caryophyllales	Amaranthaceae	Bassia	Bassia_dasyphylla	7.09342
1542	Angiosperm	Caryophyllales	Amaranthaceae	Alternanthera	Alternanthera_philoxeroides	7.23494
1543	Angiosperm	Asparagales	Amaryllidaceae	Allium	Allium_mongolicum	2.86885
1544	Angiosperm	Apiales	Apiaceae	Centella	Centella_asiatica	3.62879
1545	Angiosperm	Apiales	Apiaceae	Sium	Sium_suave	6.8784
1546	Angiosperm	Apiales	Apiaceae	Cicuta	Cicuta_virosa	16.3347
1547	Angiosperm	Apiales	Apiaceae	Sphallerocarpus	Sphallerocarpus_gracilis	26.301
1548	Angiosperm	Gentianales	Apocynaceae	Apocynum	Apocynum_venetum	6.37263
1549	Angiosperm	Apiales	Araliaceae	Hydrocotyle	Hydrocotyle_sibthorpioides	44.9987
1550	Angiosperm	Asterales	Asteraceae	Ligularia	Ligularia_sibirica	3.62041
1551	Angiosperm	Asterales	Asteraceae	Karelinia	Karelinia_caspia	3.98237
1552	Angiosperm	Asterales	Asteraceae	Artemisia	Artemisia_lavandulaefolia	6.95228
1553	Angiosperm	Asterales	Asteraceae	Ixeris	Ixeris_polycephala	7.27782
1554	Angiosperm	Asterales	Asteraceae	Ligularia	Ligularia_virgaurea	7.54057
1555	Angiosperm	Asterales	Asteraceae	Cirsium	Cirsium_esculentum	7.81788
1556	Angiosperm	Asterales	Asteraceae	Aster	Aster_subulatus	8.05805
1557	Angiosperm	Asterales	Asteraceae	Artemisia	Artemisia_annua	8.06849
1558	Angiosperm	Asterales	Asteraceae	Taraxacum	Taraxacum_mongolicum	8.80478
1559	Angiosperm	Asterales	Asteraceae	Ligularia	Ligularia_sagitta	9.92601
1560	Angiosperm	Asterales	Asteraceae	Erigeron	Erigeron_canadensis	15.339
1561	Angiosperm	Asterales	Asteraceae	Filifolium	Filifolium_sibiricum	13.8688
1562	Angiosperm	Asterales	Asteraceae	Flaveria	Flaveria_bidentis	13.7705
1563	Angiosperm	Asterales	Asteraceae	Helianthus	Helianthus_debilis	14.29
1564	Angiosperm	Asterales	Asteraceae	Helianthus	Helianthus_petiolaris	48.2289
1565	Angiosperm	Asterales	Asteraceae	Helianthus	Helianthus_exilis	52
1566	Angiosperm	Asterales	Asteraceae	Helianthus	Helianthus_tuberosus	22.4352
1567	Angiosperm	Asterales	Asteraceae	Helianthus	Helianthus_annuus	10.1731
1568	Angiosperm	Asterales	Asteraceae	Hypochaeris	Hypochaeris_ciliata	12.1159
1569	Angiosperm	Asterales	Asteraceae	Inula	Inula_japonica	18.0945
1570	Angiosperm	Asterales	Asteraceae	Kalimeris	Kalimeris_indica	10.0835
1571	Angiosperm	Asterales	Asteraceae	Liatris	Liatris_elegans	14.28
1572	Angiosperm	Asterales	Asteraceae	Saussurea	Saussurea_runcinata	31.7588
1573	Angiosperm	Asterales	Asteraceae	Senecio	Senecio_scandens	19.3192
1574	Angiosperm	Asterales	Asteraceae	Solidago	Solidago_rigida	11.7
1575	Angiosperm	Asterales	Asteraceae	Sonchus	Sonchus_arvensis	10.0219
1576	Angiosperm	Asterales	Asteraceae	Tithonia	Tithonia_rotundifolia	23.13
1577	Angiosperm	Asterales	Asteraceae	Zinnia	Zinnia_violacea	16.82
1578	Angiosperm	Boraginales	Boraginaceae	Cynoglossum	Cynoglossum_zeylanicum	25.9841
1579	Angiosperm	Brassicales	Brassicaceae	Capsella	Capsella_bursa-pastoris	5.29452
1580	Angiosperm	Brassicales	Brassicaceae	Rorippa	Rorippa_indica	7.80695
1581	Angiosperm	Asterales	Campanulaceae	Lobelia	Lobelia_chinensis	23.3433
1582	Angiosperm	Asterales	Campanulaceae	Adenophora	Adenophora_stenanthina	25.4285
1583	Angiosperm	Rosales	Cannabaceae	Humulus	Humulus_scandens	40.8112
1584	Angiosperm	Dipsacales	Caprifoliaceae	Patrinia	Patrinia_rupestris	20.4861
1585	Angiosperm	Celastrales	Celastraceae	Parnassia	Parnassia_palustris	10.7
1586	Angiosperm	Commelinales	Commelinaceae	Commelina	Commelina_communis	41.6484
1587	Angiosperm	Solanales	Convolvulaceae	Convolvulus	Convolvulus_arvensis	16.2624
1588	Angiosperm	Malpighiales	Euphorbiaceae	Acalypha	Acalypha_australis	21.6175
1589	Angiosperm	Fabales	Fabaceae	Oxytropis	Oxytropis_ochrocephala	2.90993
1590	Angiosperm	Fabales	Fabaceae	Medicago	Medicago_falcata	3.43074
1591	Angiosperm	Fabales	Fabaceae	Astragalus	Astragalus_propinquus	3.69477
1592	Angiosperm	Fabales	Fabaceae	Medicago	Medicago_ruthenica	3.99719
1593	Angiosperm	Fabales	Fabaceae	Aeschynomene	Aeschynomene_indica	4.36117
1594	Angiosperm	Fabales	Fabaceae	Tibetia	Tibetia_himalaica	5.03447
1595	Angiosperm	Fabales	Fabaceae	Thermopsis	Thermopsis_lanceolata	5.15536
1596	Angiosperm	Fabales	Fabaceae	Glycyrrhiza	Glycyrrhiza_uralensis	8.608
1597	Angiosperm	Fabales	Fabaceae	Vicia	Vicia_amoena	8.87167
1598	Angiosperm	Fabales	Fabaceae	Oxytropis	Oxytropis_bicolor	35.2688
1599	Angiosperm	Fabales	Fabaceae	Phaseolus	Phaseolus_vulgaris	12.2581
1600	Angiosperm	Fabales	Fabaceae	Trifolium	Trifolium_subterraneum	14.4894
1601	Angiosperm	Fabales	Fabaceae	Vigna	Vigna_mungo	14.7143
1602	Angiosperm	Fabales	Fabaceae	Vigna	Vigna_angularis	19
1603	Angiosperm	Gentianales	Gentianaceae	Gentiana	Gentiana_macrophylla	5.09424
1604	Angiosperm	Gentianales	Gentianaceae	Halenia	Halenia_elliptica	5.6931
1605	Angiosperm	Gentianales	Gentianaceae	Swertia	Swertia_bimaculata	6.20315
1606	Angiosperm	Gentianales	Gentianaceae	Gentiana	Gentiana_scabra	7.74314
1607	Angiosperm	Gentianales	Gentianaceae	Gentianella	Gentianella_turkestanorum	13.4972
1608	Angiosperm	Asparagales	Iridaceae	Iris	Iris_lactea	2.29701
1609	Angiosperm	Lamiales	Lamiaceae	Scutellaria	Scutellaria_scordifolia	15.5797
1610	Angiosperm	Lamiales	Lamiaceae	Mosla	Mosla_scabra	4.92492
1611	Angiosperm	Lamiales	Lamiaceae	Lycopus	Lycopus_lucidus	9.87491
1612	Angiosperm	Lamiales	Lamiaceae	Elsholtzia	Elsholtzia_ciliata	19.6984
1613	Angiosperm	Malvales	Malvaceae	Abutilon	Abutilon_theophrasti	33.3065
1614	Angiosperm	Myrtales	Onagraceae	Ludwigia	Ludwigia_adscendens	0.779505
1615	Angiosperm	Myrtales	Onagraceae	Ludwigia	Ludwigia_octovalvis	11.0888
1616	Angiosperm	Lamiales	Orobanchaceae	Pedicularis	Pedicularis_flava	12.873
1617	Angiosperm	Lamiales	Orobanchaceae	Odontites	Odontites_vulgaris	20.8489
1618	Angiosperm	Lamiales	Orobanchaceae	Pedicularis	Pedicularis_resupinata	21.9961
1619	Angiosperm	Oxalidales	Oxalidaceae	Oxalis	Oxalis_corniculata	14.8558
1620	Angiosperm	Lamiales	Phrymaceae	Lancea	Lancea_tibetica	15.2898
1621	Angiosperm	Lamiales	Plantaginaceae	Plantago	Plantago_asiatica	8.76943
1622	Angiosperm	Lamiales	Plantaginaceae	Plantago	Plantago_major	14.0042
1623	Angiosperm	Poales	Poaceae	Calamagrostis	Calamagrostis_epigeios	53.0848
1624	Angiosperm	Poales	Poaceae	Leymus	Leymus_chinensis	23.3336
1625	Angiosperm	Poales	Poaceae	Themeda	Themeda_triandra	66.2175
1626	Angiosperm	Caryophyllales	Polygonaceae	Rumex	Rumex_patientia	2.12838
1627	Angiosperm	Caryophyllales	Polygonaceae	Polygonum	Polygonum_perfoliatum	3.7727
1628	Angiosperm	Caryophyllales	Polygonaceae	Polygonum	Polygonum_sibiricum	3.81254
1629	Angiosperm	Caryophyllales	Polygonaceae	Polygonum	Polygonum_senticosum	4.54411
1630	Angiosperm	Ericales	Primulaceae	Lysimachia	Lysimachia_davurica	3.64353
1631	Angiosperm	Ericales	Primulaceae	Lysimachia	Lysimachia_christinae	20.7764
1632	Angiosperm	Ranunculales	Ranunculaceae	Caltha	Caltha_palustris	3.24258
1633	Angiosperm	Ranunculales	Ranunculaceae	Delphinium	Delphinium_grandiflorum	5.29412
1634	Angiosperm	Ranunculales	Ranunculaceae	Halerpestes	Halerpestes_ruthenica	7.55087
1635	Angiosperm	Ranunculales	Ranunculaceae	Halerpestes	Halerpestes_sarmentosa	8.12787
1636	Angiosperm	Rosales	Rosaceae	Potentilla	Potentilla_anserina	10.6503
1637	Angiosperm	Rosales	Rosaceae	Potentilla	Potentilla_tanacetifolia	14.417
1638	Angiosperm	Rosales	Rosaceae	Duchesnea	Duchesnea_indica	16.4424
1639	Angiosperm	Rosales	Rosaceae	Potentilla	Potentilla_multifida	27.7051
1640	Angiosperm	Rosales	Rosaceae	Agrimonia	Agrimonia_pilosa	58.3095
1641	Angiosperm	Rosales	Rosaceae	Potentilla	Potentilla_supina	114.929
1642	Angiosperm	Gentianales	Rubiaceae	Galium	Galium_spurium	36.4958
1643	Angiosperm	Caryophyllales	Talinaceae	Talinum	Talinum_paniculatum	13.7123
1644	Angiosperm	Malvales	Thymelaeaceae	Stellera	Stellera_chamaejasme	2.17338
1645	Angiosperm	Poales	Typhaceae	Typha	Typha_orientalis	2.11572
1646	Angiosperm	Poales	Typhaceae	Sparganium	Sparganium_stoloniferum	5.73729
1647	Angiosperm	Malpighiales	Violaceae	Viola	Viola_inconspicua	17.0813
1648	Angiosperm	Zygophyllales	Zygophyllaceae	Zygophyllum	Zygophyllum_fabago	7.76968
1649	Angiosperm	Poales	Juncaceae	Juncus	Juncus_allioides	3.90136
1650	Angiosperm	Poales	Juncaceae	Juncus	Juncus_setchuensis	5.00091
1651	Angiosperm	Poales	Cyperaceae	Cladium	Cladium_chinense	12.4807
1652	Angiosperm	Poales	Cyperaceae	Kobresia	Kobresia_pygmaea	12.8199
1653	Angiosperm	Poales	Cyperaceae	Kobresia	Kobresia_tibetica	14.2635
1654	Angiosperm	Poales	Cyperaceae	Kobresia	Kobresia_myosuroides	15.3764
1655	Angiosperm	Poales	Cyperaceae	Carex	Carex_siderosticta	18.3588
1656	Angiosperm	Poales	Cyperaceae	Cyperus	Cyperus_iria	19.5532
1657	Angiosperm	Poales	Cyperaceae	Carex	Carex_korshinskyi	23.2382
1658	Angiosperm	Poales	Cyperaceae	Carex	Carex_atrata	23.8571
1659	Angiosperm	Poales	Cyperaceae	Carex	Carex_microglochin	26.7765
1660	Angiosperm	Poales	Cyperaceae	Kobresia	Kobresia_humilis	40.4953
1661	Angiosperm	Poales	Cyperaceae	Pycreus	Pycreus_sanguinolentus	44.2262
1662	Angiosperm	Poales	Cyperaceae	Cyperus	Cyperus_difformis	48.7064
1663	Angiosperm	Poales	Cyperaceae	Pycreus	Pycreus_flavidus	51.0229
1664	Angiosperm	Poales	Cyperaceae	Bolboschoenus	Bolboschoenus_planiculmis	58.7175
1665	Angiosperm	Rosales	Moraceae	Ficus	Ficus_tikoua	61.168
1666	Angiosperm	Caryophyllales	Amaranthaceae	Kalidium	Kalidium_foliatum	7.90967
1667	Angiosperm	Gentianales	Apocynaceae	Apocynum	Apocynum_pictum	7.10872
1668	Angiosperm	Fabales	Fabaceae	Halimodendron	Halimodendron_halodendron	2.93475
1669	Angiosperm	Fabales	Fabaceae	Alhagi	Alhagi_sparsifolia	3.40051
1670	Angiosperm	Fabales	Fabaceae	Sophora	Sophora_alopecuroides	3.44508
1671	Angiosperm	Fabales	Fabaceae	Caragana	Caragana_korshinskii	3.60446
1672	Angiosperm	Fabales	Fabaceae	Lespedeza	Lespedeza_juncea	9.98073
1673	Angiosperm	Fabales	Fabaceae	Vigna	Vigna_radiata	22
1674	Angiosperm	Sapindales	Nitrariaceae	Nitraria	Nitraria_tangutorum	10.4889
1675	Angiosperm	Caryophyllales	Polygonaceae	Atraphaxis	Atraphaxis_bracteata	2.52875
1676	Angiosperm	Solanales	Solanaceae	Lycium	Lycium_ruthenicum	4.672
1677	Angiosperm	Caryophyllales	Tamaricaceae	Tamarix	Tamarix_ramosissima	4.10842
1678	Angiosperm	Rosales	Rosaceae	Prunus	Prunus_sibirica	3.29465
1679	Angiosperm	Rosales	Ulmaceae	Ulmus	Ulmus_pumila	32.767
1680	Angiosperm	Asterales	Asteraceae	Aster	Aster_alpinus	5.08366
1681	Angiosperm	Poales	Poaceae	Festuca	Festuca_ovina	20.7985
1682	Angiosperm	Gentianales	Apocynaceae	Cynanchum	Cynanchum_acutum	4.73587
1683	Angiosperm	Poales	Poaceae	Echinochloa	Echinochloa_crusgalli	38.392
1684	Angiosperm	Poales	Poaceae	Cortaderia	Cortaderia_selloana	17.6369
1685	Angiosperm	Poales	Poaceae	Agropyron	Agropyron_cristatum	32.2204
1686	Angiosperm	Poales	Poaceae	Imperata	Imperata_cylindrica	32.3071
1687	Angiosperm	Caryophyllales	Amaranthaceae	Amaranthus	Amaranthus_viridis	3.05509
1688	Angiosperm	Caryophyllales	Amaranthaceae	Salicornia	Salicornia_europaea	8.03431
1689	Angiosperm	Asparagales	Asparagaceae	Anemarrhena	Anemarrhena_asphodeloides	2.92596
1690	Angiosperm	Myrtales	Lythraceae	Lythrum	Lythrum_salicaria	6.18567
1691	Angiosperm	Poales	Poaceae	Calamagrostis	Calamagrostis_epigejos	22.325
1692	Angiosperm	Ranunculales	Ranunculaceae	Ranunculus	Ranunculus_japonicus	10.7891
1693	Angiosperm	Lamiales	Verbenaceae	Verbena	Verbena_officinalis	23.1029
1694	Angiosperm	Poales	Juncaceae	Juncus	Juncus_effusus	25.6989
1695	Angiosperm	Apiales	Apiaceae	Carum	Carum_carvi	9.94873
1696	Angiosperm	Caryophyllales	Polygonaceae	Rumex	Rumex_acetosa	5.88832
1697	Angiosperm	Poales	Cyperaceae	Eleocharis	Eleocharis_dulcis	41.0236
1698	Angiosperm	Poales	Poaceae	Phragmites	Phragmites_australis	52.1449
1699	Gymnosperm	Cycadales	Zamiaceae	Macrozamia	Macrozamia_communis	1.72938
1700	Gymnosperm	Cupressales	Cupressaceae	Thuja	Thuja_occidentalis	1.1
1701	Gymnosperm	Pinales	Pinaceae	Picea	Picea_pungens	0.9
1702	Gymnosperm	Pinales	Pinaceae	Larix	Larix_gmelinii	5.1
1703	Gymnosperm	Cupressales	Taxaceae	Taxus	Taxus_cuspidata	1.19187
1704	Gymnosperm	Pinales	Pinaceae	Pinus	Pinus_contorta	0.45707
1705	Gymnosperm	Pinales	Pinaceae	Larix	Larix_laricina	2.00387
1706	Gymnosperm	Gnetales	Ephedraceae	Ephedra	Ephedra_sinica	0.2
1707	Gymnosperm	Cupressales	Araucariaceae	Araucaria	Araucaria_araucana	3.9729
1708	Gymnosperm	Cupressales	Cupressaceae	Juniperus	Juniperus_communis	0.28044
1709	Gymnosperm	Cupressales	Cupressaceae	Taxodium	Taxodium_distichum	0.37392
1710	Gymnosperm	Cupressales	Cupressaceae	Cunninghamia	Cunninghamia_lanceolata	0.44022
1711	Gymnosperm	Cupressales	Cupressaceae	Juniperus	Juniperus_virginiana	0.4674
1712	Gymnosperm	Cupressales	Cupressaceae	Cryptomeria	Cryptomeria_japonica	0.84944
1713	Gymnosperm	Cupressales	Cupressaceae	Cupressus	Cupressus_sempervirens	1
1714	Gymnosperm	Cupressales	Cupressaceae	Sequoiadendron	Sequoiadendron_giganteum	1.54242
1715	Gymnosperm	Cupressales	Cupressaceae	Sequoia	Sequoia_sempervirens	2.4
1716	Gymnosperm	Cupressales	Cupressaceae	Chamaecyparis	Chamaecyparis_obtusa	3.14733
1717	Gymnosperm	Cupressales	Cupressaceae	Chamaecyparis	Chamaecyparis_pisifera	3.69246
1718	Gymnosperm	Cupressales	Cupressaceae	Chamaecyparis	Chamaecyparis_thyoides	6.45012
1719	Gymnosperm	Cupressales	Cupressaceae	Chamaecyparis	Chamaecyparis_lawsoniana	8.6469
1720	Gymnosperm	Pinales	Pinaceae	Pinus	Pinus_pinea	0.04674
1721	Gymnosperm	Pinales	Pinaceae	Pinus	Pinus_jeffreyi	0.14022
1722	Gymnosperm	Pinales	Pinaceae	Pseudolarix	Pseudolarix_amabilis	0.28044
1723	Gymnosperm	Pinales	Pinaceae	Abies	Abies_alba	0.37392
1724	Gymnosperm	Pinales	Pinaceae	Pinus	Pinus_resinosa	0.38794
1725	Gymnosperm	Pinales	Pinaceae	Cedrus	Cedrus_atlantica	0.42066
1726	Gymnosperm	Pinales	Pinaceae	Pinus	Pinus_peuce	0.42066
1727	Gymnosperm	Pinales	Pinaceae	Pinus	Pinus_mugo	0.4674
1728	Gymnosperm	Pinales	Pinaceae	Abies	Abies_mariesii	0.56088
1729	Gymnosperm	Pinales	Pinaceae	Abies	Abies_fraseri	0.60295
1730	Gymnosperm	Pinales	Pinaceae	Pinus	Pinus_cembra	0.60762
1731	Gymnosperm	Pinales	Pinaceae	Pinus	Pinus_flexilis	0.60762
1732	Gymnosperm	Pinales	Pinaceae	Tsuga	Tsuga_caroliniana	0.64501
1733	Gymnosperm	Pinales	Pinaceae	Picea	Picea_mariana	0.78523
1734	Gymnosperm	Pinales	Pinaceae	Pinus	Pinus_luchuensis	0.8
1735	Gymnosperm	Pinales	Pinaceae	Abies	Abies_balsamea	0.85067
1736	Gymnosperm	Pinales	Pinaceae	Pinus	Pinus_banksiana	0.86002
1737	Gymnosperm	Pinales	Pinaceae	Tsuga	Tsuga_canadensis	0.986215
1738	Gymnosperm	Pinales	Pinaceae	Tsuga	Tsuga_heterophylla	1.07502
1739	Gymnosperm	Pinales	Pinaceae	Pinus	Pinus_parviflora	1.12176
1740	Gymnosperm	Pinales	Pinaceae	Abies	Abies_nordmanniana	1.82286
1741	Gymnosperm	Pinales	Pinaceae	Pinus	Pinus_armandii	1.91634
1742	Gymnosperm	Pinales	Pinaceae	Pinus	Pinus_koraiensis	1.96308
1743	Gymnosperm	Pinales	Pinaceae	Pinus	Pinus_clausa	2.00982
1744	Gymnosperm	Pinales	Pinaceae	Picea	Picea_rubens	2.02852
1745	Gymnosperm	Pinales	Pinaceae	Tsuga	Tsuga_diversifolia	3.78594
1746	Gymnosperm	Pinales	Pinaceae	Abies	Abies_grandis	3.92616
1747	Gymnosperm	Pinales	Pinaceae	Pinus	Pinus_palustris	4.19733
1748	Gymnosperm	Pinales	Pinaceae	Abies	Abies_procera	4.34682
1749	Gymnosperm	Pinales	Pinaceae	Pseudotsuga	Pseudotsuga_menziesii	4.73788
1750	Gymnosperm	Pinales	Pinaceae	Larix	Larix_decidua	7.27898
1751	Gymnosperm	Pinales	Pinaceae	Picea	Picea_orientalis	10.0958
1752	Gymnosperm	Cupressales	Podocarpaceae	Podocarpus	Podocarpus_neriifolius	0.56088
1753	Gymnosperm	Cupressales	Taxaceae	Taxus	Taxus_baccata	0.77
1754	Gymnosperm	Cupressales	Taxaceae	Torreya	Torreya_nucifera	1.1
1755	Gymnosperm	Pinales	Pinaceae	Pinus	Pinus_sylvestris	0.929096
1756	Gymnosperm	Pinales	Pinaceae	Picea	Picea_glauca	4.10139
1757	Gymnosperm	Pinales	Pinaceae	Picea	Picea_abies	23.209
1758	Gymnosperm	Cycadales	Cycadaceae	Cycas	Cycas_revoluta	0.591857
1759	Gymnosperm	Cupressales	Araucariaceae	Agathis	Agathis_borneensis	0.57
1760	Gymnosperm	Cupressales	Araucariaceae	Agathis	Agathis_kinabaluensis	0.62
1761	Gymnosperm	Cupressales	Podocarpaceae	Podocarpus	Podocarpus_gibbsii	0.24
1762	Gymnosperm	Cupressales	Podocarpaceae	Dacrydium	Dacrydium_pectinatum	0.69
1763	Gymnosperm	Cupressales	Podocarpaceae	Dacrycarpus	Dacrycarpus_imbricatus	0.74
1764	Gymnosperm	Cupressales	Podocarpaceae	Phyllocladus	Phyllocladus_hypophyllus	0.79
1765	Gymnosperm	Gnetales	Welwitschiaceae	Welwitschia	Welwitschia_mirabilis	1.54242
1766	Gymnosperm	Gnetales	Ephedraceae	Ephedra	Ephedra_nevadensis	0.32718
1767	Gymnosperm	Gnetales	Ephedraceae	Ephedra	Ephedra_viridis	0.4674
1768	Gymnosperm	Cycadales	Zamiaceae	Dioon	Dioon_spinulosum	0.28044
1769	Gymnosperm	Cycadales	Zamiaceae	Ceratozamia	Ceratozamia_hildae	0.4674
1770	Gymnosperm	Cycadales	Zamiaceae	Encephalartos	Encephalartos_horridus	0.84132
1771	Gymnosperm	Cycadales	Zamiaceae	Encephalartos	Encephalartos_lebomboensis	0.98154
1772	Gymnosperm	Cycadales	Zamiaceae	Encephalartos	Encephalartos_longifolius	1.91634
1773	Gymnosperm	Cycadales	Zamiaceae	Encephalartos	Encephalartos_villosus	1.96308
1774	Gymnosperm	Cycadales	Zamiaceae	Encephalartos	Encephalartos_arenarius	2.52396
1775	Gymnosperm	Cupressales	Araucariaceae	Agathis	Agathis_robusta	0.65436
1776	Gymnosperm	Cupressales	Araucariaceae	Wollemia	Wollemia_nobilis	1.30872
1777	Gymnosperm	Cupressales	Cupressaceae	Metasequoia	Metasequoia_glyptostroboides	0.53751
1778	Gymnosperm	Gnetales	Gnetaceae	Gnetum	Gnetum_gnemon	3.6574
1779	Gymnosperm	Cupressales	Sciadopityaceae	Sciadopitys	Sciadopitys_verticillata	0.60762
1780	Gymnosperm	Cycadales	Zamiaceae	Encephalartos	Encephalartos_natalensis	0.56088
1781	Gymnosperm	Ginkgoales	Ginkgoaceae	Ginkgo	Ginkgo_biloba	1.25845
1782	Liverwort	Marchantiales	Marchantiaceae	Marchantia	Marchantia_polymorpha	55.5
1783	Pteridophyte	Polypodiales	Dennstaedtiaceae	Pteridium	Pteridium_esculentum	6.95959
1784	Pteridophyte	Polypodiales	Aspleniaceae	Asplenium	Asplenium_trichomanes	0.9
1785	Pteridophyte	Polypodiales	Aspleniaceae	Asplenium	Asplenium_cuneifolium	1.6
1786	Pteridophyte	Polypodiales	Athyriaceae	Athyrium	Athyrium_filix-femina	12.7833
1787	Pteridophyte	Polypodiales	Athyriaceae	Athyrium	Athyrium_yokoscense	14.3
1788	Pteridophyte	Polypodiales	Athyriaceae	Diplazium	Diplazium_wichurae	16.7
1789	Pteridophyte	Polypodiales	Blechnaceae	Woodwardia	Woodwardia_orientalis	23.5
1790	Pteridophyte	Polypodiales	Blechnaceae	Blechnum	Blechnum_spicant	25.2
1791	Pteridophyte	Polypodiales	Cystopteridaceae	Gymnocarpium	Gymnocarpium_dryopteris	22.6
1792	Pteridophyte	Polypodiales	Davalliaceae	Davallia	Davallia_mariesii	4.6
1793	Pteridophyte	Polypodiales	Dennstaedtiaceae	Pteridium	Pteridium_aquilinum	9.58333
1794	Pteridophyte	Polypodiales	Dryopteridaceae	Polystichum	Polystichum_polyblepharum	0.7
1795	Pteridophyte	Polypodiales	Dryopteridaceae	Dryopteris	Dryopteris_filix-mas	0.928571
1796	Pteridophyte	Polypodiales	Dryopteridaceae	Dryopteris	Dryopteris_crassirhizoma	1.4
1797	Pteridophyte	Polypodiales	Dryopteridaceae	Dryopteris	Dryopteris_lacera	1.9
1798	Pteridophyte	Polypodiales	Dryopteridaceae	Polystichum	Polystichum_tripteron	1.9
1799	Pteridophyte	Polypodiales	Dryopteridaceae	Dryopteris	Dryopteris_erythrosora	2.1
1800	Pteridophyte	Polypodiales	Dryopteridaceae	Cyrtomium	Cyrtomium_fortunei	2.3
1801	Pteridophyte	Polypodiales	Dryopteridaceae	Dryopteris	Dryopteris_carthusiana	2.85
1802	Pteridophyte	Polypodiales	Dryopteridaceae	Ctenitis	Ctenitis_subglandulosa	4.9
1803	Pteridophyte	Polypodiales	Lygodiaceae	Lygodium	Lygodium_japonicum	12
1804	Pteridophyte	Marattiales	Marattiaceae	Angiopteris	Angiopteris_lygodiifolia	16.6
1805	Pteridophyte	Polypodiales	Onocleaceae	Onoclea	Onoclea_sensibilis	15.4
1806	Pteridophyte	Osmundales	Osmundaceae	Osmunda	Osmunda_regalis	10.3202
1807	Pteridophyte	Osmundales	Osmundaceae	Osmunda	Osmunda_lancea	24.2
1808	Pteridophyte	Osmundales	Osmundaceae	Osmunda	Osmunda_japonica	55.9
1809	Pteridophyte	Polypodiales	Polypodiaceae	Pyrrosia	Pyrrosia_lingua	0.45
1810	Pteridophyte	Polypodiales	Polypodiaceae	Polypodium	Polypodium_vulgare	2.55
1811	Pteridophyte	Polypodiales	Pteridaceae	Adiantum	Adiantum_pedatum	13.65
1812	Pteridophyte	Polypodiales	Pteridaceae	Pteris	Pteris_ensiformis	16.3
1813	Pteridophyte	Polypodiales	Thelypteridaceae	Phegopteris	Phegopteris_connectilis	27.5
1814	Pteridophyte	Polypodiales	Thelypteridaceae	Cyclosorus	Cyclosorus_acuminatus	32.7
1815	Pteridophyte	Lycopodiales	Lycopodiaceae	Lycopodium	Lycopodium_clavatum	6.4
1816	Pteridophyte	Equisetales	Equisetaceae	Equisetum	Equisetum_arvense	45.5
1817	Pteridophyte	Equisetales	Equisetaceae	Equisetum	Equisetum_hyemale	44.5395
1818	Pteridophyte	Equisetales	Equisetaceae	Equisetum	Equisetum_fluviatile	101.109
1819	Pteridophyte	Equisetales	Equisetaceae	Equisetum	Equisetum_palustre	171.643
1820	Pteridophyte	Polypodiales	Nephrolepidaceae	Nephrolepis	Nephrolepis_exaltata	2.4889
1821	Pteridophyte	Ophioglossales	Ophioglossaceae	Botrychium	Botrychium_virginianum	28.231
1822	Pteridophyte	Polypodiales	Pteridaceae	Pellaea	Pellaea_rotundifolia	32.6946
1823	Pteridophyte	Lycopodiales	Selaginellaceae	Selaginella	Selaginella_kraussiana	12.0122
1824	Pteridophyte	Polypodiales	Dryopteridaceae	Cyrtomium	Cyrtomium_falcatum	1.42339
1825	Pteridophyte	Polypodiales	Nephrolepidaceae	Nephrolepis	Nephrolepis_cordifolia	3.7823
1826	Pteridophyte	Lycopodiales	Selaginellaceae	Selaginella	Selaginella_uncinata	18.735

## Sheet: Families
No.	Family	Order	Group	Mean	Standard deviation	Count	Standard error
1	Acoraceae	Acorales	Angiosperm	0.964274	0.0505247	2	0.0357263
2	Alismataceae	Alismatales	Angiosperm	3.39328	1.92854	3	1.11344
3	Aponogetonaceae	Alismatales	Angiosperm	0.453378	NA	1	NA
4	Araceae	Alismatales	Angiosperm	1.17551	1.37819	2	0.974529
5	Hydrocharitaceae	Alismatales	Angiosperm	1.93921	1.39832	7	0.528516
6	Juncaginaceae	Alismatales	Angiosperm	5.6	NA	1	NA
7	Potamogetonaceae	Alismatales	Angiosperm	1.67816	1.04795	12	0.302518
8	Ruppiaceae	Alismatales	Angiosperm	14.9568	NA	1	NA
9	Apiaceae	Apiales	Angiosperm	7.80778	13.6401	26	2.67504
10	Araliaceae	Apiales	Angiosperm	5.54245	14.8084	9	4.93614
11	Pittosporaceae	Apiales	Angiosperm	0.7084	NA	1	NA
12	Aquifoliaceae	Aquifoliales	Angiosperm	1.16241	0.845167	4	0.422584
13	Cardiopteridaceae	Aquifoliales	Angiosperm	0.113571	NA	1	NA
14	Arecaceae	Arecales	Angiosperm	8.86231	6.57382	12	1.8977
15	Dasypogonaceae	Arecales	Angiosperm	9.87187	NA	1	NA
16	Amaryllidaceae	Asparagales	Angiosperm	1.03814	1.08014	6	0.440964
17	Asparagaceae	Asparagales	Angiosperm	1.38953	1.69095	20	0.378107
18	Asphodelaceae	Asparagales	Angiosperm	1.6	NA	1	NA
19	Iridaceae	Asparagales	Angiosperm	1.0351	0.842155	7	0.318305
20	Orchidaceae	Asparagales	Angiosperm	0.6	NA	1	NA
21	Xanthorrhoeaceae	Asparagales	Angiosperm	0.727651	0.494023	3	0.285224
22	Asteraceae	Asterales	Angiosperm	7.70061	8.74915	142	0.734212
23	Campanulaceae	Asterales	Angiosperm	6.50719	8.99274	11	2.71141
24	Goodeniaceae	Asterales	Angiosperm	0.323802	0.181282	3	0.104663
25	Menyanthaceae	Asterales	Angiosperm	0.342371	0.206564	2	0.146063
26	Schisandraceae	Austrobaileyales	Angiosperm	14.7	NA	1	NA
27	Boraginaceae	Boraginales	Angiosperm	7.78836	7.64386	15	1.97364
28	Bataceae	Brassicales	Angiosperm	1.26198	NA	1	NA
29	Brassicaceae	Brassicales	Angiosperm	1.65194	1.94029	25	0.388058
30	Caricaceae	Brassicales	Angiosperm	8	NA	1	NA
31	Resedaceae	Brassicales	Angiosperm	1.2875	NA	1	NA
32	Tropaeolaceae	Brassicales	Angiosperm	0.566	NA	1	NA
33	Aizoaceae	Caryophyllales	Angiosperm	0.45365	NA	1	NA
34	Amaranthaceae	Caryophyllales	Angiosperm	4.85674	5.53768	30	1.01104
35	Caryophyllaceae	Caryophyllales	Angiosperm	1.26528	0.656909	9	0.21897
36	Droseraceae	Caryophyllales	Angiosperm	5.42184	NA	1	NA
37	Molluginaceae	Caryophyllales	Angiosperm	0.725	NA	1	NA
38	Nyctaginaceae	Caryophyllales	Angiosperm	0.0587317	NA	1	NA
39	Plumbaginaceae	Caryophyllales	Angiosperm	1.63578	0.595073	2	0.42078
40	Polygonaceae	Caryophyllales	Angiosperm	2.87268	3.05354	13	0.846901
41	Talinaceae	Caryophyllales	Angiosperm	13.7123	NA	1	NA
42	Tamaricaceae	Caryophyllales	Angiosperm	3.45881	2.33479	3	1.34799
43	Celastraceae	Celastrales	Angiosperm	3.40279	4.91777	4	2.45889
44	Ceratophyllaceae	Ceratophyllales	Angiosperm	2.00631	NA	1	NA
45	Commelinaceae	Commelinales	Angiosperm	22.4492	27.1518	2	19.1992
46	Haemodoraceae	Commelinales	Angiosperm	4.15328	1.52911	5	0.683838
47	Pontederiaceae	Commelinales	Angiosperm	0.226222	NA	1	NA
48	Cornaceae	Cornales	Angiosperm	3.416	4.12965	3	2.38425
49	Hydrangeaceae	Cornales	Angiosperm	3.968	NA	1	NA
50	Staphyleaceae	Crossosomatales	Angiosperm	0.986189	0.588329	2	0.416011
51	Anisophylleaceae	Cucurbitales	Angiosperm	0.6	NA	1	NA
52	Cucurbitaceae	Cucurbitales	Angiosperm	11.3741	8.06184	10	2.54938
53	Dilleniaceae	Dilleniales	Angiosperm	3.83511	5.21463	5	2.33205
54	Adoxaceae	Dipsacales	Angiosperm	0.75	0.636396	2	0.45
55	Caprifoliaceae	Dipsacales	Angiosperm	3.06286	5.2696	16	1.3174
56	Actinidiaceae	Ericales	Angiosperm	0.5	NA	1	NA
57	Balsaminaceae	Ericales	Angiosperm	1.1	NA	1	NA
58	Clethraceae	Ericales	Angiosperm	4.75389	NA	1	NA
59	Cyrillaceae	Ericales	Angiosperm	1.4022	NA	1	NA
60	Ebenaceae	Ericales	Angiosperm	0.0290333	NA	1	NA
61	Ericaceae	Ericales	Angiosperm	1.39377	2.49565	23	0.520379
62	Lecythidaceae	Ericales	Angiosperm	0.222427	0.157702	11	0.047549
63	Pentaphylacaceae	Ericales	Angiosperm	1.5484	NA	1	NA
64	Polemoniaceae	Ericales	Angiosperm	4.48083	3.87595	6	1.58235
65	Primulaceae	Ericales	Angiosperm	4.09681	6.1141	11	1.84347
66	Sapotaceae	Ericales	Angiosperm	0.526758	0.768518	26	0.150719
67	Styracaceae	Ericales	Angiosperm	1.5708	NA	1	NA
68	Symplocaceae	Ericales	Angiosperm	0.615	NA	1	NA
69	Theaceae	Ericales	Angiosperm	1.3	0.474255	3	0.273811
70	Fabaceae	Fabales	Angiosperm	3.39932	5.79328	152	0.469897
71	Polygalaceae	Fabales	Angiosperm	4.08667	1.07263	3	0.619283
72	Betulaceae	Fagales	Angiosperm	2.74894	1.2323	3	0.711468
73	Casuarinaceae	Fagales	Angiosperm	1.61487	1.60293	2	1.13345
74	Fagaceae	Fagales	Angiosperm	5.24164	12.9059	23	2.69107
75	Juglandaceae	Fagales	Angiosperm	1.68264	0.481218	5	0.215207
76	Garryaceae	Garryales	Angiosperm	4.1348	NA	1	NA
77	Apocynaceae	Gentianales	Angiosperm	3.29957	7.49809	20	1.67662
78	Gentianaceae	Gentianales	Angiosperm	5.94135	4.14014	8	1.46376
79	Rubiaceae	Gentianales	Angiosperm	3.50139	7.64826	24	1.56119
80	Geraniaceae	Geraniales	Angiosperm	5.3561	6.51489	7	2.4624
81	Tapisciaceae	Huerteales	Angiosperm	0.129888	NA	1	NA
82	Icacinaceae	Icacinales	Angiosperm	0.148495	NA	1	NA
83	Acanthaceae	Lamiales	Angiosperm	0.8	NA	1	NA
84	Bignoniaceae	Lamiales	Angiosperm	0.765214	0.942639	6	0.384831
85	Gesneriaceae	Lamiales	Angiosperm	1.5	NA	1	NA
86	Lamiaceae	Lamiales	Angiosperm	6.79472	20.1227	39	3.22221
87	Oleaceae	Lamiales	Angiosperm	1.29752	1.04823	10	0.331479
88	Orobanchaceae	Lamiales	Angiosperm	15.4962	7.37036	4	3.68518
89	Paulowniaceae	Lamiales	Angiosperm	2.5446	NA	1	NA
90	Pedaliaceae	Lamiales	Angiosperm	1.2	NA	1	NA
91	Phrymaceae	Lamiales	Angiosperm	10.6949	6.49819	2	4.59491
92	Plantaginaceae	Lamiales	Angiosperm	3.00012	3.34869	22	0.713944
93	Scrophulariaceae	Lamiales	Angiosperm	1.99905	3.20847	4	1.60423
94	Verbenaceae	Lamiales	Angiosperm	10.8343	11.4249	3	6.59619
95	Lauraceae	Laurales	Angiosperm	1.41792	4.01116	15	1.03568
96	Colchicaceae	Liliales	Angiosperm	0.6	NA	1	NA
97	Liliaceae	Liliales	Angiosperm	1	0.559762	4	0.279881
98	Melanthiaceae	Liliales	Angiosperm	0.8	0.424264	2	0.3
99	Annonaceae	Magnoliales	Angiosperm	1.53552	3.09861	16	0.774652
100	Magnoliaceae	Magnoliales	Angiosperm	4.47694	2.29358	5	1.02572
101	Myristicaceae	Magnoliales	Angiosperm	0.201342	0.131344	17	0.0318555
102	Calophyllaceae	Malpighiales	Angiosperm	0.427495	NA	1	NA
103	Caryocaraceae	Malpighiales	Angiosperm	0.22609	NA	1	NA
104	Centroplacaceae	Malpighiales	Angiosperm	2.69	NA	1	NA
105	Chrysobalanaceae	Malpighiales	Angiosperm	0.264031	0.121491	12	0.0350714
106	Clusiaceae	Malpighiales	Angiosperm	0.311129	0.437255	6	0.178509
107	Dichapetalaceae	Malpighiales	Angiosperm	0.122516	0.0932597	2	0.0659446
108	Euphorbiaceae	Malpighiales	Angiosperm	2.79249	5.27685	33	0.918582
109	Humiriaceae	Malpighiales	Angiosperm	0.242407	NA	1	NA
110	Hypericaceae	Malpighiales	Angiosperm	0.465	0.162635	2	0.115
111	Lacistemataceae	Malpighiales	Angiosperm	0.190993	NA	1	NA
112	Linaceae	Malpighiales	Angiosperm	0.920504	0.736017	3	0.42494
113	Malpighiaceae	Malpighiales	Angiosperm	0.107112	0.0434918	2	0.0307534
114	Phyllanthaceae	Malpighiales	Angiosperm	0.464686	0.644054	5	0.28803
115	Putranjivaceae	Malpighiales	Angiosperm	0.250554	0.0579569	2	0.0409817
116	Rhizophoraceae	Malpighiales	Angiosperm	0.508887	NA	1	NA
117	Salicaceae	Malpighiales	Angiosperm	2.09113	3.54059	11	1.06753
118	Trigoniaceae	Malpighiales	Angiosperm	12.65	NA	1	NA
119	Violaceae	Malpighiales	Angiosperm	2.67314	5.84921	8	2.06801
120	Bixaceae	Malvales	Angiosperm	0.213552	0.144562	3	0.0834628
121	Dipterocarpaceae	Malvales	Angiosperm	9.25921	15.5981	19	3.57846
122	Malvaceae	Malvales	Angiosperm	2.78922	5.81462	42	0.897216
123	Thymelaeaceae	Malvales	Angiosperm	1.92961	1.35007	4	0.675035
124	Metteniusaceae	Metteniusales	Angiosperm	0.196378	NA	1	NA
125	Combretaceae	Myrtales	Angiosperm	0.0746933	0.054716	10	0.0173027
126	Lythraceae	Myrtales	Angiosperm	6.05426	7.43132	5	3.32339
127	Melastomataceae	Myrtales	Angiosperm	2.03534	4.9989	9	1.6663
128	Myrtaceae	Myrtales	Angiosperm	1.2252	1.4483	31	0.260123
129	Onagraceae	Myrtales	Angiosperm	2.10955	3.41351	9	1.13784
130	Vochysiaceae	Myrtales	Angiosperm	0.0915946	0.0499775	6	0.0204032
131	Cabombaceae	Nymphaeales	Angiosperm	0.42066	NA	1	NA
132	Nymphaeaceae	Nymphaeales	Angiosperm	0.384403	0.194744	4	0.0973718
133	Elaeocarpaceae	Oxalidales	Angiosperm	1.38897	2.63435	5	1.17812
134	Oxalidaceae	Oxalidales	Angiosperm	14.8558	NA	1	NA
135	Stemonaceae	Pandanales	Angiosperm	2.3	NA	1	NA
136	Picramniaceae	Picramniales	Angiosperm	0.53303	NA	1	NA
137	Aristolochiaceae	Piperales	Angiosperm	2.9	3.25269	2	2.3
138	Saururaceae	Piperales	Angiosperm	7.15	6.15183	2	4.35
139	Anacardiaceae	Sapindales	Angiosperm	0.601376	0.90369	7	0.341563
140	Anarthriaceae	Poales	Angiosperm	0.99203	NA	1	NA
141	Berberidaceae	Ranunculales	Angiosperm	0.7486	0.775838	2	0.5486
142	Bromeliaceae	Poales	Angiosperm	2.53453	0.675952	2	0.47797
143	Burseraceae	Sapindales	Angiosperm	3.2498	5.39809	19	1.23841
144	Cannabaceae	Rosales	Angiosperm	32.3567	27.9242	6	11.4
145	Cannaceae	Zingiberales	Angiosperm	3.6	NA	1	NA
146	Cercidiphyllaceae	Saxifragales	Angiosperm	6.6194	NA	1	NA
147	Convolvulaceae	Solanales	Angiosperm	3.84026	5.04863	10	1.59652
148	Crassulaceae	Saxifragales	Angiosperm	16.725	18.5836	4	9.29179
149	Cyperaceae	Poales	Angiosperm	16.4828	15.1808	56	2.02862
150	Elaeagnaceae	Rosales	Angiosperm	0.95	0.919239	2	0.65
151	Haloragaceae	Saxifragales	Angiosperm	3.06614	2.91172	2	2.0589
152	Hamamelidaceae	Saxifragales	Angiosperm	1.7332	NA	1	NA
153	Juncaceae	Poales	Angiosperm	6.51149	8.21859	9	2.73953
154	Loranthaceae	Santalales	Angiosperm	1.26	NA	1	NA
155	Meliaceae	Sapindales	Angiosperm	1.10047	1.77932	22	0.379352
156	Moraceae	Rosales	Angiosperm	3.32392	11.3944	31	2.04649
157	Musaceae	Zingiberales	Angiosperm	9.4	1.9799	2	1.4
158	Nitrariaceae	Sapindales	Angiosperm	28.2998	25.1885	2	17.811
159	Olacaceae	Santalales	Angiosperm	1.03445	1.22408	2	0.865555
160	Paeoniaceae	Saxifragales	Angiosperm	0.75	0.353553	2	0.25
161	Papaveraceae	Ranunculales	Angiosperm	2.98333	3.10059	6	1.26581
162	Platanaceae	Proteales	Angiosperm	1.96308	NA	1	NA
163	Poaceae	Poales	Angiosperm	19.5989	15.0233	156	1.20283
164	Proteaceae	Proteales	Angiosperm	1.65521	1.60345	17	0.388894
165	Ranunculaceae	Ranunculales	Angiosperm	2.62939	2.83243	26	0.555485
166	Restionaceae	Poales	Angiosperm	5.20382	2.84026	5	1.2702
167	Rhamnaceae	Rosales	Angiosperm	0.400939	0.237404	6	0.0969198
168	Rosaceae	Rosales	Angiosperm	11.0408	22.8351	35	3.85984
169	Rutaceae	Sapindales	Angiosperm	3.12025	3.69761	11	1.11487
170	Sabiaceae	Proteales	Angiosperm	0.206992	0.0904993	2	0.0639927
171	Sapindaceae	Sapindales	Angiosperm	2.2371	2.82318	12	0.814983
172	Saxifragaceae	Saxifragales	Angiosperm	0.685714	0.353217	7	0.133503
173	Schoepfiaceae	Santalales	Angiosperm	0.221195	NA	1	NA
174	Simaroubaceae	Sapindales	Angiosperm	0.225724	NA	1	NA
175	Solanaceae	Solanales	Angiosperm	2.10942	1.46665	19	0.336473
176	Typhaceae	Poales	Angiosperm	2.29039	3.11945	8	1.10289
177	Ulmaceae	Rosales	Angiosperm	20.8001	11.4273	3	6.59755
178	Urticaceae	Rosales	Angiosperm	1.48764	4.09593	10	1.29525
179	Vitaceae	Vitales	Angiosperm	1.46863	0.208236	4	0.104118
180	Zingiberaceae	Zingiberales	Angiosperm	3.22	1.4425	2	1.02
181	Zygophyllaceae	Zygophyllales	Angiosperm	7.76968	NA	1	NA
182	Araucariaceae	Cupressales	Gymnosperm	1.4252	1.45587	5	0.651086
183	Cupressaceae	Cupressales	Gymnosperm	2.20915	2.53556	14	0.677658
184	Podocarpaceae	Cupressales	Gymnosperm	0.604176	0.220705	5	0.0987024
185	Sciadopityaceae	Cupressales	Gymnosperm	0.60762	NA	1	NA
186	Taxaceae	Cupressales	Gymnosperm	1.02062	0.221854	3	0.128087
187	Cycadaceae	Cycadales	Gymnosperm	0.591857	NA	1	NA
188	Zamiaceae	Cycadales	Gymnosperm	1.25159	0.79622	9	0.265407
189	Ginkgoaceae	Ginkgoales	Gymnosperm	1.25845	NA	1	NA
190	Ephedraceae	Gnetales	Gymnosperm	0.331527	0.133753	3	0.0772223
191	Gnetaceae	Gnetales	Gymnosperm	3.6574	NA	1	NA
192	Welwitschiaceae	Gnetales	Gymnosperm	1.54242	NA	1	NA
193	Pinaceae	Pinales	Gymnosperm	2.48336	4.03404	39	0.645964
194	Marchantiaceae	Marchantiales	Liverwort	55.5	NA	1	NA
195	Equisetaceae	Equisetales	Pteridophyte	90.698	60.0944	4	30.0472
196	Lycopodiaceae	Lycopodiales	Pteridophyte	6.4	NA	1	NA
197	Selaginellaceae	Lycopodiales	Pteridophyte	15.3736	4.75372	2	3.36139
198	Marattiaceae	Marattiales	Pteridophyte	16.6	NA	1	NA
199	Ophioglossaceae	Ophioglossales	Pteridophyte	28.231	NA	1	NA
200	Osmundaceae	Osmundales	Pteridophyte	30.1401	23.3633	3	13.4888
201	Aspleniaceae	Polypodiales	Pteridophyte	1.25	0.494975	2	0.35
202	Athyriaceae	Polypodiales	Pteridophyte	14.5944	1.97487	3	1.14019
203	Blechnaceae	Polypodiales	Pteridophyte	24.35	1.20208	2	0.85
204	Cystopteridaceae	Polypodiales	Pteridophyte	22.6	NA	1	NA
205	Davalliaceae	Polypodiales	Pteridophyte	4.6	NA	1	NA
206	Dennstaedtiaceae	Polypodiales	Pteridophyte	8.27146	1.85527	2	1.31187
207	Dryopteridaceae	Polypodiales	Pteridophyte	2.0402	1.19102	10	0.376634
208	Lygodiaceae	Polypodiales	Pteridophyte	12	NA	1	NA
209	Nephrolepidaceae	Polypodiales	Pteridophyte	3.1356	0.914568	2	0.646698
210	Onocleaceae	Polypodiales	Pteridophyte	15.4	NA	1	NA
211	Polypodiaceae	Polypodiales	Pteridophyte	1.5	1.48492	2	1.05
212	Pteridaceae	Polypodiales	Pteridophyte	20.8815	10.3159	3	5.95588
213	Thelypteridaceae	Polypodiales	Pteridophyte	30.1	3.67696	2	2.6
