# Supplementary material for: Convergent evidence for the temperature-dependent emergence of silicification in terrestrial plants
Source: Nat Commun. 2025 Jan 29;16:1155. doi: 10.1038/s41467-025-56438-0 (PMC11779819; doi:10.1038/s41467-025-56438-0)
Supplement: Supplementary file 7 — Supplementary Data 3 [file 41467_2025_56438_MOESM7_ESM.xls]

## Sheet: Sheet1
Age (Ma)	GAT (℃)	Geological period name
0	14.5
1	13.9823
2	14.114
3	14.7086
4	15.7764	Pliocene Warm Interval
5	14.8182
6	14.864
7	16.0979
8	16.3342
9	16.1027
10	16.2517	Late Miocene Cool Interval
11	16.41
12	16.5644
13	16.7216
14	17.0846
15	18.4688	Middle Miocene Warm Interval
16	18.128
17	17.6511
18	17.3641
19	17.4205
20	17.3268	Early Miocene Cool Interval
21	17.356
22	18.8666
23	17.066
24	18.58
25	18.9639	Late Oligocene Warm Interval
26	18.6089
27	18.0645
28	16.4594
29	17.3485
30	17.9351
31	16.8981
32	17.8962
33	17.2611	Eocene/Oligocene Rapid Cooling
34	18.7754
35	19.3008
36	18.8329
37	19.6451
38	20.1666
39	20.8042
40	21.4266
41	21.0447
42	23.0863	Middle Eocene Thermal Maximum
43	22.3505
44	22.2174
45	22.2425
46	22.9364
47	23.5788
48	24.2127
49	24.8031
50	25.1409	Early Eocene Thermal Maximum
51	25.5099
52	25.1805
53	25.0252
54	24.279
55	24.354
56	25.2174	Paleocene-Eocene Thermal Maximum
57	22.9353
58	22.3293
59	22.2785
60	22.58
61	22.734
62	22.4946
63	21.8601
64	22.0752
65	24.147
66	15.7255	Cretaceous-Tertiary Impact Winter
67	20.9836
68	21.0898
69	21.0912
70	21.1056
71	21.1242
72	21.1399
73	21.153
74	21.2071
75	21.2802
76	21.3889
77	21.5221
78	21.6634
79	21.8543
80	22.0416
81	22.3624
82	22.9442
83	23.6657
84	24.4257
85	25.1689
86	25.9833
87	26.6637
88	26.9644
89	27.1717
90	27.3757
91	27.6903
92	28.0683
93	28.1894	Cenomanian-Turonian Thermal Maximum
94	27.4551
95	26.6293
96	26.0032
97	25.3162
98	24.6569
99	23.9592
100	23.3123
101	22.7883
102	22.3363
103	21.8939
104	21.5125
105	21.2706
106	21.0589
107	20.8822
108	20.8051
109	20.8982
110	21.0622
111	20.9498
112	20.0998
113	19.4549	Aptian-Albian Cold Snap
114	19.4018
115	19.955
116	20.5972
117	22.2356
118	22.9645
119	23.5904
120	23.9205	Barremian-Aptian Warm Interval
121	23.8352
122	23.3652
123	22.819
124	22.1819
125	21.4683
126	20.7007
127	20.1566
128	19.6154
129	19.9609
130	20.8567
131	21.8983
132	21.8361
133	20.7799
134	19.9268
135	19.2505
136	18.6444
137	18.4878
138	18.7499
139	19.2867
140	19.241
141	18.8473
142	18.3623
143	18.6476
144	18.6672
145	18.2444	Tithonian-early Barremian Cool Interval
146	19.1595
147	19.3294
148	19.5354
149	19.7544
150	19.9967
