# Supplementary material for: Convergent evidence for the temperature-dependent emergence of silicification in terrestrial plants
Source: Nat Commun. 2025 Jan 29;16:1155. doi: 10.1038/s41467-025-56438-0 (PMC11779819; doi:10.1038/s41467-025-56438-0)
Supplement: Supplementary file 8 — Supplementary Code 1 [file 41467_2025_56438_MOESM8_ESM.zip]

Archive with 1 entries (1 files):
- Code S1.R
