# Supplementary material for: Convergent evidence for the temperature-dependent emergence of silicification in terrestrial plants
Source: Nat Commun. 2025 Jan 29;16:1155. doi: 10.1038/s41467-025-56438-0 (PMC11779819; doi:10.1038/s41467-025-56438-0)
Supplement: Supplementary file 8 — Supplementary Code 1 [file 41467_2025_56438_MOESM8_ESM.zip › Code S1.R]

library(tidyr)
library(rgbif)
library(gistr)

High_Si <- c('Poales', 'Saxifragales', 'Schisandraceae', 'Arecales', 'Boraginaceae', 'Fagales', 'Rosales', 'Nymphaeaceae', 'Asterales', 'Alismatales')

Low_Si <- c('Acorales', 'Brassicales', 'Liliales', 'Asparagales', 'Aquifoliales', 'Santalales', 'Pandanales', 'Celastraceae', 'Cornales', 'Bromeliaceae')

High_Si_sum <- data.frame()
for(name in High_Si){
  print(name)
  keys <- occ_search(scientificName = name,limit= 1000)
  temdata=keys$data[c("key","scientificName","decimalLatitude","decimalLongitude")]
  High_Si_sum <- rbind(High_Si_sum,temdata)
}

Low_Si_sum <- data.frame()
for(name in Low_order){
  print(name)
  keys <- occ_search(scientificName = name,limit= 1000)
  temdata=keys$data[c("key","scientificName","decimalLatitude","decimalLongitude")]
  Low_Si_sum <- rbind(Low_Si_sum,temdata)
}

library(openxlsx) 
sheets = list("High_Si" = High_Si_sum,"Low_Si" = Low_Si_sum) 
write.xlsx(sheets,"D:/GBIF.xlsx")

library(ggmap)
library(maps)
library(gistr)
library(ggplot2)
library(rgdal)
library(dplyr)
library(RColorBrewer)
world_map <- map_data("world")
world_map
#Source Data
data1=read.table("clipboard",header = T)
data2=read.table("clipboard",header = T)
data=rbind(data1,data2)
p <- ggplot() +
  geom_polygon(data = world_map, aes(x = long, y = lat, group = group), fill = 'white', colour = "grey", linewidth = 0.25) +
  geom_point(data = data, aes(x = Longitude, y = Latitude, fill = type), alpha = 0.5, shape = 21, size = 1,color="NA") +
  scale_fill_manual(values = c( "#FF0000","#00B0F0")) +
  theme_bw()
p
  
library(ggplot2)
library(dplyr)
library(scales)
library(distributional)
library(ggdist)
data1=read.table("clipboard",header = T)
data2=read.table("clipboard",header = T)
result <-wilcox.test(data1$MAT,data2$MAT)
result$p.value
data=rbind(data1,data2)
p1 = data %>%
  ggplot(aes(y=type,x=MAT,fill=type)) +
  stat_slab(aes(thickness = after_stat(pdf*n)), 
            scale = 0.7) +
  stat_dotsinterval(side = "bottom", 
                    scale = 0.7, 
                    slab_linewidth = NA, 
                    slab_color = NA) +
    scale_fill_manual(values = c("#FF0000", "#00B0F0")) +
  theme_classic() +
  theme(
    plot.title = element_text(hjust = 0.5, size=12),
    axis.text = element_text(colour='black', size=12),
    legend.text = element_text(colour='black', size=12)
  )
p1
