# Supplementary material for: Convergent evidence for the temperature-dependent emergence of silicification in terrestrial plants
Source: Nat Commun. 2025 Jan 29;16:1155. doi: 10.1038/s41467-025-56438-0 (PMC11779819; doi:10.1038/s41467-025-56438-0)
Supplement: Supplementary file 9 — Supplementary Code 2 [file 41467_2025_56438_MOESM9_ESM.zip › Code S2.R]

library(relaimpo)
library(ggplot2)
library(ggthemes)
library(sjPlot)
library(sf)
library(ggspatial)
library(cowplot) 
library(tidyverse)
library(ggpubr)
library(car)
#Source Data
wheat = read.table("clipboard",header=T)
rice = read.table("clipboard",header=T)
willow = read.table("clipboard",header=T)
jasmine = read.table("clipboard",header=T)
#Typeface
library(extrafont)
font_import(pattern = "Times New Roman")
loadfonts()
#map
map <- read_sf("China.json")
ggplot(map)+
  geom_sf(color='black',
          fill=NA,
          size=0.8)+
  annotation_scale(location = "bl", width_hint = 0.3) +
  annotation_north_arrow(location = "tl", which_north = F, 
                         pad_x = unit(0.05, "in"), pad_y = unit(0.05, "in"),
                         style = north_arrow_nautical)+
  coord_sf(crs = "+proj=laea +lat_0=40 +lon_0=104")+
  theme_bw()+
  theme(text = element_text(size = 14,face = "bold"),
        panel.grid = element_blank(),
        axis.line = element_blank())+
  labs(x='', y='')
df_st_as_sf1 <- st_as_sf(wheat,coords = c("Longitude", "Latitude"),crs = 4326)
df_st_as_sf2 <- st_as_sf(rice,coords = c("Longitude", "Latitude"),crs = 4326)
df_st_as_sf3 <- st_as_sf(willow,coords = c("Longitude", "Latitude"),crs = 4326)
df_st_as_sf4 <- st_as_sf(jasmine,coords = c("Longitude", "Latitude"),crs = 4326)
Chinamap=ggplot(map)+
  geom_sf(color='black',fill=NA, size=0.8)+
  geom_sf(df_st_as_sf1,mapping=aes(),color='#FDC80F',shape=16,size=1.5)+
  geom_sf(df_st_as_sf2,mapping=aes(),color='#FF6666',shape=16,size=1.5)+
  geom_sf(df_st_as_sf3,mapping=aes(),color='#9DD79D',shape=16,size=1.5)+
  geom_sf(df_st_as_sf4,mapping=aes(),color='#66D0F6',shape=16,size=1.5)+
  annotation_scale(location = "bl", width_hint = 0.3) +
  annotation_north_arrow(location = "tl", which_north = F, 
                         pad_x = unit(0.05, "in"), pad_y = unit(0.05, "in"),
                         style = north_arrow_nautical)+
  coord_sf(ylim = c(-2387082,1654989),crs = "+proj=laea +lat_0=40 +lon_0=104")+
  theme_bw()+
  theme(text = element_text(size = 14,face = "bold"),
        panel.grid = element_blank(),
        axis.line = element_blank())+
  labs(x='', y='')
Chinamap
nhmap <- ggplot(map)+
  geom_sf(color='black',fill=NA,size=0.8)+
  coord_sf(ylim = c(-4028017,-1877844),xlim = c(117131.4,2115095),
           crs = "+proj=laea +lat_0=40 +lon_0=104")+
  theme_bw()+
  theme(panel.grid = element_blank(),
        axis.line = element_blank(),
        legend.position = c(0.1,0.3),
        legend.background = element_blank(),
        axis.text = element_blank(),
        axis.ticks = element_blank(),
        plot.background = element_blank(),
        panel.border = element_rect(linewidth = 1))+
  labs(x='', y='')
nhmap
ggdraw() +
  draw_plot(Chinamap) +
  draw_plot(nhmap, x = 0.82, y = -0.01, width = 0.18, height = 0.35)

#regression analysis
fit1 <- lm(Si~MAT, data = wheat)
summary(fit1)
fit2 <- lm(Si~MAT, data = rice)
summary(fit2)
fit3 <- lm(Si~MAT, data = willow)
summary(fit3)
fit3 <- lm(Si~MAT, data = jasmine)
summary(fit3)
df1<-rbind(wheat,rice)
p1 = ggplot(df1,aes(x=MAT,y=Si))+
  geom_point(size=2.6,aes(fill=Species),shape = 21,color="gray2",alpha=1)+
  geom_smooth(aes(color=Species), method = 'lm', se = T, level=0,size=1.0) +
  scale_fill_manual(values=c("#FF6666", "#FDC80F"))+
  scale_color_manual(values=c("#FF6666","#FDC80F"))+
  scale_y_continuous(expand = c(0, 0), limit = c(15,162))+
  scale_x_continuous(expand = c(0, 0), limit = c(6,28))+
  theme_bw()+labs(y=expression("Phytolith concentration (mg g"^-1*")"),x="MAT (℃)")+
  theme(axis.text=element_text(colour='black',size=20, family = "Times New Roman"),
        axis.text.x = element_text(size = 20, family = "Times New Roman"), axis.text.y = element_text(size = 20, family = "Times New Roman"),
        axis.title.x = element_text(size = 20, family = "Times New Roman"),axis.title.y = element_text(size = 16, family = "Times New Roman"))+
  theme(panel.grid.major=element_blank(),panel.grid.minor=element_blank())+
  theme(legend.position = "none")
p1
df2<-rbind(willow,jasmine)
p2 = ggplot(df2,aes(x=MAT,y=Si))+
  geom_point(size=2.6,aes(fill=Species),shape = 21,color="gray2",alpha=1)+
  geom_smooth(aes(color=Species), method = 'lm', se = T, level=0,size=1.0) +
  scale_fill_manual(values=c("#66D0F6","#9DD79D"))+
  scale_color_manual(values=c("#66D0F6","#9DD79D"))+
  scale_y_continuous(expand = c(0, 0), limit = c(0,1.4))+
  scale_x_continuous(expand = c(0, 0), limit = c(4,26))+
  theme_bw()+labs(y=expression("Si concentration (mg g"^-1*")"),x="MAT (℃)")+
  theme(axis.text=element_text(colour='black',size=20, family = "Times New Roman"),
        axis.text.x = element_text(size = 20, family = "Times New Roman"), axis.text.y = element_text(size = 20, family = "Times New Roman"),
        axis.title.x = element_text(size = 20, family = "Times New Roman"),axis.title.y = element_text(size = 20, family = "Times New Roman"))+
  theme(panel.grid.major=element_blank(),panel.grid.minor=element_blank())+
  theme(legend.position = "none")
p2
p3 = ggplot(rice,aes(x=MAT,y=Si))+
  geom_point(size=2.6,aes(fill=Species),shape = 21,color="gray2",alpha=1)+
  geom_smooth(aes(color=Species), method = 'lm', se = T, level=0,size=1.0) +
  scale_fill_manual(values=c("#FF6666"))+
  scale_color_manual(values=c("#FF6666"))+
  scale_y_continuous(expand = c(0, 0), limit = c(15,160))+
  scale_x_continuous(expand = c(0, 0), limit = c(9.06,9.09))+
  theme_bw()+labs(y="Phytolith concentration (mg g-1)",x="MAT (℃)")+
  annotate('text', label = 'Upland rice: R2 = 0.23, p = 0.005', x =9.07, y = 150, size =3.9,color="#FF6666")+
  theme(axis.text=element_text(colour='black',size=9))+
  theme(panel.grid.major=element_blank(),panel.grid.minor=element_blank())
p3
#standardization
wheat[4:ncol(wheat)] <- data.frame(scale(wheat[4:ncol(wheat)]))
rice[4:ncol(rice)] <- data.frame(scale(rice[4:ncol(rice)]))
willow[4:ncol(willow)] <- data.frame(scale(willow[4:ncol(willow)]))
jasmine[4:ncol(jasmine)] <- data.frame(scale(jasmine[4:ncol(jasmine)]))
#multiple regression
fit.lm <- lm(Si~MAT+GST+EVP+PRE+PRS+RHU+WIN+RSDS+VPD, data = wheat)
summary(fit.lm)
tab_model(fit.lm,
          auto.label = T,
          show.intercept = T,
          show.est = T,
          show.ci =0.95,
          show.se = T,
          show.p = T,
          show.stat = T,
          show.obs = T,
          show.r2 = T,
          show.aic = T,
          col.order =c('est',
                       'ci',
                       'se',
                       'stat',
                       'p'),
          pred.labels =c(`(Intercept)`='Intercept',
                         Petal.Length ='Petal Length',
                         Speciesversicolor ='Versicolor',
                         Speciesvirginica ='Virginica'),
          dv.labels ='Regression results',string.pred ='Variables',
          string.est ='Coef',
          string.ci ='Conf.Int (95%)',
          string.se ='SE',
          string.stat ='Stat',
          string.p ='P',
          digits =2,
          digits.p =3,
          p.style ='numeric_stars')
stat.lm <- summary(fit.lm)$coefficients
stat.lm
stat.lm <- data.frame(stat.lm, check.names = FALSE)
stat.lm$env <- rownames(stat.lm)
stat.lm$sig <- ifelse(stat.lm$'Pr(>|t|)'<0.05, '0', '1')
ggplot(stat.lm[-1, ], aes(x = env, y = Estimate)) + 
  geom_point(aes(shape = sig), size = 2, show.legend = FALSE) +  
  scale_shape_manual(values = c(15, 0)) +
  geom_errorbar(aes(ymin = Estimate - `Std. Error`, ymax = Estimate + `Std. Error`), width = 0.25) + 
  geom_hline(yintercept = 0, linetype = 2) + 
  labs(x = '', y = 'Coefficients', title = expression(R^{2}*' = 0.22, P < 0.001')) +  
  theme(panel.grid = element_blank(), panel.background = element_blank(), plot.title = element_text(size = 16, family = "Times New Roman"), 
        axis.ticks.y = element_blank(), axis.line.x = element_line(color = 'black'),
        axis.text.x = element_text(size = 16, family = "Times New Roman"), axis.text.y = element_text(size = 16, family = "Times New Roman"),
        axis.title.x = element_text(size = 16, family = "Times New Roman")) +
  coord_flip()+
  scale_x_discrete(limits = c('VPD', 'RSDS', 'WIN', 'RHU', 'PRS', 'PRE', 'EVP', 'GST', 'MAT'))

fit.lm <- lm(Si~MAT+GST+EVP+PRE+PRS+RHU+WIN+RSDS+VPD, data = rice)
summary(fit.lm)
tab_model(fit.lm,
          auto.label = T,
          show.intercept = T,
          show.est = T,
          show.ci =0.95,
          show.se = T,
          show.p = T,
          show.stat = T,
          show.obs = T,
          show.r2 = T,
          show.aic = T,
          col.order =c('est',
                       'ci',
                       'se',
                       'stat',
                       'p'),
          pred.labels =c(`(Intercept)`='Intercept',
                         Petal.Length ='Petal Length',
                         Speciesversicolor ='Versicolor',
                         Speciesvirginica ='Virginica'),
          dv.labels ='Regression results',string.pred ='Variables',
          string.est ='Coef',
          string.ci ='Conf.Int (95%)',
          string.se ='SE',
          string.stat ='Stat',
          string.p ='P',
          digits =2,
          digits.p =3,
          p.style ='numeric_stars')
stat.lm <- summary(fit.lm)$coefficients
stat.lm
stat.lm <- data.frame(stat.lm, check.names = FALSE)
stat.lm$env <- rownames(stat.lm)
stat.lm$sig <- ifelse(stat.lm$'Pr(>|t|)'<0.05, '0', '1')
ggplot(stat.lm[-1, ], aes(x = env, y = Estimate)) + 
  geom_point(aes(shape = sig), size = 2, show.legend = FALSE) +  
  scale_shape_manual(values = c(15, 0)) +
  geom_errorbar(aes(ymin = Estimate - `Std. Error`, ymax = Estimate + `Std. Error`), width = 0.25) + 
  geom_hline(yintercept = 0, linetype = 2) + 
  labs(x = '', y = 'Coefficients', title = expression(R^{2}*' = 0.51, P < 0.001')) +  
  theme(panel.grid = element_blank(), panel.background = element_blank(), plot.title = element_text(size = 16, family = "Times New Roman"), 
        axis.ticks.y = element_blank(), axis.line.x = element_line(color = 'black'),
        axis.text.x = element_text(size = 16, family = "Times New Roman"), axis.text.y = element_text(size = 16, family = "Times New Roman"),
        axis.title.x = element_text(size = 16, family = "Times New Roman")) +
  coord_flip()+
  scale_x_discrete(limits = c('VPD', 'RSDS', 'WIN', 'RHU', 'PRS', 'PRE', 'EVP', 'GST', 'MAT'))
#Variable importance
crf.wheat <- calc.relimp(Si~MAT+GST+EVP+PRE+PRS+RHU+WIN+RSDS+VPD, data = wheat, rela = TRUE, 
                         type = c('betasq'))
crf.wheat
crf.rice <- calc.relimp(Si~MAT+GST+EVP+PRE+PRS+RHU+WIN+RSDS+VPD, data = rice, rela = TRUE, 
                        type = c('betasq'))
crf.rice
