# Supplementary material for: Convergent evidence for the temperature-dependent emergence of silicification in terrestrial plants
Source: Nat Commun. 2025 Jan 29;16:1155. doi: 10.1038/s41467-025-56438-0 (PMC11779819; doi:10.1038/s41467-025-56438-0)
Supplement: Supplementary file 10 — Supplementary Code 3 [file 41467_2025_56438_MOESM10_ESM.zip › Code S3.R]

#Supplementary Data 2
data=read.table("clipboard",header = T)
mean <- aggregate(data$Si, by=list(data$Family,data$Order,data$Group), FUN=mean)
sd <- aggregate(data$Si, by=list(data$Family,data$Order,data$Group), FUN=sd)
len <- aggregate(data$Si, by=list(data$Family,data$Order,data$Group), FUN=length)
data_res <- data.frame(mean, sd=sd$x, len=len$x)
colnames(data_res) = c("Family","Order","Group", "Mean", "Sd", "Count")
str(data_res)
data_res$Se <- data_res$Sd/sqrt(data_res$Count)
write.csv(data_res,'D:/Family.csv')


library(ggplot2)
library(cowplot)
library(reshape2)
library(likert)
library(dplyr)
data = read.table("clipboard",header=T)
data <- data %>%arrange(Order,Mean)
data$Family=factor(data$Family,levels=data$Family)

ggplot(data, aes(x=Family, y=Mean, fill=Order)) +
  geom_col(position=position_identity())+
  scale_y_continuous(limits = c(0, 16),expand = c(0,0), breaks = seq(0, 16, by = 5))+
  geom_errorbar(aes(ymin=Mean-Se, ymax=Mean+Se), width=.2, position=position_dodge(.9)) +
  theme_bw() +
  guides(fill=guide_legend(title=NULL)) +
  theme(panel.grid.major = element_blank(), panel.grid.minor = element_blank(),
        axis.title.x = element_blank(),
        axis.text.x = element_text(angle=90, hjust=1, size=12),
        axis.text.y = element_text(angle=0, hjust=1, size=12),
        legend.text = element_text(size=15), 
        legend.title = element_blank(),
        axis.title.y = element_text(size=15)) + 
  ylab("Leaf Si (mg g-1)")+
  theme(text = element_text(family = "Times New Roman"))
data1 = read.table("clipboard",header=T)
data1 <- data1 %>%arrange(Order,Mean)
data1$Family=factor(data1$Family,levels=data1$Family)

ggplot(data1, aes(x=Family, y=Mean, fill=Order)) +
  geom_col(position=position_dodge())+
  scale_y_continuous(limits = c(0, 44),expand = c(0,0), breaks = seq(0, 44, by = 10))+
  geom_errorbar(aes(ymin=Mean-Se, ymax=Mean+Se), width=.2, position=position_dodge(.9)) +
  theme_bw() +
  guides(fill=guide_legend(title=NULL)) +
  theme(panel.grid.major = element_blank(), panel.grid.minor = element_blank(),
        axis.title.x = element_blank(),
        axis.text.x = element_text(angle=90, hjust=1, size=12),
        axis.text.y = element_text(angle=0, hjust=1, size=12),
        legend.text = element_text(size=15), 
        legend.title = element_blank(),
        axis.title.y = element_text(size=15)) + 
  ylab("Leaf Si (mg g-1)")+
  theme(text = element_text(family = "Times New Roman"))

data2 = read.table("clipboard",header=T)
data2 <- data2 %>%arrange(Order,Mean)
data2$Family=factor(data2$Family,levels=data2$Family)

ggplot(data2, aes(x=Family, y=Mean, fill=Order)) +
  geom_col(position=position_dodge()) +
  scale_y_continuous(limits = c(0, 16),expand = c(0,0), breaks = seq(0, 16, by = 5))+
  geom_errorbar(aes(ymin=Mean-Se, ymax=Mean+Se), width=.2, position=position_dodge(.9)) +
  theme_bw() +
  guides(fill=guide_legend(title=NULL)) +
  theme(panel.grid.major = element_blank(), panel.grid.minor = element_blank(),
        axis.title.x = element_blank(),
        axis.text.x = element_text(angle=90, hjust=1, size=12),
        axis.text.y = element_text(angle=0, hjust=1, size=12),
        legend.text = element_text(size=15), 
        legend.title = element_blank(),
        axis.title.y = element_text(size=15)) + 
  ylab("Leaf Si (mg g-1)")+
  theme(text = element_text(family = "Times New Roman"))

data3 = read.table("clipboard",header=T)
data3 <- data3 %>%arrange(Order,Mean)
data3$Family=factor(data3$Family,levels=data3$Family)

ggplot(data3, aes(x=Family, y=Mean, fill=Order)) +
  geom_col(position=position_dodge()) +
  scale_y_continuous(limits = c(0, 50),expand = c(0,0), breaks = seq(0, 47, by = 10))+
  geom_errorbar(aes(ymin=Mean-Se, ymax=Mean+Se), width=.2, position=position_dodge(.9)) +
  theme_bw() +
  guides(fill=guide_legend(title=NULL)) +
  theme(panel.grid.major = element_blank(), panel.grid.minor = element_blank(),
        axis.title.x = element_blank(),
        axis.text.x = element_text(angle=90, hjust=1, size=12),
        axis.text.y = element_text(angle=0, hjust=1, size=12),
        legend.text = element_text(size=15), 
        legend.title = element_blank(),
        axis.title.y = element_text(size=15)) + 
  ylab("Leaf Si (mg g-1)")+
  theme(text = element_text(family = "Times New Roman"))
