# Supplementary material for: Convergent evidence for the temperature-dependent emergence of silicification in terrestrial plants
Source: Nat Commun. 2025 Jan 29;16:1155. doi: 10.1038/s41467-025-56438-0 (PMC11779819; doi:10.1038/s41467-025-56438-0)
Supplement: Supplementary file 11 — Source Data [file 41467_2025_56438_MOESM11_ESM.xls]

## Sheet: Figure 1
	Heat		Cold		Freeze thawing
Shoot length (cm)	-Si	+Si	-Si	+Si	-Si	+Si
Mean	36.02	45.78	39	34.86	41.56	32.12
SD	3.18151	3.53228	4.07738	2.41826	4.32585	2.01296
p value	0.00177666		0.0866184		0.00221441
Root length (cm)	-Si	+Si	-Si	+Si	-Si	+Si
Mean	17.1	24.1	21.6	18	22.2	17.8
SD	3.68103	1.40712	2.50998	1.27475	3.43875	2.38747
p value	0.00410804		0.0211681		0.0466652
Fresh weight (g)	-Si	+Si	-Si	+Si	-Si	+Si
Mean	1.18614	1.84418	1.11996	0.88356	0.97852	0.77994
SD	0.0859179	0.296817	0.177783	0.108754	0.129055	0.0973969
p value	0.00142342		0.0349063		0.0252006
Chlorophyll concentration (mg g-1 fresh weight)	-Si	+Si	-Si	+Si	-Si	+Si
Mean	2.42885	2.85879	2.93657	2.69781	2.9362	2.22047
SD	0.319323	0.370126	0.270265	0.211077	0.208294	0.448021
p value	0.0847779		0.158117		0.0118909

## Sheet: Figure 2
1. High-Si	type	key	scientificName	Latitude	Longitude	MAT	2. Low-Si	type	key	scientificName	Latitude	Longitude	MAT
	High-Si	4036190301	Rytidosperma racemosum (R.Br.) Connor & Edgar	-35.2284	149.03	12.85		Low-Si	4423082536	Viscum laxum subsp. abietis (Wiesb.) O.Schwarz	47.67	13.2	5.35
	High-Si	4089633301	Rytidosperma erianthum (Lindl.) Connor & Edgar	-32.0339	146.011	17.95		Low-Si	4100352339	Viscum album L.	52.8967	-1.31461	10.05
	High-Si	4036188301	Sorghum leiocladum (Hack.) C.E.Hubb.	-36.1681	149.01	12.35		Low-Si	4423233761	Viscum laxum subsp. abietis (Wiesb.) O.Schwarz	47.67	13.19	6.65
	High-Si	4060714301	Eriochloa crebra S.T.Blake	-29.0875	147.85	20.35		Low-Si	4100349374	Viscum album L.	52.8979	-1.31013	10.05
	High-Si	4154292302	Rytidosperma Steud.	-35.8509	137.979	14.85		Low-Si	4024825303	Viscum album L.	55.6875	12.5762	8.35
	High-Si	4036189304	Eleocharis R.Br.	-35.2316	149.126	12.95		Low-Si	4060751321	Santalum acuminatum (R.Br.) A.DC.	-33.8895	146.497	17.05
	High-Si	4060750302	Paspalidium constrictum (Domin) C.E.Hubb.	-33.7884	146.362	17.05		Low-Si	4423090029	Viscum album L.	47.73	13.07	8.95
	High-Si	4036189307	Paspalum dilatatum Poir.	-35.3251	149.246	13.05		Low-Si	4058448308	Viscum album L.	55.7651	12.474	8.25
	High-Si	4054519304	Austrostipa scabra (Lindl.) S.W.L.Jacobs & J.Everett	-33.9647	146.085	17.15		Low-Si	4060750333	Amyema miraculosa subsp. boormanii (Blakely) Barlow	-29.7764	147.763	20.05
	High-Si	4089610301	Eragrostis lacunaria F.Muell. ex Benth.	-32.0555	146.145	17.85		Low-Si	4011592114	Dendrophthoe glabrescens (Blakely) Barlow	-23.1708	150.687	22.05
	High-Si	4073584301	Baloskion australe (R.Br.) B.G.Briggs & L.A.S.Johnson	-38.919	148.186	14.95		Low-Si	4011799099	Nuytsia floribunda (Labill.) R.Br.	-32.0808	115.825	18.45
	High-Si	4142095304	Cyperus tetraphyllus R.Br.	-35.2518	150.528	16.85		Low-Si	4011660086	Nuytsia floribunda (Labill.) R.Br.	-32.0825	115.832	18.45
	High-Si	4021844301	Setaria paspalidioides Vickery	-29.1924	147.879	20.15		Low-Si	4145305512	Peraxilla tetrapetala (L.fil.) Tiegh.	-43.1004	171.758	3.75
	High-Si	4089579302	Panicum effusum R.Br.	-32.0555	146.145	17.85		Low-Si	4011689123	Leptomeria acida R.Br.	-34.4937	150.419	12.95
	High-Si	4089582302	Austrostipa scabra (Lindl.) S.W.L.Jacobs & J.Everett	-32.0631	146.26	17.45		Low-Si	4145559512	Peraxilla colensoi Tiegh.	-46.0419	167.781	9.85
	High-Si	4030814323	Carex pendula Huds.	54.9392	-2.05021	8.45		Low-Si	4011638132	Viscum album L.	44.622	39.1183	11.75
	High-Si	4036189316	Themeda triandra Forssk.	-35.7045	150.22	16.45		Low-Si	4014910730	Plicosepalus acaciae (Zucc.) Wiens & Polhill	32.4654	35.4613	21.15
	High-Si	4060720302	Austrostipa scabra (Lindl.) S.W.L.Jacobs & J.Everett	-33.8551	146.253	16.75		Low-Si	4011726151	Viscum album L.	41.1928	28.9869	14.15
	High-Si	4060763304	Panicum decompositum R.Br.	-29.7859	147.817	20.05		Low-Si	4011546139	Viscum album L.	41.193	28.9867	14.15
	High-Si	4054538303	Austrostipa nodosa (S.T.Blake) S.W.L.Jacobs & J.Everett	-33.8172	146.34	16.95		Low-Si	4011651123	Viscum album subsp. album	50.4173	30.5419	7.95
	High-Si	4079394305	Aristida vagans Cav.	-33.5661	151.177	17.15		Low-Si	4011601178	Viscum album subsp. album	50.4192	30.5382	7.95
	High-Si	4037741301	Eragrostis lacunaria F.Muell. ex Benth.	-32.6726	146.97	17.15		Low-Si	4011859184	Viscum album subsp. album	50.4192	30.5382	7.95
	High-Si	4060751303	Lolium perenne L.	-34.9905	146.809	16.35		Low-Si	4011503169	Viscum album subsp. album	50.4192	30.5382	7.95
	High-Si	4028558301	Triodia R.Br.	-32.0589	146.239	17.65		Low-Si	4011573157	Viscum album L.	52.3418	14.5933	9.45
	High-Si	4021859301	Triodia mitchellii Benth.	-29.7282	147.764	19.85		Low-Si	4011810102	Viscum album subsp. album	50.4192	30.5382	7.95
	High-Si	4142045326	Rytidosperma nudiflorum (P.Morris) Connor & Edgar	-36.4575	148.287	3.95		Low-Si	4011912154	Viscum album subsp. album	50.4209	30.5322	8.05
	High-Si	4142120316	Microlaena stipoides (Labill.) R.Br.	-35.2506	150.517	16.75		Low-Si	4011668091	Viscum album subsp. album	50.4209	30.5322	8.05
	High-Si	4142090317	Poa costiniana Vickery	-36.4678	148.27	3.05		Low-Si	4011653152	Viscum album subsp. album	50.4227	30.5314	8.05
	High-Si	4060769306	Amphibromus nervosus (Hook.f.) Baill.	-34.1074	146.614	17.15		Low-Si	4011534117	Viscum album subsp. album	50.4239	30.5321	8.05
	High-Si	4052857305	Spinifex sericeus R.Br.	-34.9	135.7	15.85		Low-Si	4011515159	Viscum album subsp. album	50.4234	30.5342	7.95
	High-Si	4089596304	Walwhalleya subxerophila (Domin) Wills & J.J.Bruhl	-32.744	146.977	17.35		Low-Si	4011575213	Viscum album L.	48.871	14.4762	8.45
	High-Si	4037759301	Austrostipa nodosa (S.T.Blake) S.W.L.Jacobs & J.Everett	-32.6211	146.896	17.35		Low-Si	4011509195	Osyris alba L.	44.1835	8.33332	13.95
	High-Si	4036186332	Cyperus eragrostis Lam.	-36.1365	146.953	15.35		Low-Si	4014929754	Osyris alba L.	42.8158	11.17	15.45
	High-Si	4060758309	Bothriochloa macra (Steud.) S.T.Blake	-34.9905	146.809	16.35		Low-Si	4014826742	Viscum album subsp. abietis (Wiesb.) Abrom.	48.0948	16.1836	8.45
	High-Si	4060764307	Bromus hordeaceus L.	-34.7223	146.585	16.55		Low-Si	4011585166	Viscum album L.	43.6352	1.54784	13.55
	High-Si	4060717307	Austrostipa scabra (Lindl.) S.W.L.Jacobs & J.Everett	-33.7884	146.362	17.05		Low-Si	4011506189	Ligaria cuneifolia (Ruiz & Pav.) Tiegh.	-32.6551	-59.0545	17.95
	High-Si	4060355309	Cyperus congestus Vahl	-43.6979	172.575	12.15		Low-Si	4011557224	Osyris alba L.	43.9119	3.973	13.85
	High-Si	4089573304	Austrostipa gibbosa (Vickery) S.W.L.Jacobs & J.Everett	-32.0354	146.314	17.45		Low-Si	4014970779	Viscum album L.	46.6912	15.6265	10.05
	High-Si	4021879301	Panicum decompositum R.Br.	-29.0809	147.838	20.35		Low-Si	4011632239	Viscum album subsp. album	45.6286	3.12378	9.65
	High-Si	4154296313	Austrostipa mollis (R.Br.) S.W.L.Jacobs & J.Everett	-34.6795	138.906	14.55		Low-Si	4011606128	Arceuthobium oxycedri (DC.) M.Bieb.	44.7086	33.9097	10.15
	High-Si	4089637304	Eleocharis pusilla R.Br.	-32.5968	146.864	17.45		Low-Si	4018247728	Arceuthobium campylopodum A.Gray	47.6205	-117.213	9.85
	High-Si	4036186339	Carex gaudichaudiana Kunth	-36.3753	148.483	6.15		Low-Si	4022085725	Phoradendron californicum Nutt.	34.1197	-116.311	18.65
	High-Si	4037754301	Sporobolus R.Br.	-31.8616	147.151	18.35		Low-Si	4011855151	Colpoon compressum P.J.Bergius	-34.0174	22.7769	17.45
	High-Si	4060769311	Eragrostis setifolia Nees	-29.9354	147.994	20.05		Low-Si	4011683166	Viscum album subsp. album	50.3497	30.5125	8.15
	High-Si	4075181318	Ancistrachne maidenii (A.A.Ham.) Vickery	-33.3732	150.985	17.05		Low-Si	4011647169	Phoradendron leucarpum (Raf.) Reveal & M.C.Johnst.	38.8706	-77.3404	13.55
	High-Si	4154297326	Lepidosperma carphoides F.Muell. ex Benth.	-34.6795	138.906	14.55		Low-Si	4011698196	Viscum album L.	49.8893	36.0467	7.95
	High-Si	4024675301	Lepidosperma laterale R.Br.	-33.8139	151.125	17.55		Low-Si	4011565208	Peraxilla tetrapetala (L.fil.) Tiegh.	-43.1292	171.789	8.45
	High-Si	4060748308	Aristida jerichoensis var. jerichoensis	-29.094	147.894	20.25		Low-Si	4011594229	Phoradendron leucarpum (Raf.) Reveal & M.C.Johnst.	29.563	-98.7608	19.75
	High-Si	4024824304	Typha latifolia L.	55.5749	12.0717	8.25		Low-Si	4011612261	Phoradendron leucarpum (Raf.) Reveal & M.C.Johnst.	33.1539	-96.8132	18.15
	High-Si	4060766309	Cenchrus ciliaris L.	-29.4865	147.762	19.95		Low-Si	4011801256	Phoradendron leucarpum (Raf.) Reveal & M.C.Johnst.	32.8482	-95.9956	18.45
	High-Si	4089576305	Ehrharta erecta Lam.	-33.6562	150.913	17.15		Low-Si	4011610194	Phoradendron leucarpum (Raf.) Reveal & M.C.Johnst.	32.7208	-97.3624	18.85
	High-Si	4142025326	Luzula australasica subsp. dura (Edgar) M.E.Jansen	-36.4545	148.278	3.35		Low-Si	4011661250	Ximenia americana L.	26.008	-81.4112	23.75
	High-Si	4142080335	Carex appressa R.Br.	-35.2506	150.517	16.75		Low-Si	4055012490	Phoradendron villosum (Nutt.) Nutt. ex Engelm.	37.3476	-121.719	14.05
	High-Si	4089607302	Enteropogon acicularis (Lindl.) Lazarides	-31.8616	147.151	18.35		Low-Si	4011538260	Phoradendron leucarpum (Raf.) Reveal & M.C.Johnst.	27.7968	-97.8218	22.35
	High-Si	4075181321	Cynodon dactylon (L.) Pers.	-32.6841	151.451	18.05		Low-Si	4011662212	Amyema linophylla subsp. linophylla	-31.9282	115.94	18.65
	High-Si	4142022346	Rytidosperma nudiflorum (P.Morris) Connor & Edgar	-36.4562	148.293	4.05		Low-Si	4011682250	Amyema miquelii (Lehm. ex Miq.) Tiegh.	-36.601	140.556	14.65
	High-Si	4060717312	Rytidosperma setaceum (R.Br.) Connor & Edgar	-34.5654	146.593	16.65		Low-Si	4011574235	Exocarpos sparteus R.Br.	-36.5866	140.542	14.65
	High-Si	4089580305	Lachnagrostis filiformis (G.Forst.) Trin.	-32.3122	146.983	17.75		Low-Si	4011604256	Alepis flavida (Hook.fil.) Tiegh.	-45.4213	167.754	9.15
	High-Si	4142116339	Poa costiniana Vickery	-36.4548	148.277	3.35		Low-Si	4011505299	Amyema pendula (Sieber ex DC.) Tiegh.	-37.988	145.491	13.25
	High-Si	4036190349	Carex tereticaulis F.Muell.	-35.2775	149.177	13.05		Low-Si	4091366473	Erianthemum dregei (Eckl. & Zeyh.) Tiegh.	-30.275	30.7238	20.55
	High-Si	4060739313	Digitaria brownii (Roem. & Schult.) Hughes	-29.094	147.894	20.25		Low-Si	4011840215	Amyema miraculosa (Miq.) Tiegh.	-34.576	139.582	16.35
	High-Si	4060761312	Paspalidium gracile (R.Br.) Hughes	-29.7859	147.817	20.05		Low-Si	4011497263	Muellerina eucalyptoides (DC.) Barlow	-36.3399	146.299	15.15
	High-Si	4089631306	Panicum effusum R.Br.	-32.0468	146.167	17.85		Low-Si	4121178493	Champereia manillana (Blume) Merr.	22.7045	120.318	24.35
	High-Si	4154297335	Austrostipa scabra (Lindl.) S.W.L.Jacobs & J.Everett	-33.1467	138.145	15.65		Low-Si	4011638258	Viscum album L.	54.6172	20.8987	7.85
	High-Si	4036186360	Paspalum distichum L.	-35.2775	149.177	13.05		Low-Si	4413591679	Viscum album L.	44.515	9.72267	11.45
	High-Si	4037753301	Panicum effusum R.Br.	-32.469	146.634	17.35		Low-Si	4011668232	Viscum album L.	43.6585	-0.0515	13.75
	High-Si	4089614308	Dinebra decipiens subsp. asthenes (Roem. & Schult.) P.M.Peterson & N.Snow	-32.0374	146.321	17.45		Low-Si	4012002304	Phoradendron californicum Nutt.	31.929	-110.316	17.75
	High-Si	4060747308	Sporobolus mitchellii (Trin.) C.E.Hubb. ex S.T.Blake	-29.7764	147.763	20.05		Low-Si	4011619295	Viscum album subsp. album	48.8	12.8993	9.45
	High-Si	4154288324	Ehrharta longiflora Sm.	-33.1446	138.156	15.35		Low-Si	4011977305	Viscum album subsp. album	48.8026	12.904	9.55
	High-Si	4060726318	Aristida behriana F.Muell.	-34.5654	146.593	16.65		Low-Si	4011582279	Viscum album L.	48.8038	12.906	9.55
	High-Si	4036187349	Avena barbata Pott ex Link	-35.199	148.997	12.95		Low-Si	4011625292	Viscum album L.	46.9907	15.8518	9.55
	High-Si	4037724301	Austrostipa nodosa (S.T.Blake) S.W.L.Jacobs & J.Everett	-32.744	146.977	17.35		Low-Si	4011669240	Viscum album subsp. album	50.3112	30.2975	7.95
	High-Si	4426850364	Luzula campestris (L.) DC.	52.2284	-2.72197	9.75		Low-Si	4011898297	Viscum album subsp. album	50.3112	30.2983	7.95
	High-Si	4060741314	Austrostipa aristiglumis (F.Muell.) S.W.L.Jacobs & J.Everett	-34.9905	146.809	16.35		Low-Si	4011623260	Viscum album subsp. album	50.311	30.3008	7.95
	High-Si	4089628309	Aristida behriana F.Muell.	-32.7224	146.972	17.25		Low-Si	4015193798	Amyema pendula (Sieber ex DC.) Tiegh.	-28.2085	152.035	17.55
	High-Si	4037725301	Cyperus gymnocaulos Steud.	-32.582	147.054	17.15		Low-Si	4011766302	Phoradendron leucarpum (Raf.) Reveal & M.C.Johnst.	29.7387	-98.1034	20.15
	High-Si	4071279312	Gahnia J.R.Forst. & G.Forst.	-32.9729	151.716	17.85		Low-Si	4011797259	Peraxilla tetrapetala (L.fil.) Tiegh.	-43.1074	171.732	2.15
	High-Si	4423087780	Setaria viridis (L.) P.Beauv.	47.72	13.1	8.05		Low-Si	4011976319	Viscum album L.	51.6548	35.6686	6.85
	High-Si	4089618308	Rytidosperma setaceum (R.Br.) Connor & Edgar	-32.0347	146.011	17.95		Low-Si	4011770319	Phoradendron californicum Nutt.	33.9868	-116.486	20.15
	High-Si	4060732318	Panicum effusum R.Br.	-29.7282	147.764	19.85		Low-Si	4011526300	Viscum album L.	45.4492	1.12529	11.75
	High-Si	4426856033	Juncus inflexus L.	52.2092	-2.4657	9.85		Low-Si	4011874324	Viscum album L.	52.2143	0.124935	10.45
	High-Si	4036187358	Eleocharis plana S.T.Blake	-35.0348	149.216	13.05		Low-Si	4011936358	Viscum album L.	52.1926	0.125522	10.35
	High-Si	4060777318	Avena L.	-34.7845	146.788	16.65		Low-Si	4011722309	Viscum album L.	52.1932	0.126685	10.35
	High-Si	4036185360	Anthoxanthum odoratum L.	-36.5352	148.275	6.05		Low-Si	4014848798	Viscum album L.	38.4021	-122.82	14.55
	High-Si	4167182302	Neoregelia carolinae (Beer) L.B.Sm.	25.549	-80.386	24.25		Low-Si	4011889303	Quinchamalium chilense Molina	-33.3226	-70.3192	6.75
	High-Si	4100346403	Juncus inflexus L.	55.1275	-1.71142	9.15		Low-Si	4011924347	Phoradendron leucarpum (Raf.) Reveal & M.C.Johnst.	30.3521	-99.5928	18.75
	High-Si	4060757320	Austrostipa bigeniculata (Hughes) S.W.L.Jacobs & J.Everett	-34.8999	146.938	16.45		Low-Si	4012003389	Quinchamalium chilense Molina	-39.3778	-71.9456	6.75
	High-Si	4028522301	Rytidosperma setaceum (R.Br.) Connor & Edgar	-32.2058	146.066	17.75		Low-Si	4011794354	Peraxilla tetrapetala (L.fil.) Tiegh.	-41.9683	172.883	5.35
	High-Si	4060351313	Typha orientalis C.Presl	-43.5496	172.586	11.95		Low-Si	4014875756	Phoradendron bolleanum (Seem.) Eichler	33.0254	-116.352	16.45
	High-Si	4142141347	Austrostipa scabra (Lindl.) S.W.L.Jacobs & J.Everett	-34.2637	145.156	17.25		Low-Si	4018242766	Santalum obtusifolium R.Br.	-35.2797	150.446	16.65
	High-Si	4060765321	Digitaria divaricatissima (R.Br.) Hughes	-34.7223	146.585	16.55		Low-Si	4011999333	Amylotheca dictyophleba (F.Muell.) Tiegh.	-28.2278	153.131	14.45
	High-Si	4089619310	Digitaria hystrichoides Vickery	-32.6211	146.896	17.35		Low-Si	4014968792	Korthalsella remyana Tiegh.	21.2296	-157.68	24.05
	High-Si	4089584308	Rytidosperma setaceum (R.Br.) Connor & Edgar	-32.2089	146.064	17.75		Low-Si	4014861811	Exocarpos sparteus R.Br.	-34.5473	118.034	14.65
	High-Si	4071226326	Echinopogon caespitosus C.E.Hubb.	-32.9729	151.716	17.85		Low-Si	4014915774	Phoradendron californicum Nutt.	32.8719	-116.236	21.15
	High-Si	4037743301	Rytidosperma setaceum (R.Br.) Connor & Edgar	-32.7224	146.972	17.25		Low-Si	4011783459	Helosis cayennensis (Sw.) Spreng.	6.44671	-75.7184	25.25
	High-Si	4036184372	Rytidosperma laeve (Vickery) Connor & Edgar	-35.8582	149.005	9.95		Low-Si	4011730402	Viscum album L.	54.6446	20.5076	7.95
	High-Si	4089616307	Walwhalleya subxerophila (Domin) Wills & J.J.Bruhl	-32.0424	146.005	17.95		Low-Si	4176973709	Phoradendron leucarpum (Raf.) Reveal & M.C.Johnst.	28.982	-82.1198	21.25
	High-Si	4423082919	Holcus lanatus L.	47.77	13.36	8.15		Low-Si	4012022401	Viscum album L.	50.3515	30.4656	7.85
	High-Si	4089582307	Austrostipa scabra (Lindl.) S.W.L.Jacobs & J.Everett	-31.9708	147.262	18.25		Low-Si	4011810406	Quinchamalium chilense Molina	-39.9578	-71.0912	9.35
	High-Si	4060775317	Austrostipa aristiglumis (F.Muell.) S.W.L.Jacobs & J.Everett	-34.919	146.65	16.55		Low-Si	4011791401	Viscum album L.	51.5714	34.6753	6.95
	High-Si	4089568308	Thyridolepis mitchelliana (Nees) S.T.Blake	-32.3837	146.919	17.55		Low-Si	4011894403	Viscum album L.	52.4186	10.8189	9.45
	High-Si	4423084902	Carex rostrata Stokes ex With.	47.71	13.46	8.35		Low-Si	4011980417	Viscum album L.	44.8056	38.1676	11.35
	High-Si	4060739323	Lachnagrostis filiformis (G.Forst.) Trin.	-29.4642	147.937	19.85		Low-Si	4015017788	Phoradendron leucarpum (Raf.) Reveal & M.C.Johnst.	34.1241	-77.8937	18.15
	High-Si	4089573312	Austrostipa scabra (Lindl.) S.W.L.Jacobs & J.Everett	-32.6636	146.935	17.05		Low-Si	4011763388	Osyris lanceolata Steud. & Hochst. ex A.DC.	36.834	-2.64175	17.45
	High-Si	4142104371	Briza minor L.	-35.2506	150.517	16.75		Low-Si	4011998348	Viscum album subsp. album	49.5336	6.35964	10.25
	High-Si	4167186303	Aechmea bromeliifolia (Rudge) Baker ex Benth. & Hook.f.	25.549	-80.386	24.25		Low-Si	4011772428	Viscum album L.	44.4193	33.9245	9.25
	High-Si	4037716301	Austrostipa scabra (Lindl.) S.W.L.Jacobs & J.Everett	-32.6636	146.935	17.05		Low-Si	4011976419	Viscum album L.	48.0199	6.70563	9.75
	High-Si	4089602310	Paspalidium constrictum (Domin) C.E.Hubb.	-32.3078	146.987	17.75		Low-Si	4012002418	Arceuthobium oxycedri (DC.) M.Bieb.	44.5008	34.1125	10.65
	High-Si	4024671301	Microlaena stipoides (Labill.) R.Br.	-33.8139	151.125	17.55		Low-Si	4014834790	Viscum album L.	50.1322	8.66062	10.25
	High-Si	4423088939	Poa annua L.	47.75	13.11	6.35		Low-Si	4011893401	Phoradendron leucarpum (Raf.) Reveal & M.C.Johnst.	30.6961	-97.8214	19.65
	High-Si	4060720322	Cyperus bifax C.B.Clarke	-29.7859	147.817	20.05		Low-Si	4011774409	Ileostylus micranthus (Hook.fil.) Tiegh.	-41.9336	172.919	5.05
	High-Si	4036188375	Themeda triandra Forssk.	-35.0212	149.289	13.15		Low-Si	4015167761	Peraxilla tetrapetala (L.fil.) Tiegh.	-39.0418	175.545	10.15
	High-Si	4060755318	Chloris truncata R.Br.	-34.9283	146.963	16.45		Low-Si	4014825770	Phoradendron leucarpum (Raf.) Reveal & M.C.Johnst.	28.0447	-81.7809	22.05
	High-Si	4089586311	Poa sieberiana Spreng.	-32.582	147.054	17.15		Low-Si	4120984498	Phoradendron leucarpum (Raf.) Reveal & M.C.Johnst.	28.0457	-81.781	22.05
	High-Si	4060727323	Austrostipa scabra subsp. scabra	-29.2997	147.831	20.05		Low-Si	4011933432	Phoradendron leucarpum (Raf.) Reveal & M.C.Johnst.	30.2159	-97.8466	19.95
	High-Si	4037779301	Rytidosperma setaceum (R.Br.) Connor & Edgar	-32.4819	146.782	17.35		Low-Si	4011775367	Phoradendron leucarpum (Raf.) Reveal & M.C.Johnst.	31.9806	-81.169	19.05
	High-Si	4036189400	Phalaris aquatica L.	-35.1808	149.16	12.75		Low-Si	4011932429	Phoradendron leucarpum (Raf.) Reveal & M.C.Johnst.	31.9813	-81.1691	19.05
	High-Si	4054545322	Austrostipa scabra (Lindl.) S.W.L.Jacobs & J.Everett	-34.8999	146.938	16.45		Low-Si	4011929442	Phoradendron leucarpum (Raf.) Reveal & M.C.Johnst.	31.9814	-81.169	19.05
	High-Si	4142135368	Poa costiniana Vickery	-36.4548	148.277	3.35		Low-Si	4011900376	Phoradendron leucarpum (Raf.) Reveal & M.C.Johnst.	31.9817	-81.1692	19.05
	High-Si	4036184392	Cymbopogon refractus (R.Br.) A.Camus	-35.2638	149.033	12.45		Low-Si	4011901385	Phoradendron leucarpum (Raf.) Reveal & M.C.Johnst.	31.9821	-81.1688	19.05
	High-Si	4060739328	Sporobolus caroli Mez	-29.7764	147.763	20.05		Low-Si	4011751406	Phoradendron leucarpum (Raf.) Reveal & M.C.Johnst.	31.9823	-81.1688	19.05
	High-Si	4142139359	Poa costiniana Vickery	-36.4638	148.282	3.55		Low-Si	4075766858	Phoradendron californicum Nutt.	32.3124	-110.822	20.65
	High-Si	4037733301	Rytidosperma setaceum (R.Br.) Connor & Edgar	-32.6726	146.97	17.15		Low-Si	4014893796	Muellerina celastroides (Sieber ex Schult. & Schult.fil.) Tiegh.	-31.4165	152.911	19.05
	High-Si	4030813526	Luzula sylvatica (Huds.) Gaudin	55.0014	-1.6029	9.55		Low-Si	4015268836	Santalum obtusifolium R.Br.	-36.9054	149.469	13.85
	High-Si	4036187389	Cyperus eragrostis Lam.	-35.1785	149.161	12.75		Low-Si	4014823797	Phoradendron leucarpum (Raf.) Reveal & M.C.Johnst.	27.4682	-97.861	22.75
	High-Si	4142063383	Austrostipa rudis (Spreng.) S.W.L.Jacobs & J.Everett	-35.2524	150.519	16.75		Low-Si	4014921758	Exocarpos cupressiformis Labill.	-38.0368	145.368	14.15
	High-Si	4154292351	Austrostipa S.W.L.Jacobs & J.Everett	-33.0451	138.156	14.85		Low-Si	4015003824	Phoradendron leucarpum (Raf.) Reveal & M.C.Johnst.	32.8202	-98.038	18.65
	High-Si	4142109364	Poa fawcettiae Vickery	-36.4017	148.304	3.45		Low-Si	4015236819	Phoradendron Nutt.	34.2227	-117.668	13.55
	High-Si	4036185395	Themeda triandra Forssk.	-35.7798	149.335	8.95		Low-Si	4171590660	Ximenia americana L.	27.9912	-82.324	22.15
	High-Si	4060714330	Austrostipa scabra subsp. scabra	-29.1924	147.879	20.15		Low-Si	4014913823	Amyema miraculosa subsp. boormanii (Blakely) Barlow	-34.3033	142.01	17.15
	High-Si	4036191407	Luzula alpestris H.Nordensk.	-35.5578	148.778	6.25		Low-Si	4014821845	Phoradendron californicum Nutt.	33.2847	-111.118	20.05
	High-Si	4423233145	Briza media L.	47.62	13.45	3.35		Low-Si	4014862841	Amyema miraculosa subsp. boormanii (Blakely) Barlow	-34.221	142.124	17.35
	High-Si	4024699303	Ehrharta erecta Lam.	-33.7873	151.144	17.65		Low-Si	4014935812	Peraxilla tetrapetala (L.fil.) Tiegh.	-44.2558	169.894	6.35
	High-Si	4142042387	Imperata cylindrica (L.) P.Beauv.	-35.2506	150.517	16.75		Low-Si	4022035842	Santalum acuminatum (R.Br.) A.DC.	-34.3984	142.07	17.25
	High-Si	4036188398	Aristida ramosa R.Br.	-35.0221	149.288	13.15		Low-Si	4015010854	Peraxilla tetrapetala (L.fil.) Tiegh.	-44.2639	169.861	8.95
	High-Si	4075168338	Setaria parviflora (Poir.) Kergu茅len	-32.6841	151.451	18.05		Low-Si	4015244863	Peraxilla tetrapetala (L.fil.) Tiegh.	-39.2092	175.572	5.95
	High-Si	4060755323	Enteropogon acicularis (Lindl.) Lazarides	-29.0809	147.838	20.35		Low-Si	4015202827	Viscum album L.	51.9105	-2.05445	10.15
	High-Si	4032505329	Typha latifolia L.	52.6212	-1.17829	9.85		Low-Si	4014943830	Viscum album L.	51.2596	-1.06596	10.25
	High-Si	4060712324	Perotis rara R.Br.	-29.5651	147.677	19.95		Low-Si	4015019857	Osyris alba L.	43.201	2.3789	13.75
	High-Si	4028504301	Austrostipa tuckeri (F.Muell.) S.W.L.Jacobs & J.Everett	-32.0354	146.314	17.45		Low-Si	4014950841	Loranthus europaeus Jacq.	48.1902	16.3828	10.35
	High-Si	4089614312	Oplismenus hirtellus (L.) P.Beauv.	-33.8092	151.274	17.95		Low-Si	4015253809	Viscum album subsp. album	48.1905	16.3834	10.45
	High-Si	4036186424	Juncus planifolius R.Br.	-36.9403	149.9	15.45		Low-Si	4014908845	Viscum album L.	45.6371	10.0338	12.75
	High-Si	4089601314	Rytidosperma erianthum (Lindl.) Connor & Edgar	-32.0555	146.145	17.85		Low-Si	4015184855	Loranthus europaeus Jacq.	48.7073	21.2951	8.85
	High-Si	4060721324	Walwhalleya subxerophila (Domin) Wills & J.J.Bruhl	-29.3913	147.874	19.95		Low-Si	4177097595	Thesium euphorbioides P.J.Bergius	-34.3518	18.9025	16.45
	High-Si	4060764333	Setaria paspalidioides Vickery	-29.1924	147.879	20.15		Low-Si	4015051857	Phoradendron juniperinum Engelm. ex A.Gray	34.8805	-111.795	14.25
	High-Si	4142023383	Ficinia nodosa (Rottb.) Goetgh., Muasya & D.A.Simpson	-35.2518	150.528	16.85		Low-Si	4015192847	Viscum album subsp. album	51.3702	-0.228682	10.55
	High-Si	4142060393	Enteropogon acicularis (Lindl.) Lazarides	-34.2597	145.153	17.25		Low-Si	4014881854	Viscum album subsp. album	50.44	30.4927	8.15
	High-Si	4167185301	Aechmea chantinii (Carri猫re) Baker	25.549	-80.386	24.25		Low-Si	4014882902	Tripodanthus acutifolius (Ruiz & Pav.) Tiegh.	-34.8079	-54.9137	16.45
	High-Si	4423141162	Phalaris arundinacea L.	47.72	13.44	8.35		Low-Si	4014841893	Alepis flavida (Hook.fil.) Tiegh.	-44.2426	169.823	8.75
	High-Si	4060732326	Avena L.	-34.7223	146.585	16.55		Low-Si	4015236894	Santalum paniculatum Hook. & Arn.	19.8924	-155.51	12.25
	High-Si	4089617313	Digitaria hystrichoides Vickery	-32.214	146.475	17.25		Low-Si	4028932946	Quinchamalium chilense Molina	-49.3133	-72.9045	4.15
	High-Si	4142024399	Carex canescens L.	-36.4582	148.293	4.05		Low-Si	4015186939	Peraxilla colensoi Tiegh.	-41.9891	172.878	6.55
	High-Si	4142032377	Cenchrus clandestinus (Hochst. ex Chiov.) Morrone	-35.255	150.52	16.75		Low-Si	4014899923	Phoradendron leucarpum (Raf.) Reveal & M.C.Johnst.	32.8221	-96.7298	18.85
	High-Si	4142081407	Deyeuxia quadriseta (Labill.) Benth.	-35.2518	150.528	16.85		Low-Si	4014825883	Phoradendron leucarpum (Raf.) Reveal & M.C.Johnst.	30.2137	-97.4906	20.45
	High-Si	4028507301	Paspalidium Stapf	-32.0354	146.314	17.45		Low-Si	4015137916	Osyris alba L.	43.635	3.841	14.75
	High-Si	4089576308	Panicum queenslandicum Domin	-32.0339	146.011	17.95		Low-Si	4014825884	Osyris alba L.	43.6337	3.83986	14.75
	High-Si	4154291370	Gahnia deusta (R.Br.) Benth.	-35.8204	137.867	15.15		Low-Si	4014918893	Osyris alba L.	43.6217	3.83648	14.75
	High-Si	4075200338	Ancistrachne maidenii (A.A.Ham.) Vickery	-33.3728	150.985	17.05		Low-Si	4015220879	Korthalsella complanata (Tiegh.) Engl.	22.0067	-159.767	23.95
	High-Si	4089607314	Cynodon dactylon (L.) Pers.	-33.6562	150.913	17.15		Low-Si	4014927887	Quinchamalium chilense Molina	-41.2187	-71.7872	6.55
	High-Si	4060720335	Eragrostis setifolia Nees	-29.2383	147.787	20.25		Low-Si	4014826891	Arceuthobium campylopodum A.Gray	38.2812	-120.302	9.95
	High-Si	4089625321	Eragrostis parviflora (R.Br.) Trin.	-32.4085	146.75	17.05		Low-Si	4014870895	Misodendrum punctulatum Sol. ex G.Forst.	-54.5552	-67.2305	5.25
	High-Si	4089596315	Aristida ramosa R.Br.	-32.6636	146.935	17.05		Low-Si	4015137922	Peraxilla colensoi Tiegh.	-41.9282	172.927	6.35
	High-Si	4054519322	Carex inversa R.Br.	-34.1074	146.614	17.15		Low-Si	4015269922	Exocarpos cupressiformis Labill.	-33.955	150.981	17.45
	High-Si	4142043389	Rytidosperma nudiflorum (P.Morris) Connor & Edgar	-36.4582	148.293	4.05		Low-Si	4014826900	Phoradendron californicum Nutt.	33.0194	-116.359	17.45
	High-Si	4036191431	Schoenus apogon Roem. & Schult.	-35.8046	148.996	8.65		Low-Si	4014940933	Choretrum glomeratum R.Br.	-35.3323	138.736	14.65
	High-Si	4089566311	Digitaria hystrichoides Vickery	-32.5575	146.736	17.25		Low-Si	4015198949	Phoradendron Nutt.	33.7153	-117.622	16.35
	High-Si	4060773329	Lachnagrostis filiformis (G.Forst.) Trin.	-29.9354	147.994	20.05		Low-Si	4014953885	Viscum album L.	43.0046	44.387	9.15
	High-Si	4142082401	Luzula densiflora (Nordensk.) Edgar	-34.2637	145.156	17.25		Low-Si	4015253890	Muellerina eucalyptoides (DC.) Barlow	-38.2558	145.24	14.65
	High-Si	4089600313	Thyridolepis mitchelliana (Nees) S.T.Blake	-32.2089	146.064	17.75		Low-Si	4014872924	Korthalsella remyana Tiegh.	21.3953	-157.686	23.85
	High-Si	4089575316	Austrostipa scabra (Lindl.) S.W.L.Jacobs & J.Everett	-32.6211	146.896	17.35		Low-Si	4014862959	Phoradendron leucarpum (Raf.) Reveal & M.C.Johnst.	35.63	-78.699	15.95
	High-Si	4154297370	Aira elegantissima Schur	-34.6795	138.906	14.55		Low-Si	4153827484	Exocarpos cupressiformis Labill.	-35.3302	138.709	14.85
	High-Si	4154300360	Lepidosperma viscidum R.Br.	-36.0009	137.002	15.15		Low-Si	4153874492	Exocarpos cupressiformis Labill.	-35.3299	138.709	14.85
	High-Si	4021831302	Walwhalleya subxerophila (Domin) Wills & J.J.Bruhl	-29.3913	147.874	19.95		Low-Si	4014843942	Exocarpos aphyllus R.Br.	-34.744	142.323	17.05
	High-Si	4089577311	Eragrostis lacunaria F.Muell. ex Benth.	-32.5575	146.736	17.25		Low-Si	4014909920	Amyema preissii (Miq.) Tiegh.	-38.1531	144.305	14.05
	High-Si	4094778454	Juncus tenuis Willd.	56.4317	-5.30199	8.85		Low-Si	4015200889	Viscum album L.	50.3627	30.4507	7.85
	High-Si	4060761333	Rytidosperma setaceum (R.Br.) Connor & Edgar	-33.9753	146.03	17.25		Low-Si	4014852931	Peraxilla colensoi Tiegh.	-46.4812	169.533	8.75
	High-Si	4060726333	Sporobolus mitchellii (Trin.) C.E.Hubb. ex S.T.Blake	-29.7811	147.813	20.05		Low-Si	4014926961	Viscum album L.	42.7003	-1.76284	12.75
	High-Si	4036191438	Juncus L.	-35.0203	149.288	13.15		Low-Si	4014835911	Viscum album L.	42.695	-1.76775	12.85
	High-Si	4060732328	Cenchrus ciliaris L.	-29.1924	147.879	20.15		Low-Si	4014930984	Viscum album L.	54.7165	20.469	7.95
	High-Si	4423216334	Nardus stricta L.	47.71	13.52	8.05		Low-Si	4015244967	Muellerina eucalyptoides (DC.) Barlow	-31.4316	152.869	18.85
	High-Si	4060726335	Paspalidium aversum Vickery	-34.9549	146.978	16.45		Low-Si	4014961938	Choretrum glomeratum R.Br.	-35.3323	138.736	14.65
	High-Si	4036187431	Juncus australis Hook.fil.	-35.0175	149.301	12.65		Low-Si	4014881919	Choretrum glomeratum R.Br.	-35.3324	138.735	14.65
	High-Si	4089582317	Eragrostis brownii (Kunth) Nees	-32.6726	146.97	17.15		Low-Si	4014878885	Viscum album L.	54.7258	20.4984	7.95
	High-Si	4423266381	Juncus effusus L.	47.72	13.04	8.35		Low-Si	4015012947	Viscum album L.	47.7499	9.12718	10.15
	High-Si	4060750339	Sporobolus mitchellii (Trin.) C.E.Hubb. ex S.T.Blake	-29.9354	147.994	20.05		Low-Si	4014947985	Phoradendron pauciflorum Torr.	34.2158	-116.86	6.85
	High-Si	4060708323	Aira caryophyllea L.	-34.7223	146.585	16.55		Low-Si	4015166970	Quinchamalium chilense Molina	-37.4298	-71.4441	6.25
	High-Si	4089579316	Aristida ramosa R.Br.	-32.0529	146.217	17.65		Low-Si	4014988966	Viscum album subsp. album	50.3144	30.5955	8.35
	High-Si	4089607316	Walwhalleya subxerophila (Domin) Wills & J.J.Bruhl	-32.214	146.475	17.25		Low-Si	4015279944	Phoradendron leucarpum (Raf.) Reveal & M.C.Johnst.	35.1669	-93.0162	16.45
	High-Si	4036191448	Phalaris aquatica L.	-35.199	148.997	12.95		Low-Si	4014908968	Balanophora laxiflora Hemsl.	24.9149	121.316	22.45
	High-Si	4089616315	Rytidosperma setaceum (R.Br.) Connor & Edgar	-32.6726	146.97	17.15		Low-Si	4014996972	Phoradendron californicum Nutt.	33.9982	-116.059	15.85
	High-Si	4094778471	Deschampsia cespitosa (L.) P.Beauv.	56.4321	-5.2858	8.95		Low-Si	4014966005	Phoradendron californicum Nutt.	33.9976	-116.06	15.85
	High-Si	4089622319	Eragrostis parviflora (R.Br.) Trin.	-32.0339	146.011	17.95		Low-Si	4014837930	Viscum album L.	43.3375	-4.97679	13.85
	High-Si	4089614317	Dichanthium sericeum (R.Br.) A.Camus	-32.5283	146.654	17.45		Low-Si	4014849967	Phoradendron leucarpum (Raf.) Reveal & M.C.Johnst.	33.7674	-84.2647	16.15
	High-Si	4036186453	Nassella trichotoma (Nees) Hack. & Arechav.	-35.2276	149.169	12.65		Low-Si	4014910933	Korthalsella remyana Tiegh.	21.3168	-157.794	23.05
	High-Si	4036188430	Sporobolus africanus (Poir.) Robyns & Tournay	-35.7025	150.219	16.45		Low-Si	4018153740	Phoradendron Nutt.	35.1289	-106.683	14.45
	High-Si	4028549301	Amphipogon caricinus var. caricinus	-32.0542	146.153	17.65		Low-Si	4014869001	Phoradendron leucarpum (Raf.) Reveal & M.C.Johnst.	34.1147	-84.4957	16.05
	High-Si	4154296366	Juncus L.	-33.1379	138.184	14.95		Low-Si	4014863025	Ximenia americana L.	27.0538	-80.1289	23.75
	High-Si	4022393309	Poa pratensis L.	54.763	11.8676	9.05		Low-Si	4015266993	Osyris alba L.	42.8929	-1.77005	11.45
	High-Si	4060741341	Eragrostis setifolia Nees	-29.7764	147.763	20.05		Low-Si	4153532443	Exocarpos cupressiformis Labill.	-37.3668	145.036	12.55
	High-Si	4037727301	Rytidosperma setaceum (R.Br.) Connor & Edgar	-32.5824	146.783	17.25		Low-Si	4014931960	Phoradendron californicum Nutt.	33.8875	-115.808	21.35
	High-Si	4142124422	Juncus L.	-34.2637	145.156	17.25		Low-Si	4171238526	Ximenia americana L.	26.458	-81.5621	23.35
	High-Si	4011614029	Themeda triandra Forssk.	-37.8252	145.345	12.15		Low-Si	4171736651	Ximenia americana L.	26.457	-81.558	23.35
	High-Si	4011673105	Lachnagrostis filiformis (G.Forst.) Trin.	-38.1704	145.131	14.25		Low-Si	4015263003	Phoradendron leucarpum (Raf.) Reveal & M.C.Johnst.	26.0812	-98.1366	23.85
	High-Si	4011765128	Carex appressa R.Br.	-38.1705	145.131	14.25		Low-Si	4015249969	Muellerina eucalyptoides (DC.) Barlow	-38.1572	144.332	14.15
	High-Si	4011615077	Carex appressa R.Br.	-37.8832	145.359	11.85		Low-Si	4014869970	Quinchamalium chilense Molina	-35.9072	-70.2077	5.65
	High-Si	4011614072	Typha orientalis C.Presl	-40.4697	175.278	13.55		Low-Si	4014920002	Phoradendron leucarpum (Raf.) Reveal & M.C.Johnst.	30.6702	-97.3703	20.05
	High-Si	4011603088	Lolium rigidum Gaudin	-34.9503	138.765	13.65		Low-Si	4015013009	Phoradendron leucarpum (Raf.) Reveal & M.C.Johnst.	30.4594	-97.6109	19.95
	High-Si	4011645098	Themeda triandra Forssk.	-36.0893	140.347	15.35		Low-Si	4014971040	Phoradendron leucarpum (Raf.) Reveal & M.C.Johnst.	33.7986	-89.8019	17.55
	High-Si	4011564110	Luzula congesta (Thuill.) Lej.	-46.0206	170.228	10.35		Low-Si	4014907015	Thesium viridifolium Levyns	-34.0725	18.3981	14.45
	High-Si	4011594141	Austroderia richardii (Endl.) N.P.Barker & H.P.Linder	-42.541	171.223	11.85		Low-Si	4014844027	Viscum album L.	51.4784	-0.249071	10.65
	High-Si	4011653113	Holcus lanatus L.	-42.541	171.222	11.85		Low-Si	4015170006	Viscum album subsp. album	47.411	0.973397	12.05
	High-Si	4011569153	Agrostis capillaris L.	-42.5408	171.222	11.85		Low-Si	4014935046	Santalum obtusifolium R.Br.	-36.2294	150.13	16.05
	High-Si	4011517121	Anthoxanthum odoratum L.	-42.5407	171.222	11.85		Low-Si	4022193752	Amyema linophylla subsp. orientalis Barlow	-34.6831	142.363	17.15
	High-Si	4011629065	Rytidosperma setaceum (R.Br.) Connor & Edgar	-38.3767	144.428	14.45		Low-Si	4015274040	Exocarpos cupressiformis Labill.	-36.3722	150.078	16.05
	High-Si	4011865085	Phalaris aquatica L.	-35.5167	138.69	15.55		Low-Si	4014968026	Phoradendron leucarpum (Raf.) Reveal & M.C.Johnst.	29.6664	-82.6067	20.35
	High-Si	4011808172	Cenchrus echinatus L.	22.491	120.385	24.65		Low-Si	4014977047	Macrosolen cochinchinensis (Lour.) Tiegh.	1.44364	103.783	26.65
	High-Si	4011615094	Briza minor L.	-41.2936	174.795	12.65		Low-Si	4022272875	Viscum album L.	51.0767	17.0194	9.35
	High-Si	4011714108	Lagurus ovatus L.	-38.4608	144.11	14.15		Low-Si	4015231056	Viscum album L.	51.0767	17.0194	9.35
	High-Si	4011907148	Microlaena stipoides (Labill.) R.Br.	-34.4701	150.597	13.75		Low-Si	4028945311	Arjona pusilla Hook.fil.	-54.1142	-68.5573	4.95
	High-Si	4405000512	Digitaria leucostachya (Domin) Henrard	-15.4711	145.263	25.05		Low-Si	4014868059	Viscum album L.	55.8401	12.2131	8.35
	High-Si	4011657130	Cyperus eragrostis Lam.	-37.0949	175.44	15.25		Low-Si	4075698838	Phoradendron californicum Nutt.	32.2474	-110.838	21.15
	High-Si	4011659109	Lagurus ovatus L.	-35.5242	138.692	15.75		Low-Si	4014951065	Viscum album subsp. album	48.0674	16.2969	10.25
	High-Si	4011538151	Briza maxima L.	-36.2419	146.186	14.55		Low-Si	4014943081	Viscum album L.	46.3924	1.81156	11.15
	High-Si	4011509159	Ficinia spiralis (A.Rich.) Muasya & de Lange	-39.9904	175.051	13.85		Low-Si	4014824079	Viscum album L.	47.124	15.4947	8.85
	High-Si	4011568070	Ficinia nodosa (Rottb.) Goetgh., Muasya & D.A.Simpson	-40.0076	175.069	13.95		Low-Si	4014904038	Phoradendron californicum Nutt.	33.2786	-116.43	20.95
	High-Si	4011609137	Lagurus ovatus L.	-40.0076	175.07	13.95		Low-Si	4014893078	Viscum album L.	54.4994	20.1514	7.75
	High-Si	4011580163	Juncus bufonius L.	-41.2984	174.804	13.05		Low-Si	4075734832	Phoradendron californicum Nutt.	32.2851	-111.167	20.35
	High-Si	4011551096	Paspalum dilatatum Poir.	-41.29	174.799	13.15		Low-Si	4076253824	Thesium fragile L.fil.	-34.7227	20.0958	17.25
	High-Si	4011613096	Holcus lanatus L.	-41.29	174.799	13.15		Low-Si	4075729814	Phoradendron californicum Nutt.	33.8319	-112.001	21.35
	High-Si	4011558062	Lolium arundinaceum (Schreb.) Darbysh.	-41.2984	174.804	13.05		Low-Si	4014819101	Phoradendron leucarpum (Raf.) Reveal & M.C.Johnst.	33.1285	-93.178	18.05
	High-Si	4011765179	Cyperus exaltatus Retz.	-27.4852	153.116	20.25		Low-Si	4137712689	Dendrophthoe glabrescens (Blakely) Barlow	-23.4931	150.469	22.35
	High-Si	4011684110	Lagurus ovatus L.	-33.837	135.218	16.45		Low-Si	4014937054	Dendrophthoe glabrescens (Blakely) Barlow	-23.4934	150.47	22.35
	High-Si	4011643170	Ficinia spiralis (A.Rich.) Muasya & de Lange	-45.7945	170.725	10.45		Low-Si	4014910062	Viscum album L.	52.4146	13.0023	9.55
	High-Si	4011696128	Lepidobolus drapetocoleus F.Muell.	-36.3532	140.353	15.05		Low-Si	4014830109	Phoradendron Nutt.	38.6365	-121.215	16.75
	High-Si	4011671122	Austrostipa mollis (R.Br.) S.W.L.Jacobs & J.Everett	-36.3533	140.353	15.05		Low-Si	4015237133	Exocarpos cupressiformis Labill.	-37.8579	145.32	13.55
	High-Si	4011712111	Neurachne alopecuroidea R.Br.	-36.3539	140.354	15.05		Low-Si	4015020123	Phoradendron californicum Nutt.	34.0096	-116.055	16.15
	High-Si	4011537158	Setaria palmifolia (J.Koenig) Stapf	23.4173	120.651	17.45		Low-Si	4014924097	Phoradendron californicum Nutt.	32.6341	-116.094	16.85
	High-Si	4011504157	Miscanthus sinensis Andersson	23.4229	120.651	17.45		Low-Si	4028907177	Phoradendron leucarpum (Raf.) Reveal & M.C.Johnst.	36.7474	-95.9768	15.25
	High-Si	4011844115	Chloris barbata Sw.	23.4167	120.517	23.05		Low-Si	4014931157	Amyema melaleucae (Lehm. ex Miq.) Tiegh.	-36.221	140.163	15.25
	High-Si	4011545098	Dactyloctenium aegyptium (L.) Willd.	22.3018	114.19	23.05		Low-Si	4014971134	Ileostylus micranthus (Hook.fil.) Tiegh.	-45.7315	170.498	9.05
	High-Si	4011672120	Thuarea involuta (G.Forst.) R.Br. ex Sm.	-25.2473	152.824	21.55		Low-Si	4014834152	Muellerina eucalyptoides (DC.) Barlow	-35.869	145.323	15.85
	High-Si	4011691159	Flagellaria indica L.	11.8423	93.055	27.25		Low-Si	4014822146	Phoradendron villosum (Nutt.) Nutt. ex Engelm.	38.567	-121.377	16.65
	High-Si	4011557190	Lagurus ovatus L.	-38.2718	144.514	14.55		Low-Si	4014946091	Muellerina eucalyptoides (DC.) Barlow	-37.2443	149.903	15.35
	High-Si	4011568088	Megathyrsus maximus (Jacq.) B.K.Simon & S.W.L.Jacobs	22.9947	120.327	23.85		Low-Si	4014851033	Leptomeria acida R.Br.	-33.3793	151.333	17.35
	High-Si	4011898142	Phragmites australis (Cav.) Trin. ex Steud.	53.0317	45.1698	5.25		Low-Si	4014853117	Phoradendron californicum Nutt.	33.5881	-115.93	23.75
	High-Si	4011490120	Phragmites australis (Cav.) Trin. ex Steud.	50.5913	36.5674	7.55		Low-Si	4014953095	Exocarpos cupressiformis Labill.	-37.8211	147.104	13.75
	High-Si	4011595150	Phragmites australis (Cav.) Trin. ex Steud.	50.5915	36.5669	7.55		Low-Si	4015147131	Ileostylus micranthus (Hook.fil.) Tiegh.	-41.038	173.127	13.65
	High-Si	4011641172	Bromus catharticus Vahl	-36.7688	149.694	14.75		Low-Si	4015168107	Exocarpos cupressiformis Labill.	-37.6244	145.257	13.35
	High-Si	4011686192	Melinis repens (Willd.) Zizka	-25.8097	27.6071	16.55		Low-Si	4015243113	Viscum album subsp. album	52.5078	13.2696	9.35
	High-Si	4011578172	Cyperus alternifolius subsp. flabelliformis K眉k.	25.0724	121.531	22.65		Low-Si	4014842153	Exocarpos cupressiformis Labill.	-34.4014	150.841	15.15
	High-Si	4011691164	Setaria parviflora (Poir.) Kergu茅len	25.0751	121.544	22.55		Low-Si	4014943161	Viscum album subsp. album	48.1409	7.60807	11.05
	High-Si	4018106751	Imperata cylindrica (L.) Raeusch.	25.0761	121.536	22.65		Low-Si	4014921198	Viscum album subsp. album	47.5432	7.49192	10.15
	High-Si	4011525154	Paspalum dilatatum Poir.	-36.9411	149.876	15.55		Low-Si	4014965140	Viscum album subsp. abietis (Wiesb.) Abrom.	48.3945	15.161	6.55
	High-Si	4011684128	Cyperus eragrostis Lam.	-36.9349	149.874	15.55		Low-Si	4014987145	Quinchamalium chilense Molina	-49.3292	-72.8913	5.35
	High-Si	4011688163	Carex appressa R.Br.	-36.9333	149.874	15.45		Low-Si	4014832194	Viscum album subsp. album	48.1082	14.904	9.95
	High-Si	4011576147	Isolepis cernua (Vahl) Roem. & Schult.	-36.9411	149.876	15.55		Low-Si	4018219803	Viscum album subsp. austriacum (Wiesb. ex Dichtl) Vollm.	52.5983	13.2252	9.45
	High-Si	4011595156	Bolboschoenus caldwellii (V.J.Cook) Soj谩k	-36.9411	149.876	15.55		Low-Si	4014976104	Viscum album L.	51.9441	-0.118739	9.95
	High-Si	4011625153	Eleocharis acuta R.Br.	-36.9411	149.876	15.55		Low-Si	4014945132	Loranthus europaeus Jacq.	48.1771	16.312	10.25
	High-Si	4011641176	Juncus usitatus L.A.S.Johnson	-36.9411	149.876	15.55		Low-Si	4015245197	Osyris alba L.	43.6331	3.87173	14.85
	High-Si	4011494118	Elymus repens (L.) Gould	58.8204	44.3219	3.25		Low-Si	4014882132	Viscum album L.	45.7897	4.88088	12.45
	High-Si	4014818752	Lolium perenne L.	-36.9352	149.871	15.55		Low-Si	4014859175	Viscum album L.	51.5081	-0.541706	10.55
	High-Si	4011766178	Calamagrostis epigejos (L.) Roth	58.8189	44.3273	3.25		Low-Si	4034721728	Struthanthus rhynchophyllus Eichler	-23.7615	-45.7144	23.15
	High-Si	4011634116	Holcus lanatus L.	-36.9347	149.871	15.55		Low-Si	4015161188	Viscum album subsp. album	47.4826	9.58193	10.15
	High-Si	4011576148	Dactylis glomerata L.	58.8163	44.3279	3.25		Low-Si	4022163814	Viscum album L.	52.4136	12.948	9.55
	High-Si	4011503168	Phalaris aquatica L.	-36.9311	149.875	15.45		Low-Si	4014943194	Tristerix aphyllus (Miers ex DC.) Tiegh. ex Barlow & Wiens	-33.4767	-70.8638	14.95
	High-Si	4011797119	Dactylis glomerata L.	-36.9326	149.871	15.45		Low-Si	4014834212	Viscum album subsp. album	48.3	25.9206	9.15
	High-Si	4011623099	Gahnia melanocarpa R.Br.	-36.944	149.911	15.55		Low-Si	4014973183	Phoradendron leucarpum (Raf.) Reveal & M.C.Johnst.	32.4312	-97.6746	18.95
	High-Si	4014853744	Calamagrostis epigejos (L.) Roth	58.8181	44.3273	3.25		Low-Si	4015227149	Viscum album subsp. album	48.3009	25.9193	9.15
	High-Si	4011600184	Dactylis glomerata L.	57.8275	41.4503	3.85		Low-Si	4015203201	Viscum album subsp. album	48.3008	25.9186	9.15
	High-Si	4011662120	Bromus inermis Leyss.	57.8282	41.4502	3.85		Low-Si	4015167211	Viscum album subsp. album	48.3002	25.9175	9.15
	High-Si	4011567139	Phragmites australis (Cav.) Trin. ex Steud.	51.4544	12.317	9.65		Low-Si	4014856199	Viscum album subsp. album	48.2991	25.9177	8.95
	High-Si	4011675156	Elymus repens (L.) Gould	57.8289	41.45	3.85		Low-Si	4015265192	Viscum album subsp. album	48.3	25.9205	9.15
	High-Si	4014994730	Calamagrostis epigejos (L.) Roth	58.8157	44.3274	3.25		Low-Si	4015257222	Peraxilla tetrapetala (L.fil.) Tiegh.	-41.8814	172.94	5.65
	High-Si	4015112762	Dactylis glomerata L.	53.5107	-2.91779	10.15		Low-Si	4015280210	Balanophora laxiflora Hemsl.	24.7882	121.248	21.05
	High-Si	4011891136	Phragmites australis (Cav.) Trin. ex Steud.	40.4806	-8.78889	15.65		Low-Si	4018279821	Amyema conspicua (Blakely) Danser	-27.7195	152.098	17.65
	High-Si	4011625161	Tillandsia usneoides (L.) L.	30.1731	-82.6518	19.85		Low-Si	4015113238	Amyema miquelii (Lehm. ex Miq.) Tiegh.	-27.7194	152.099	17.65
	High-Si	4011498131	Cyperus alternifolius subsp. flabelliformis K眉k.	22.6442	120.278	24.55		Low-Si	4015020253	Exocarpos cupressiformis Labill.	-27.7194	152.1	17.65
	High-Si	4014925750	Calamagrostis epigejos (L.) Roth	57.8374	41.454	3.85		Low-Si	4014898241	Peraxilla tetrapetala (L.fil.) Tiegh.	-43.1209	171.681	2.25
	High-Si	4011667160	Juncus inflexus L.	51.0127	3.69687	10.55		Low-Si	4014891226	Exocarpos latifolius R.Br.	-28.2454	153.539	20.15
	High-Si	4011553132	Arundo donax L.	40.4798	-8.78485	15.65		Low-Si	4015274225	Phoradendron leucarpum (Raf.) Reveal & M.C.Johnst.	30.2304	-97.636	20.35
	High-Si	4011576158	Calamagrostis epigejos (L.) Roth	57.8379	41.4537	3.85		Low-Si	4015202234	Amylotheca dictyophleba (F.Muell.) Tiegh.	-28.2602	153.583	20.25
	High-Si	4011898158	Phleum pratense L.	57.8372	41.4455	3.95		Low-Si	4111794418	Exocarpos latifolius R.Br.	-28.1997	153.564	20.35
	High-Si	4011627181	Phragmites australis subsp. australis	51.1965	3.76952	10.55		Low-Si	4022052811	Exocarpos sparteus R.Br.	-35.9787	140.327	15.35
	High-Si	4011615132	Deschampsia cespitosa (L.) P.Beauv.	57.8371	41.4449	3.95		Low-Si	4014948251	Exocarpos strictus R.Br.	-37.971	145.389	13.75
	High-Si	4018130739	Arundo donax L.	36.7485	-3.66153	18.65		Low-Si	4014856250	Leptomeria acida R.Br.	-33.4021	151.316	17.05
	High-Si	4011593193	Elymus repens (L.) Gould	57.8372	41.4449	3.95		Low-Si	4014850226	Phoradendron leucarpum (Raf.) Reveal & M.C.Johnst.	33.5267	-101.92	15.65
	High-Si	4011867161	Lolium arundinaceum (Schreb.) Darbysh.	57.8372	41.4444	3.95		Low-Si	4015242245	Lysiana exocarpi (Behr) Tiegh.	-37.7914	144.57	13.95
	High-Si	4011868089	Phragmites australis (Cav.) Trin. ex Steud.	48.5562	15.8995	9.85		Low-Si	4014981155	Nuytsia floribunda (Labill.) R.Br.	-34.9851	117.821	15.25
	High-Si	4046607606	Lolium arundinaceum (Schreb.) Darbysh.	57.8372	41.4429	3.95		Low-Si	4014949277	Exocarpos strictus R.Br.	-37.9712	145.389	13.75
	High-Si	4022063805	Ichnanthus pallens (Sw.) Munro ex Benth.	25.0171	121.555	22.45		Low-Si	4014972211	Viscum album L.	50.2903	21.4384	9.15
	High-Si	4028823022	Lolium pratense (Huds.) Darbysh.	57.8372	41.4428	3.95		Low-Si	4015289310	Viscum album L.	49.0206	2.09676	11.15
	High-Si	4028915974	Lolium pratense (Huds.) Darbysh.	57.8372	41.4427	3.95		Low-Si	4015170255	Osyris alba L.	37.1416	-7.73983	17.65
	High-Si	4011508163	Juncus acutus L.	51.0631	-4.22211	11.05		Low-Si	4015166253	Viscum album L.	44.7909	20.4497	12.15
	High-Si	4011864208	Cynosurus cristatus L.	57.8373	41.4427	3.95		Low-Si	4014873259	Viscum album subsp. austriacum (Wiesb. ex Dichtl) Vollm.	50.5767	18.273	9.15
	High-Si	4028671265	Poa pratensis L.	57.8373	41.4419	3.95		Low-Si	4015289315	Loranthus europaeus Jacq.	48.4334	16.4701	10.25
	High-Si	4029050195	Poa palustris L.	57.8373	41.4415	3.95		Low-Si	4015062312	Erianthemum ngamicum (Sprague) Danser	-22.4373	26.69	20.55
	High-Si	4011855126	Typha latifolia L.	51.1829	3.75177	10.55		Low-Si	4039334685	Ximenia caffra Sond.	-25.6915	28.1932	18.35
	High-Si	4018311760	Corynephorus canescens (L.) P.Beauv.	55.5078	12.2163	8.55		Low-Si	4014872232	Viscum album L.	54.0807	18.5471	7.85
	High-Si	4018193785	Cortaderia selloana (Schult. & Schult.f.) Asch. & Graebn.	51.1257	3.60723	10.55		Low-Si	4014866264	Viscum album subsp. album	55.1202	24.3821	7.15
	High-Si	4011592200	Calamagrostis epigejos (L.) Roth	51.153	3.64554	10.55		Low-Si	4015166263	Viscum album subsp. album	55.1262	24.3998	7.15
	High-Si	4011908173	Juncus effusus L.	51.1378	3.6236	10.55		Low-Si	4015127307	Viscum album subsp. album	55.1335	24.4217	7.15
	High-Si	4011632228	Phragmites australis (Cav.) Trin. ex Steud.	59.2774	15.2826	6.55		Low-Si	4014898290	Viscum album subsp. album	55.1537	24.4807	7.05
	High-Si	4011612194	Poa annua L.	51.0355	3.64282	10.55		Low-Si	4014916243	Viscum album subsp. album	55.1653	24.5156	7.05
	High-Si	4011493141	Bouteloua curtipendula (Michx.) Torr.	32.7529	-96.8784	18.85		Low-Si	4014831192	Viscum album subsp. album	55.1707	24.5286	7.05
	High-Si	4137755630	Bothriochloa torreyana (Steud.) Scrivanti & Anton	32.7527	-96.8785	18.85		Low-Si	4015254222	Viscum album subsp. album	55.2467	24.7702	7.05
	High-Si	4014851765	Bothriochloa torreyana (Steud.) Scrivanti & Anton	32.7524	-96.8783	18.85		Low-Si	4014958273	Viscum album subsp. album	55.2462	24.7315	7.05
	High-Si	4011852144	Androtrichum trigynum (Spreng.) H.Pfeiff.	-34.783	-55.8313	16.55		Low-Si	4018579820	Osyris lanceolata Steud. & Hochst. ex A.DC.	38.6384	0.07204	18.35
	High-Si	4011801193	Elymus repens (L.) Gould	57.8367	41.4363	3.95		Low-Si	4014987273	Phoradendron leucarpum (Raf.) Reveal & M.C.Johnst.	35.8538	-75.9162	16.35
	High-Si	4028907164	Deschampsia cespitosa (L.) P.Beauv.	57.8367	41.4363	3.95		Low-Si	4015198287	Phoradendron leucarpum (Raf.) Reveal & M.C.Johnst.	33.4072	-84.6809	16.45
	High-Si	4011558105	Bambusa stenostachya Hack.	22.634	120.259	23.75		Low-Si	4015080276	Phoradendron leucarpum (Raf.) Reveal & M.C.Johnst.	38.2323	-85.7046	13.55
	High-Si	4014899784	Chloris barbata Sw.	22.634	120.259	23.75		Low-Si	4015238315	Viscum album L.	46.2313	6.23634	11.05
	High-Si	4011686206	Cynosurus cristatus L.	57.8373	41.4427	3.95		Low-Si	4015071316	Viscum album L.	46.236	6.23417	11.05
	High-Si	4177197452	Cladoraphis cyperoides (Thunb.) S.M.Phillips	-28.56	16.4429	15.75		Low-Si	4014973287	Viscum album subsp. album	50.3811	33.4348	7.95
	High-Si	4011533199	Echinopogon ovatus (G.Forst.) P.Beauv.	-34.0891	151.016	16.45		Low-Si	4018308805	Viscum album subsp. austriacum (Wiesb. ex Dichtl) Vollm.	52.3653	20.9588	8.55
	High-Si	4011684146	Scleria terrestris (L.) Fassett	23.479	120.495	22.95		Low-Si	4015175305	Viscum album subsp. abietis (Wiesb.) Abrom.	47.0556	7.18264	10.25
	High-Si	4011533201	Cenchrus longisetus M.C.Johnst.	41.3975	2.20761	16.25		Low-Si	4096876589	Tapinanthus oleifolius (J.C.Wendl.) Danser	-22.6083	17.0851	18.95
	High-Si	4011801196	Cenchrus longisetus M.C.Johnst.	41.3976	2.20763	16.25		Low-Si	4014981216	Ximenia americana L.	27.1632	-80.0347	23.95
	High-Si	4011703176	Dactylis glomerata L.	55.7487	37.6422	5.35		Low-Si	4015088360	Quinchamalium chilense Molina	-37.3463	-73.1264	9.55
	High-Si	4028701808	Agrostis stolonifera L.	50.8928	7.00972	10.55		Low-Si	4015139319	Phoradendron leucarpum (Raf.) Reveal & M.C.Johnst.	29.9029	-97.8994	20.25
	High-Si	4011908183	Poa annua L.	51.6014	-0.711114	10.05		Low-Si	4138118537	Tristerix aphyllus (Miers ex DC.) Tiegh. ex Barlow & Wiens	-29.3255	-71.2437	14.55
	High-Si	4034747501	Cyperus cristatus (Kunth) Mattf. & K眉k.	-23.5327	29.7113	19.25		Low-Si	4028932953	Psittacanthus rhynchanthus (Benth.) Kuijt	16.6619	-93.2133	20.95
	High-Si	4011524133	Cyperus croceus Vahl	26.4186	-80.0788	24.05		Low-Si	4039353618	Langsdorffia hypogaea Mart.	10.3044	-84.8153	18.95
	High-Si	4034614560	Bouteloua gracilis (Kunth) Lag. ex Griffiths	38.9697	-94.7832	12.75		Low-Si	4121163426	Amyema quandang (Lindl.) Tiegh.	-36.168	144.244	15.25
	High-Si	4011517162	Poa annua L.	52.4951	13.3153	9.45		Low-Si	4014913247	Osyris lanceolata Steud. & Hochst. ex A.DC.	-25.6932	28.1964	18.15
	High-Si	4011787193	Tillandsia usneoides (L.) L.	28.5778	-81.3237	21.85		Low-Si	4171149634	Ximenia americana L.	27.2177	-80.179	23.85
	High-Si	4011652195	Juncus effusus L.	50.4994	30.2566	8.15		Low-Si	4015145338	Phoradendron leucarpum (Raf.) Reveal & M.C.Johnst.	30.5727	-84.9493	19.25
	High-Si	4011865141	Phragmites australis (Cav.) Trin. ex Steud.	50.503	30.2581	8.15		Low-Si	4015355325	Korthalsella salicornioides Tiegh.	-36.8668	174.673	15.85
	High-Si	4018251747	Aristida stricta Michx.	31.4888	-83.5342	18.95		Low-Si	4080599509	Amyema quandang (Lindl.) Tiegh.	-36.4724	143.755	14.15
	High-Si	4011695130	Tillandsia recurvata (L.) L.	26.3058	-80.2132	24.05		Low-Si	4015312306	Arceuthobium campylopodum A.Gray	37.9054	-121.957	13.95
	High-Si	4011829247	Dactyloctenium aegyptium (L.) Willd.	26.3058	-80.2132	24.05		Low-Si	4015313345	Phoradendron leucarpum (Raf.) Reveal & M.C.Johnst.	29.6682	-83.3751	20.55
	High-Si	4011545138	Setaria parviflora (Poir.) Kergu茅len	26.3058	-80.2132	24.05		Low-Si	4015318313	Phoradendron californicum Nutt.	33.2426	-116.422	21.55
	High-Si	4011612212	Tillandsia fasciculata Sw.	26.2008	-80.3815	23.95		Low-Si	4028738110	Arceuthobium campylopodum A.Gray	38.7306	-120.707	13.95
	High-Si	4011898174	Puya coerulea Lindl.	-36.6924	-72.4889	12.75		Low-Si	4015103330	Peraxilla tetrapetala (L.fil.) Tiegh.	-43.1984	171.741	8.15
	High-Si	4011851183	Andropogon tenuispatheus (Nash) Nash	30.8279	-96.5322	19.95		Low-Si	4015206383	Phoradendron leucarpum (Raf.) Reveal & M.C.Johnst.	35.0086	-85.367	15.65
	High-Si	4011495153	Cyperus capitatus Vand.	36.7364	-2.13548	18.45		Low-Si	4015215345	Dactylanthus taylorii Hook.fil.	-39.2083	174.196	12.45
	High-Si	4011615153	Schizachyrium scoparium (Michx.) Nash	30.6193	-98.0744	19.35		Low-Si	4015128362	Colpoon compressum P.J.Bergius	-34.2012	24.8287	18.05
	High-Si	4011509211	Muhlenbergia utilis (Torr.) Hitchc.	30.6191	-98.0747	19.35		Low-Si	4015371366	Amyema preissii (Miq.) Tiegh.	-35.3039	138.676	14.25
	High-Si	4011674101	Muhlenbergia reverchonii Vasey & Scribn.	30.6186	-98.0747	19.35		Low-Si	4015057319	Viscum album L.	46.9055	16.287	10.15
	High-Si	4018524791	Andropogon gerardi Vitman	49.872	-97.118	3.25		Low-Si	4015024378	Leptomeria acida R.Br.	-37.0234	149.916	14.85
	High-Si	4011626203	Muhlenbergia lindheimeri Hitchc.	30.6192	-98.0749	19.35		Low-Si	4015316388	Champereia manillana (Blume) Merr.	22.6554	120.264	23.55
	High-Si	4011508185	Sorghastrum nutans (L.) Nash	30.6191	-98.075	19.35		Low-Si	4015054391	Nuytsia floribunda (Labill.) R.Br.	-31.9416	116.048	18.05
	High-Si	4011708181	Dactylis glomerata L.	44.7049	33.9029	10.15		Low-Si	4018253826	Viscum album L.	39.9339	21.0546	10.15
	High-Si	4011526165	Poa annua L.	51.5849	-0.364343	10.45		Low-Si	4076276842	Peraxilla colensoi Tiegh.	-45.6044	167.826	7.75
	High-Si	4011539221	Setaria scheelei (Steud.) Hitchc.	30.6204	-98.073	19.35		Low-Si	4015117455	Viscum album subsp. album	48.2923	25.9269	8.85
	High-Si	4011898177	Carex pendula Huds.	51.5846	-0.373052	10.35		Low-Si	4015304419	Phoradendron leucarpum (Raf.) Reveal & M.C.Johnst.	32.7434	-97.3558	18.85
	High-Si	4011560217	Polypogon viridis (Gouan) Breistr.	51.6054	-0.379528	10.35		Low-Si	4015177399	Exocarpos strictus R.Br.	-37.9711	145.389	13.75
	High-Si	4011583183	Chasmanthium latifolium (Michx.) H.O.Yates	30.6191	-98.0725	19.35		Low-Si	4015171435	Viscum album subsp. album	48.2911	25.925	8.85
	High-Si	4011638171	Microstegium vimineum (Trin.) A.Camus	41.1787	-75.7563	9.05		Low-Si	4015353405	Viscum album subsp. album	48.2899	25.9247	9.05
	High-Si	4034808588	Arundinaria tecta (Walter) Muhl.	30.4205	-87.8444	20.25		Low-Si	4015296400	Viscum album subsp. album	48.2903	25.9255	8.85
	High-Si	4022267823	Bothriochloa torreyana (Steud.) Scrivanti & Anton	37.7756	-97.3551	13.65		Low-Si	4015066392	Viscum album subsp. album	48.2897	25.9246	9.05
	High-Si	4015216723	Sorghastrum nutans (L.) Nash	37.7752	-97.3551	13.65		Low-Si	4018235802	Viscum album L.	52.0908	5.18925	10.05
	High-Si	4176912621	Xyris stenotera (Malme) E.L.Bridges & Orzell	29.2758	-81.6889	21.05		Low-Si	4039270754	Notanthera heterophylla (Ruiz & Pav.) G.Don	-34.5412	-71.1522	14.35
	High-Si	4011596206	Arundinaria gigantea (Walter) Muhl.	38.0959	-84.4873	13.15		Low-Si	4063119555	Amyema preissii (Miq.) Tiegh.	-34.9591	138.692	13.85
	High-Si	4029035308	Sesleria caerulea (L.) Ard.	45.8863	9.86614	7.85		Low-Si	4015044456	Phoradendron californicum Nutt.	32.4979	-114.769	24.25
	High-Si	4011550173	Tillandsia recurvata (L.) L.	25.7839	-80.3225	24.25		Low-Si	4015206459	Phoradendron californicum Nutt.	32.4981	-114.769	24.25
	High-Si	4011797154	Sorghastrum nutans (L.) Nash	32.9919	-96.7055	18.45		Low-Si	4015084499	Misodendrum punctulatum Sol. ex G.Forst.	-54.8364	-68.4718	3.85
	High-Si	4011689183	Tillandsia usneoides (L.) L.	32.1661	-81.1155	18.95		Low-Si	4015356463	Viscum album subsp. album	51.5232	9.94241	9.15
	High-Si	4011646227	Cenchrus setaceus (Forssk.) Morrone	28.4425	-16.2955	18.15		Low-Si	4015025438	Tristerix corymbosus (L.) Kuijt	-41.6038	-72.6227	10.45
	High-Si	4011633177	Sasa palmata (Burb.) E.G.Camus	35.5791	-82.5379	12.75		Low-Si	4067348651	Phoradendron californicum Nutt.	33.5482	-111.645	22.45
	High-Si	4011685202	Eleusine indica (L.) Gaertn.	25.7839	-80.3226	24.25		Low-Si	4015078403	Phoradendron Nutt.	33.5497	-111.642	22.45
	High-Si	4011633178	Dactyloctenium aegyptium (L.) Willd.	25.7839	-80.3225	24.25		Low-Si	4015144448	Phoradendron californicum Nutt.	33.5474	-111.647	22.45
	High-Si	4011829267	Cyperus ligularis L.	25.784	-80.3225	24.25		Low-Si	4015316431	Phoradendron leucarpum (Raf.) Reveal & M.C.Johnst.	30.7415	-98.3654	19.85
	High-Si	4011632254	Eustachys petraea (Sw.) Desv.	25.7841	-80.3225	24.25		Low-Si	4015272453	Phoradendron leucarpum (Raf.) Reveal & M.C.Johnst.	38.9866	-76.3274	13.55
	High-Si	4011665164	Eragrostis ciliaris (L.) R.Br.	25.7841	-80.3225	24.25		Low-Si	4015140458	Phoradendron leucarpum (Raf.) Reveal & M.C.Johnst.	38.6816	-75.7734	14.15
	High-Si	4011898192	Schizachyrium sanguineum (Retz.) Alston	25.7844	-80.3225	24.25		Low-Si	4015086455	Exocarpos cupressiformis Labill.	-38.1382	146.495	13.35
	High-Si	4075730802	Eleusine indica (L.) Gaertn.	-12.0786	-77.0811	18.65		Low-Si	4015067381	Phoradendron leucarpum (Raf.) Reveal & M.C.Johnst.	32.7869	-96.5856	18.75
	High-Si	4014827746	Tillandsia bartramii Elliott	27.514	-82.1868	22.35		Low-Si	4015139457	Phoradendron leucarpum (Raf.) Reveal & M.C.Johnst.	33.9951	-84.2021	16.15
	High-Si	4011570228	Juncus roemerianus Scheele	38.2082	-75.1662	14.25		Low-Si	4015109468	Amyema linophylla subsp. orientalis Barlow	-36.7691	145.598	14.15
	High-Si	4011686232	Spinifex sericeus R.Br.	-40.0115	175.074	13.95		Low-Si	4015078430	Exocarpos cupressiformis Labill.	-37.7256	145.039	14.25
	High-Si	4039398655	Eleocharis interstincta (Vahl) Roem. & Schult.	25.7882	-80.3247	24.25		Low-Si	4018191784	Exocarpos syrticola (F.Muell. ex Miq.) Stauffer	-38.9038	146.246	14.15
	High-Si	4011512194	Panicum repens L.	25.7883	-80.3247	24.25		Low-Si	4018141803	Choretrum glomeratum var. chrysanthum (F.Muell.) Benth.	-36.5137	141.513	14.45
	High-Si	4011594212	Lagurus ovatus L.	-34.0153	22.7765	17.45		Low-Si	4080555479	Leptomeria aphylla R.Br.	-36.5132	141.513	14.45
	High-Si	4011799175	Apodasmia similis (Edgar) B.G.Briggs & L.A.S.Johnson	-40.0113	175.075	13.95		Low-Si	4015282485	Champereia manillana (Blume) Merr.	22.6542	120.271	24.25
	High-Si	4022314504	Phragmites australis (Cav.) Trin. ex Steud.	40.2574	-74.9455	12.25		Low-Si	4015354439	Amyema miquelii (Lehm. ex Miq.) Tiegh.	-36.0184	140.083	15.35
	High-Si	4011624185	Typha domingensis Pers.	25.7844	-80.3221	24.25		Low-Si	4015171497	Amyema miquelii (Lehm. ex Miq.) Tiegh.	-36.015	140.086	15.45
	High-Si	4011493177	Rhynchospora colorata (L.) H.Pfeiff.	25.7883	-80.3246	24.25		Low-Si	4015097509	Thesium carinatum A.DC.	-33.9481	20.8067	13.25
	High-Si	4011687166	Cynodon dactylon (L.) Pers.	34.2753	-114.052	24.65		Low-Si	4015107454	Loranthus europaeus Jacq.	47.0431	19.6966	10.95
	High-Si	4015005766	Phragmites australis (Cav.) Trin. ex Steud.	35.4782	-76.1265	16.95		Low-Si	4015306490	Viscum album subsp. album	50.1181	8.69159	10.25
	High-Si	4011491164	Chasmanthium latifolium (Michx.) H.O.Yates	31.023	-97.5166	19.85		Low-Si	4015333477	Quinchamalium chilense Molina	-41.0803	-71.8413	4.05
	High-Si	4014943752	Rhynchospora corymbosa (L.) Britton	-34.8482	-55.1192	16.45		Low-Si	4015151447	Nuytsia floribunda (Labill.) R.Br.	-31.9415	116.048	18.05
	High-Si	4014946761	Miscanthus sinensis Andersson	39.4215	-76.5418	12.95		Low-Si	4171267423	Phoradendron leucarpum (Raf.) Reveal & M.C.Johnst.	30.244	-97.8542	19.75
	High-Si	4011590197	Apodasmia similis (Edgar) B.G.Briggs & L.A.S.Johnson	-40.0296	175.093	13.95		Low-Si	4015164523	Phoradendron californicum Nutt.	32.0719	-110.607	18.15
	High-Si	4011671187	Tillandsia usneoides (L.) L.	28.0736	-82.2243	22.05		Low-Si	4018244801	Choretrum glomeratum var. chrysanthum (F.Muell.) Benth.	-36.5402	144.431	14.85
	High-Si	4011708200	Andropogon tenuispatheus (Nash) Nash	28.1721	-82.2943	21.95		Low-Si	4015370468	Ximenia americana L.	27.068	-80.1331	23.85
	High-Si	4399914531	Phragmites australis subsp. australis	40.6273	-73.8285	12.25		Low-Si	4018109851	Phoradendron californicum Nutt.	33.0134	-116.342	17.35
	High-Si	4011556217	Typha latifolia L.	55.9333	37.3051	5.15		Low-Si	4018588754	Mida salicifolia A.Cunn.	-37.8027	175.084	14.25
	High-Si	4011892206	Cyperus ligularis L.	28.252	-80.6982	22.65		Low-Si	4018199838	Exocarpos cupressiformis Labill.	-41.4787	147.143	11.65
	High-Si	4011563190	Tillandsia usneoides (L.) L.	27.8715	-97.6445	22.25		Low-Si	4018243887	Exocarpos syrticola (F.Muell. ex Miq.) Stauffer	-36.6749	139.858	14.75
	High-Si	4028915976	Taeniatherum caput-medusae (L.) Nevski	45.6863	-121.303	11.75		Low-Si	4018169805	Exocarpos cupressiformis Labill.	-35.6821	150.163	15.85
	High-Si	4121179504	Dactylis glomerata L.	37.9051	-122.322	14.35		Low-Si	4018144845	Ximenia americana L.	26.0219	-109.306	24.35
	High-Si	4015167733	Phragmites australis subsp. australis	50.0791	8.32416	9.95		Low-Si	4018140786	Korthalsella clavata (Kirk) Cheeseman	-41.4005	174.862	13.05
	High-Si	4075746847	Dactyloctenium aegyptium (L.) Willd.	28.0343	-82.3977	21.95		Low-Si	4177186660	Thesium fragile L.fil.	-34.356	18.9204	16.55
	High-Si	4039258696	Bromus inermis Leyss.	50.3898	-113.851	5.05		Low-Si	4018207854	Amyema preissii (Miq.) Tiegh.	-35.374	138.408	15.05
	High-Si	4011836227	Chasmanthium latifolium (Michx.) H.O.Yates	35.6126	-77.341	16.35		Low-Si	4091583499	Erianthemum dregei (Eckl. & Zeyh.) Tiegh.	-30.3898	30.679	20.75
	High-Si	4011907213	Tillandsia recurvata (L.) L.	29.6765	-82.3709	20.25		Low-Si	4022200834	Viscum album L.	48.1891	17.1844	10.65
	High-Si	4011551177	Ammophila breviligulata Fernald	42.0692	-70.1467	9.75		Low-Si	4018160867	Phoradendron californicum Nutt.	32.9397	-116.257	21.65
	High-Si	4011557261	Tillandsia mitlaensis W.Weber & Ehlers	16.9283	-96.3269	17.85		Low-Si	4018149918	Phoradendron californicum Nutt.	32.9384	-116.258	21.65
	High-Si	4011653197	Tillandsia recurvata (L.) L.	29.7146	-82.363	20.15		Low-Si	4018315888	Viscum album L.	53.1114	-1.55326	9.35
	High-Si	4011570243	Tillandsia usneoides (L.) L.	29.6764	-82.3711	20.25		Low-Si	4062750535	Phoradendron leucarpum (Raf.) Reveal & M.C.Johnst.	30.6034	-96.3604	20.15
	High-Si	4011620190	Luzula traversii var. traversii	-43.1278	171.693	4.25		Low-Si	4018579919	Phoradendron leucarpum (Raf.) Reveal & M.C.Johnst.	33.2433	-98.1388	18.15
	High-Si	4015255774	Poa colensoi Hook.f.	-43.128	171.691	4.25		Low-Si	4018581900	Misodendrum punctulatum Sol. ex G.Forst.	-50.8652	-72.9797	5.15
	High-Si	4011598265	Imperata cylindrica (L.) Raeusch.	27.0209	-81.8845	23.05		Low-Si	4018228898	Phoradendron leucarpum (Raf.) Reveal & M.C.Johnst.	32.8576	-97.1472	18.75
	High-Si	4011595215	Cyperus strigosus L.	27.0201	-81.885	23.05		Low-Si	4018550887	Phoradendron leucarpum (Raf.) Reveal & M.C.Johnst.	33.2434	-98.1389	18.15
	High-Si	4011910190	Triodia scariosa N.T.Burb.	-36.4646	141.663	14.45		Low-Si	4018563919	Tristerix corymbosus (L.) Kuijt	-41.072	-71.5635	8.25
	High-Si	4011889210	Phragmites australis (Cav.) Trin. ex Steud.	44.8284	-93.2458	7.75		Low-Si	4018154890	Desmaria mutabilis (Poepp. & Endl.) Tiegh.	-41.4063	-73.0323	11.15
	High-Si	4011588241	Cynosurus cristatus L.	-46.0206	170.228	10.35		Low-Si	4018166933	Psittacanthus sonorae (S.Watson) Kuijt	24.1633	-110.379	24.05
	High-Si	4011551184	Calamagrostis epigejos (L.) Roth	51.5986	19.6931	8.35		Low-Si	4018298973	Amyema melaleucae (Lehm. ex Miq.) Tiegh.	-36.1833	139.661	15.15
	High-Si	4034860524	Schizachyrium scoparium (Michx.) Nash	47.3432	-109.457	6.45		Low-Si	4018219961	Exocarpos sparteus R.Br.	-35.0234	117.284	15.35
	High-Si	4034758456	Schizachyrium scoparium (Michx.) Nash	47.3462	-109.504	6.55		Low-Si	4018290953	Phoradendron californicum Nutt.	33.1041	-116.474	18.05
	High-Si	4011585199	Agropyron cristatum (L.) Gaertn.	47.3462	-109.503	6.55		Low-Si	4018262897	Amylotheca dictyophleba (F.Muell.) Tiegh.	-28.2317	153.137	14.45
	High-Si	4034724546	Bromus inermis Leyss.	47.3462	-109.503	6.55		Low-Si	4018558891	Champereia manillana (Blume) Merr.	22.6381	120.276	24.45
	High-Si	4011712196	Microstegium vimineum (Trin.) A.Camus	39.9396	-77.4493	10.75		Low-Si	4018198938	Amyema melaleucae (Lehm. ex Miq.) Tiegh.	-35.2658	139.132	15.65
	High-Si	4011777220	Lolium arundinaceum (Schreb.) Darbysh.	39.9503	-77.4452	10.35		Low-Si	4018298984	Notothixos subaureus Oliv.	-34.622	150.847	17.15
	High-Si	4011644210	Rhynchospora colorata (L.) H.Pfeiff.	26.354	-80.297	23.85		Low-Si	4018119885	Quinchamalium chilense Molina	-35.9784	-70.3877	1.45
	High-Si	4011851220	Fimbristylis cymosa R.Br.	26.3544	-80.297	23.85		Low-Si	4018191946	Viscum album L.	47.0562	15.8351	9.75
	High-Si	4011548199	Cyperus polystachyos Rottb.	26.3537	-80.297	23.85		Low-Si	4400230550	Erianthemum ngamicum (Sprague) Danser	-22.4047	26.6762	20.35
	High-Si	4011587235	Eustachys petraea (Sw.) Desv.	26.353	-80.297	23.85		Low-Si	4018131936	Viscum album L.	40.8492	-4.02791	10.55
	High-Si	4011566213	Cenchrus purpureus (Schumach.) Morrone	26.353	-80.297	23.85		Low-Si	4022081852	Phoradendron leucarpum (Raf.) Reveal & M.C.Johnst.	38.5427	-121.753	16.95
	High-Si	4011836237	Cenchrus purpureus (Schumach.) Morrone	26.3533	-80.297	23.85		Low-Si	4018114963	Phoradendron leucarpum (Raf.) Reveal & M.C.Johnst.	35.6049	-77.3658	16.35
	High-Si	4011587236	Andropogon tenuispatheus (Nash) Nash	26.3533	-80.297	23.85		Low-Si	4018127986	Viscum album L.	53.3368	-2.9838	10.25
	High-Si	4011672193	Schoenoplectus americanus (Pers.) Volkart	23.4987	-109.794	23.55		Low-Si	4018253031	Phoradendron leucarpum (Raf.) Reveal & M.C.Johnst.	32.6471	-97.1972	18.85
	High-Si	4011544200	Cyperus alternifolius L.	25.6056	-100.261	21.15		Low-Si	4018252005	Viscum album subsp. album	52.2721	10.562	9.35
	High-Si	4011679191	Uniola paniculata L.	27.4696	-80.2907	23.55		Low-Si	4018201013	Phoradendron leucarpum (Raf.) Reveal & M.C.Johnst.	32.3965	-96.8546	18.95
	High-Si	4011588244	Rhynchospora colorata (L.) H.Pfeiff.	27.7513	-80.3995	23.25		Low-Si	4018221010	Phoradendron californicum Nutt.	33.0509	-115.49	24.25
	High-Si	4011698211	Schizachyrium scoparium (Michx.) Nash	33.7708	-98.3872	18.15		Low-Si	4018172995	Tristerix aphyllus (Miers ex DC.) Tiegh. ex Barlow & Wiens	-30.5759	-71.6448	15.15
	High-Si	4011555214	Dichanthium annulatum (Forssk.) Stapf	22.6439	120.28	24.55		Low-Si	4018285027	Tristerix corymbosus (L.) Kuijt	-30.664	-71.6824	15.05
	High-Si	4116548529	Bromelia pinguin L.	18.4487	-66.6	25.65		Low-Si	4018207050	Phoradendron leucarpum (Raf.) Reveal & M.C.Johnst.	29.9615	-90.0836	20.55
	High-Si	4011567206	Juncus acutus L.	33.6605	-117.845	17.05		Low-Si	4018287033	Peraxilla colensoi Tiegh.	-41.894	172.868	5.65
	High-Si	4011712198	Muhlenbergia rigens (Benth.) Hitchc.	33.6614	-117.845	17.05		Low-Si	4018583066	Exocarpos cupressiformis Labill.	-37.6651	145.545	13.45
	High-Si	4145583499	Scirpus cyperinus (L.) Kunth	34.8099	-92.5012	16.55		Low-Si	4028598136	Viscum album L.	47.4816	19.0836	10.85
	High-Si	4011695167	Typha latifolia L.	40.5344	-3.68204	14.35		Low-Si	4018206024	Heisteria silvianii Schwacke	-28.4894	-49.5242	18.35
	High-Si	4011563202	Juncus effusus L.	40.5342	-3.68199	14.35		Low-Si	4018293034	Viscum album L.	51.1829	-0.840822	10.15
	High-Si	4011513171	Celtica gigantea (Link) F.M.V谩zquez & Barkworth	40.5336	-3.68037	14.35		Low-Si	4018134017	Phoradendron leucarpum (Raf.) Reveal & M.C.Johnst.	35.4679	-79.5551	15.95
	High-Si	4011548203	Arundinaria gigantea (Walter) Muhl.	34.2458	-83.8297	15.65		Low-Si	4028981277	Phoradendron holoxanthum Eichler	-31.7661	-52.2666	18.45
	High-Si	4014818758	Carex dissita Sol. ex Boott	-39.1923	173.99	11.85		Low-Si	4018139075	Viscum album L.	48.6074	22.2648	10.05
	High-Si	4011509258	Schoenoplectus californicus (C.A.Mey.) Soj谩k	33.6616	-117.844	17.05		Low-Si	4018291060	Viscum album L.	45.1712	19.8195	10.55
	High-Si	4011705209	Tridens strictus (Nutt.) Nash	32.8505	-95.9933	18.55		Low-Si	4018119072	Phoradendron leucarpum (Raf.) Reveal & M.C.Johnst.	30.4581	-97.756	19.65
	High-Si	4011515213	Tillandsia usneoides (L.) L.	33.5415	-79.1013	18.35		Low-Si	4018168046	Viscum album L.	47.0032	15.7907	9.55
	High-Si	4011705211	Cyperus eragrostis Lam.	-27.4852	153.116	20.25		Low-Si	4018574111	Viscum album L.	48.0627	17.0229	10.75
	High-Si	4011491185	Ctenium aromaticum (Walter) Alph.Wood	26.9964	-80.1544	23.75		Low-Si	4121353517	Phoradendron leucarpum (Raf.) Reveal & M.C.Johnst.	28.9935	-81.2589	21.35
	High-Si	4011664249	Tillandsia duratii Vis.	-24.7125	-65.4367	16.85		Low-Si	4018146107	Viscum cruciatum Sieber ex Boiss.	36.7665	-5.39287	12.05
	High-Si	4015242743	Gahnia xanthocarpa (Hook.f.) Hook.f.	-39.1968	173.981	12.25		Low-Si	4416734401	Helixanthera garciana (Engl.) Danser	-24.2726	30.7473	22.05
	High-Si	4011565219	Chasmanthium latifolium (Michx.) H.O.Yates	32.8514	-95.9938	18.55		Low-Si	4018138070	Phoradendron Nutt.	32.847	-117.032	17.05
	High-Si	4127192178	Evandra aristata R.Br.	-34.9573	118.087	15.55		Low-Si	4018201124	Viscum album subsp. album	51.395	16.2234	9.25
	High-Si	4014937756	Chasmanthium latifolium (Michx.) H.O.Yates	39.0243	-77.2463	13.55		Low-Si	4018148115	Notothixos subaureus Oliv.	-27.976	153.321	19.95
	High-Si	4011908234	Poa buchananii Zotov	-43.1276	171.692	4.25		Low-Si	4018173079	Hachettea austrocaledonica Baill.	-22.0793	166.595	19.45
	High-Si	4076226845	Stenostachys enysii (Kirk) Barkworth & S.W.L.Jacobs	-43.1879	171.682	6.65		Low-Si	4018180118	Phoradendron leucarpum (Raf.) Reveal & M.C.Johnst.	29.5888	-97.5841	20.85
	High-Si	4171302632	Oreojuncus trifidus (L.) Z谩v.Dr谩bk. & Kirschner	38.8907	-79.4351	7.15		Low-Si	4018210140	Quinchamalium chilense Molina	-39.1422	-71.6809	3.85
	High-Si	4075562863	Stenostachys enysii (Kirk) Barkworth & S.W.L.Jacobs	-43.1484	171.663	1.95		Low-Si	4018309127	Lysiana exocarpi (Behr) Tiegh.	-36.3635	140.91	14.75
	High-Si	4039127738	Bromus inermis Leyss.	40.05	-105.292	7.75		Low-Si	4018242122	Phoradendron leucarpum (Raf.) Reveal & M.C.Johnst.	30.4739	-97.5975	19.85
	High-Si	4011700203	Phragmites australis (Cav.) Trin. ex Steud.	40.8739	-74.0098	12.05		Low-Si	4018113108	Lysiana exocarpi (Behr) Tiegh.	-36.368	140.899	14.85
	High-Si	4039281556	Thinopyrum intermedium (Host) Barkworth & D.R.Dewey	40.0492	-105.293	7.95		Low-Si	4018254156	Phoradendron leucarpum (Raf.) Reveal & M.C.Johnst.	29.5885	-97.5823	20.85
	High-Si	4014917780	Typha L.	40.8748	-74.0083	12.05		Low-Si	4018241165	Phoradendron leucarpum (Raf.) Reveal & M.C.Johnst.	30.4651	-97.6024	19.95
	High-Si	4011685232	Muhlenbergia arenacea (Buckley) Hitchc.	32.4871	-105.768	15.15		Low-Si	4018131088	Lysiana exocarpi (Behr) Tiegh.	-36.3716	140.95	14.75
	High-Si	4011680165	Catopsis nutans (Sw.) Griseb.	26.0131	-81.4101	23.75		Low-Si	4018248092	Amyema linophylla subsp. orientalis Barlow	-36.3991	141.076	14.75
	High-Si	4011631242	Bouteloua gracilis (Kunth) Lag. ex Griffiths	32.4899	-105.779	15.15		Low-Si	4018103142	Amyema linophylla subsp. orientalis Barlow	-36.3888	141.059	14.75
	High-Si	4011602219	Hopia obtusa (Kunth) Zuloaga & Morrone	32.4899	-105.779	15.15		Low-Si	4018314153	Lysiana exocarpi (Behr) Tiegh.	-36.3888	141.059	14.75
	High-Si	4011844215	Setaria leucopila (Scribn. & Merr.) K.Schum.	32.4899	-105.779	15.15		Low-Si	4018242129	Phoradendron juniperinum Engelm. ex A.Gray	36.0439	-111.826	10.95
	High-Si	4011571223	Tillandsia usneoides (L.) L.	36.1428	-76.6646	16.05		Low-Si	4018297106	Viscum album L.	48.8715	2.2669	11.25
	High-Si	4011686256	Bouteloua eriopoda (Torr.) Torr.	32.4914	-105.784	15.25		Low-Si	4022063845	Amyema preissii (Miq.) Tiegh.	-31.1757	116.06	18.35
	High-Si	4011491191	Arundinaria gigantea (Walter) Muhl.	35.7917	-85.0036	14.25		Low-Si	4018167124	Exocarpos cupressiformis Labill.	-43.2073	147.141	11.25
	High-Si	4011558175	Munroa squarrosa (Nutt.) Torr.	32.4914	-105.784	15.25		Low-Si	4018175152	Exocarpos latifolius R.Br.	-25.2696	152.756	21.55
	High-Si	4011667233	Bouteloua barbata Lag.	32.4914	-105.784	15.25		Low-Si	4018100137	Loranthus europaeus Jacq.	43.4052	11.2346	13.45
	High-Si	4011611234	Enneapogon desvauxii P.Beauv.	32.4914	-105.784	15.25		Low-Si	4018211106	Viscum album L.	55.5643	12.2768	8.55
	High-Si	4011654198	Tillandsia recurvata (L.) L.	16.9329	-96.3235	17.45		Low-Si	4018288206	Balanophora fungosa J.R.Forst. & G.Forst.	21.9309	120.949	24.85
	High-Si	4011611235	Scleropogon brevifolius Phil.	32.4927	-105.79	15.15		Low-Si	4018210173	Osyris lanceolata Steud. & Hochst. ex A.DC.	37.1567	-8.20148	17.35
	High-Si	4011597237	Sporobolus airoides (Torr.) Torr.	32.4927	-105.79	15.15		Low-Si	4075556856	Phoradendron californicum Nutt.	33.7746	-111.797	19.65
	High-Si	4011707251	Schizachyrium scoparium (Michx.) Nash	32.7437	-97.569	18.55		Low-Si	4018282132	Phoradendron leucarpum (Raf.) Reveal & M.C.Johnst.	30.9794	-97.8119	19.65
	High-Si	4011501250	Muhlenbergia reverchonii Vasey & Scribn.	32.7435	-97.5695	18.55		Low-Si	4018184178	Osyris lanceolata Steud. & Hochst. ex A.DC.	37.1545	-8.20247	17.35
	High-Si	4011526215	Bouteloua hirsuta Lag.	32.7436	-97.5694	18.55		Low-Si	4018173133	Viscum album L.	54.8296	24.2534	7.25
	High-Si	4011850251	Eragrostis cilianensis (All.) Vignolo ex Janch.	32.4927	-105.796	15.25		Low-Si	4018274179	Phoradendron californicum Nutt.	34.0595	-116.228	16.75
	High-Si	4011851235	Hilaria mutica (Buckley) Benth.	32.4927	-105.796	15.25		Low-Si	4018517178	Viscum album subsp. album	55.0827	23.2799	7.35
	High-Si	4011609224	Sporobolus contractus Hitchc.	32.4926	-105.802	15.25		Low-Si	4018170123	Viscum album subsp. album	55.0824	23.4158	7.35
	High-Si	4011647193	Muhlenbergia porteri Scribn.	32.4925	-105.802	15.25		Low-Si	4022047818	Phoradendron leucarpum (Raf.) Reveal & M.C.Johnst.	38.6927	-83.4717	13.05
	High-Si	4011497222	Aristida adscensionis L.	32.4926	-105.802	15.25		Low-Si	4018319194	Phoradendron leucarpum (Raf.) Reveal & M.C.Johnst.	29.8487	-100.323	19.05
	High-Si	4011672200	Sporobolus cryptandrus (Torr.) A.Gray	32.4925	-105.802	15.25		Low-Si	4075626808	Phoradendron californicum Nutt.	32.2902	-110.966	21.75
	High-Si	4011689224	Dasyochloa pulchella Willd.	32.4922	-105.808	15.25		Low-Si	4076245840	Phoradendron californicum Nutt.	33.3701	-111.987	22.75
	High-Si	4011585216	Muhlenbergia arenicola Buckley	32.4921	-105.808	15.25		Low-Si	4018217190	Osyris alba L.	42.154	-8.84486	14.45
	High-Si	4011606177	Panicum hallii Vasey	32.4972	-105.801	15.25		Low-Si	4018263136	Phoradendron leucarpum (Raf.) Reveal & M.C.Johnst.	38.9675	-75.9395	13.95
	High-Si	4011823209	Aristida beyrichiana Trin. & Rupr.	30.693	-85.9804	19.05		Low-Si	4034661727	Arceuthobium americanum Nutt. ex A.Gray	43.8663	-114.656	2.15
	High-Si	4028749104	Andropogon tenuispatheus (Nash) Nash	29.6334	-81.3072	21.15		Low-Si	4018211146	Phoradendron californicum Nutt.	34.0193	-116.176	16.35
	High-Si	4011688243	Schizachyrium scoparium (Michx.) Nash	30.6192	-98.0673	19.35		Low-Si	4407156492	Phoradendron californicum Nutt.	36.5174	-114.139	18.35
	High-Si	4011565223	Arundinaria tecta (Walter) Muhl.	30.9687	-89.0049	19.05		Low-Si	4018156173	Phoradendron californicum Nutt.	33.7204	-111.806	19.85
	High-Si	4014900756	Chasmanthium latifolium (Michx.) H.O.Yates	30.9686	-89.0048	19.05		Low-Si	4018207217	Phoradendron leucarpum (Raf.) Reveal & M.C.Johnst.	38.2384	-85.6967	13.55
	High-Si	4011576235	Juncus articulatus L.	-40.0307	175.099	13.95		Low-Si	4018178254	Phoradendron californicum Nutt.	33.6717	-116.408	21.85
	High-Si	4011871236	Eleocharis acuta R.Br.	-38.5883	146.154	12.75		Low-Si	4018564214	Viscum album subsp. album	50.4275	30.4948	7.95
	High-Si	4011662201	Bothriochloa torreyana (Steud.) Scrivanti & Anton	33.2021	-96.9689	18.35		Low-Si	4018263153	Exocarpos cupressiformis Labill.	-43.4354	147.198	12.15
	High-Si	4011907237	Andropogon tenuispatheus (Nash) Nash	33.202	-96.9688	18.35		Low-Si	4018517212	Aetanthus nodosus (Desr.) Engl.	-0.357312	-78.151	7.85
	High-Si	4424218480	Bouteloua hirsuta Lag.	43.4578	-89.3461	8.45		Low-Si	4022050730	Gaiadendron punctatum (Ruiz & Pav.) G.Don	-0.332638	-78.1459	7.85
	High-Si	4011546218	Guzmania monostachia (L.) Rusby ex Mez	26.0135	-81.409	23.75		Low-Si	4018573202	Amyema preissii (Miq.) Tiegh.	-34.3199	142.133	17.25
	High-Si	4011681239	Guzmania monostachia (L.) Rusby ex Mez	26.0136	-81.4089	23.75		Low-Si	4018285206	Exocarpos cupressiformis Labill.	-34.9741	138.71	12.95
	High-Si	4011881223	Catopsis nutans (Sw.) Griseb.	26.0131	-81.4101	23.75		Low-Si	4137783691	Korthalsella breviarticulata (Tiegh.) Danser	-28.1484	152.155	16.85
	High-Si	4011871237	Dactylis glomerata L.	48.4378	-123.386	10.25		Low-Si	4018235258	Phoradendron californicum Nutt.	33.9939	-116.062	15.85
	High-Si	4011919202	Carex pumila Thunb.	-40.0355	175.101	13.95		Low-Si	4018253262	Phoradendron californicum Nutt.	32.6496	-116.126	17.25
	High-Si	4011706246	Lepidosperma laterale R.Br.	-37.6315	148.432	14.05		Low-Si	4018141169	Phoradendron californicum Nutt.	33.4524	-111.461	19.85
	High-Si	4011857208	Tillandsia balbisiana Schult. & Schult.f.	26.1116	-81.4158	23.65		Low-Si	4018589157	Exocarpos cupressiformis Labill.	-34.759	149.689	12.85
	High-Si	4011557277	Guzmania monostachia (L.) Rusby ex Mez	26.0131	-81.4108	23.75		Low-Si	4022194814	Santalum acuminatum (R.Br.) A.DC.	-36.4451	142.034	14.75
	High-Si	4011675226	Tillandsia setacea Sw.	26.0129	-81.411	23.75		Low-Si	4075573847	Phoradendron californicum Nutt.	33.3617	-111.997	22.35
	High-Si	4011652247	Tillandsia pruinosa Sw.	26.0129	-81.4114	23.75		Low-Si	4018132208	Exocarpos strictus R.Br.	-43.177	147.023	11.15
	High-Si	4011704213	Juncus effusus L.	34.8001	-92.3402	16.85		Low-Si	4018273259	Exocarpos cupressiformis Labill.	-34.9422	138.709	13.25
	High-Si	4011836256	Chasmanthium latifolium (Michx.) H.O.Yates	27.7981	-97.8211	22.35		Low-Si	4018219241	Lysiana exocarpi (Behr) Tiegh.	-34.8448	138.609	16.35
	High-Si	4011540212	Tillandsia recurvata (L.) L.	27.7981	-97.8213	22.35		Low-Si	4054832516	Amyema nestor (S.Moore) Danser	-30.0099	119.829	19.55
	High-Si	4011865207	Leptochloa dubia (Kunth) Nees	31.8996	-104.831	13.25		Low-Si	4018131216	Viscum album L.	52.4336	13.2584	9.45
	High-Si	4018168757	Cynosurus echinatus L.	39.2337	-121.091	14.45		Low-Si	4021966838	Viscum ovalifolium DC.	1.36402	103.776	26.65
	High-Si	4011606185	Dichanthelium commutatum (Schult.) Gould	25.9934	-81.4112	23.75		Low-Si	4018290242	Viscum album L.	43.3852	-4.92132	14.15
	High-Si	4011545203	Tillandsia pruinosa Sw.	25.9944	-81.411	23.75		Low-Si	4018537223	Viscum album L.	43.3843	-4.92464	14.15
	High-Si	4011832261	Tillandsia fasciculata Sw.	25.9082	-81.5814	23.85		Low-Si	4018242257	Amyema conspicua (Blakely) Danser	-25.2511	152.808	21.65
	High-Si	4011519205	Tillandsia pruinosa Sw.	25.9944	-81.411	23.75		Low-Si	4018308256	Viscum album L.	52.2419	0.723217	10.15
	High-Si	4011574217	Arundinaria tecta (Walter) Muhl.	33.6596	-84.1124	16.55		Low-Si	4018585249	Loranthus europaeus Jacq.	48.0364	16.2566	9.55
	High-Si	4011602230	Typha latifolia L.	53.5672	-113.829	3.35		Low-Si	4018564265	Viscum album L.	46.8917	16.2208	9.95
	High-Si	4022205741	Juncus balticus Willd.	53.5672	-113.829	3.35		Low-Si	4018114261	Champereia manillana (Blume) Merr.	22.6524	120.268	24.25
	High-Si	4011545204	Hordeum murinum L.	-45.8912	170.672	9.45		Low-Si	4018193207	Loranthus europaeus Jacq.	50.0132	14.6588	8.95
	High-Si	4011906185	Lolium multiflorum Lam.	-45.8955	170.661	9.75		Low-Si	4018225300	Viscum album L.	50.3	21.4301	9.15
	High-Si	4015100773	Megathyrsus maximus (Jacq.) B.K.Simon & S.W.L.Jacobs	-33.9036	151.229	17.75		Low-Si	4018104268	Balanophora laxiflora Hemsl.	23.317	120.519	20.15
	High-Si	4039243682	Bromus ciliatus L.	31.9178	-104.828	9.15		Low-Si	4018150270	Viscum album L.	60.4143	22.4307	5.55
	High-Si	4011840195	Caustis blakei K眉k. ex S.T.Blake	-26.3868	153.107	20.55		Low-Si	4018206244	Balanophora laxiflora Hemsl.	23.3167	120.519	20.15
	High-Si	4015203755	Cenchrus ciliaris L.	18.6075	-99.2915	25.65		Low-Si	4018200283	Viscum album L.	51.2633	6.41499	10.45
	High-Si	4014911802	Phragmites australis (Cav.) Trin. ex Steud.	43.8273	-79.4632	7.85		Low-Si	4018120205	Viscum album subsp. album	51.9055	10.7982	8.55
	High-Si	4015015774	Cenchrus echinatus L.	21.2901	-157.835	23.95		Low-Si	4018248246	Tripodanthus acutifolius (Ruiz & Pav.) Tiegh.	-28.015	-49.593	16.15
	High-Si	4014928766	Chloris barbata Sw.	21.2901	-157.835	23.95		Low-Si	4018120220	Erianthemum dregei (Eckl. & Zeyh.) Tiegh.	-30.2728	30.7389	20.75
	High-Si	4015079775	Eleusine indica (L.) Gaertn.	21.2901	-157.835	23.95		Low-Si	4039366748	Erianthemum ngamicum (Sprague) Danser	-22.4092	26.6707	20.45
	High-Si	4014843773	Cynodon dactylon (L.) Pers.	21.2902	-157.835	23.95		Low-Si	4018099280	Phoradendron leucarpum (Raf.) Reveal & M.C.Johnst.	30.4947	-98.1141	20.05
	High-Si	4015200724	Eragrostis cilianensis (All.) Vignolo ex Janch.	21.2902	-157.835	23.95		Low-Si	4018217275	Ximenia americana L.	-24.6348	28.5056	18.35
	High-Si	4015217731	Cenchrus ciliaris L.	21.2902	-157.835	23.95		Low-Si	4096854549	Phoradendron californicum Nutt.	33.9154	-115.997	18.45
	High-Si	4014851769	Eragrostis amabilis (L.) Wight & Arn.	21.2902	-157.835	23.95		Low-Si	4018170225	Viscum album L.	48.1715	16.5236	10.65
	High-Si	4014903747	Eragrostis pilosa (L.) P.Beauv.	21.2901	-157.835	23.95		Low-Si	4067338663	Phoradendron leucarpum (Raf.) Reveal & M.C.Johnst.	25.5635	-103.638	22.45
	High-Si	4015251777	Digitaria ciliaris (Retz.) Koeler	21.29	-157.834	23.95		Low-Si	4075583862	Phoradendron bolleanum subsp. densum (Torr. ex Trel.) Wiens	36.2513	-117.106	12.95
	High-Si	4014847777	Megathyrsus maximus (Jacq.) B.K.Simon & S.W.L.Jacobs	21.29	-157.834	23.95		Low-Si	4076276848	Phoradendron bolleanum (Seem.) Eichler	36.2502	-117.092	11.85
	High-Si	4011605224	Distichlis distichophylla (Labill.) Fassett	-35.6051	138.581	15.55		Low-Si	4018353318	Phoradendron leucarpum (Raf.) Reveal & M.C.Johnst.	33.1362	-96.3479	18.25
	High-Si	4011649259	Ficinia nodosa (Rottb.) Goetgh., Muasya & D.A.Simpson	-35.6025	138.581	15.55		Low-Si	4018649310	Osyris alba L.	40.5285	22.6863	16.25
	High-Si	4018261783	Gahnia sieberiana Kunth	-38.3566	146.256	12.95		Low-Si	4022242623	Phoradendron villosum (Nutt.) Nutt. ex Engelm.	44.5698	-123.28	11.55
	High-Si	4137683623	Panicum virgatum L.	42.5026	-87.81	9.35		Low-Si	4034826633	Psittacanthus calyculatus (DC.) G.Don	20.6221	-100.395	19.15
	High-Si	4015236759	Cenchrus setaceus (Forssk.) Morrone	-34.9331	138.593	16.15		Low-Si	4018487313	Phoradendron villosum (Nutt.) Nutt. ex Engelm.	33.6534	-117.449	15.15
	High-Si	4018229758	Guzmania lingulata (L.) Mez	13.9782	-60.9202	24.65		Low-Si	4018446345	Phoradendron leucarpum (Raf.) Reveal & M.C.Johnst.	35.2729	-94.3566	16.35
	High-Si	4011705241	Lolium perenne L.	-38.1476	176.228	12.95		Low-Si	4018355327	Arceuthobium americanum Nutt. ex A.Gray	43.9934	-121.578	3.85
	High-Si	4011650281	Arundo donax L.	26.0551	119.121	19.95		Low-Si	4018573295	Viscum album subsp. album	51.309	9.44863	9.05
	High-Si	4011620227	Spinifex sericeus R.Br.	-41.066	173.583	13.35		Low-Si	4018542333	Helosis cayennensis (Sw.) Spreng.	4.84807	-52.3513	25.85
	High-Si	4015267767	Tillandsia recurvata (L.) L.	27.8024	-80.4306	23.25		Low-Si	4102568491	Phoradendron leucarpum (Raf.) Reveal & M.C.Johnst.	36.385	-121.552	12.85
	High-Si	4011586210	Themeda triandra Forssk.	-34.7853	139.017	13.85		Low-Si	4018261246	Exocarpos cupressiformis Labill.	-36.8763	145.415	12.55
	High-Si	4011601264	Austrostipa mollis (R.Br.) S.W.L.Jacobs & J.Everett	-36.5972	140.533	14.75		Low-Si	4018170267	Phoradendron californicum Nutt.	33.7468	-116.47	20.55
	High-Si	4011668198	Poa anceps G.Forst.	-41.3343	174.741	11.95		Low-Si	4018493328	Amyema cambagei (Blakely) Danser	-28.2428	152.267	15.75
	High-Si	4011905254	Tillandsia mitlaensis W.Weber & Ehlers	16.9333	-96.3224	17.25		Low-Si	4096846566	Phoradendron californicum Nutt.	36.1456	-115.404	17.55
	High-Si	4011857229	Austroderia fulvida (Buchanan) N.P.Barker & H.P.Linder	-38.5484	175.631	8.35		Low-Si	4018601318	Arceuthobium tsugense (Rosend.) G.N.Jones	57.0336	-135.249	6.05
	High-Si	4011636273	Themeda triandra Forssk.	-34.7947	139.016	13.85		Low-Si	4018611324	Phoradendron leucarpum (Raf.) Reveal & M.C.Johnst.	39.2789	-76.0257	13.55
	High-Si	4011515243	Carex appressa R.Br.	-46.022	170.229	10.35		Low-Si	4018385332	Exocarpos syrticola (F.Muell. ex Miq.) Stauffer	-36.1833	139.661	15.15
	High-Si	4011880267	Carex forsteri Wahlenb.	-46.0206	170.228	10.35		Low-Si	4018406371	Phoradendron californicum Nutt.	33.5707	-112.518	21.85
	High-Si	4011533292	Themeda triandra Forssk.	-34.7862	138.988	13.75		Low-Si	4022094885	Amyema preissii (Miq.) Tiegh.	-31.8994	141.45	18.05
	High-Si	4011500248	Juncus bufonius L.	-41.3475	174.713	11.55		Low-Si	4018333361	Santalum paniculatum Hook. & Arn.	19.7821	-155.527	10.35
	High-Si	4011679225	Lagurus ovatus L.	-41.3479	174.721	12.35		Low-Si	4018523333	Tristerix corymbosus (L.) Kuijt	-30.6642	-71.6828	15.05
	High-Si	4011600287	Anthosachne solandri (Steud.) Barkworth & S.W.L.Jacobs	-41.3472	174.728	12.25		Low-Si	4018653301	Muellerina eucalyptoides (DC.) Barlow	-38.1491	144.305	14.25
	High-Si	4011892256	Fimbristylis aestivalis (Retz.) Vahl	24.038	120.691	23.35		Low-Si	4018559296	Phoradendron californicum Nutt.	33.5652	-112.502	22.55
	High-Si	4011539284	Echinopogon ovatus (G.Forst.) P.Beauv.	-37.9915	145.485	13.25		Low-Si	4018500361	Phoradendron leucarpum (Raf.) Reveal & M.C.Johnst.	33.9865	-81.0783	17.35
	High-Si	4014894749	Paspalum distichum L.	-31.9259	115.811	18.65		Low-Si	4022083750	Notothixos subaureus Oliv.	-27.1776	153.03	20.35
	High-Si	4137841635	Urochloa mutica (Forssk.) T.Q.Nguyen	27.5003	-109.973	24.65		Low-Si	4018338345	Santalum ellipticum Gaudich.	21.434	-158.214	24.05
	High-Si	4011546242	Ammophila arenaria (L.) Link	-43.8689	172.303	12.05		Low-Si	4018525351	Dactylanthus taylorii Hook.fil.	-37.9139	175.07	14.05
	High-Si	4011855215	Arundo donax L.	31.1587	120.815	16.65		Low-Si	4018095281	Peraxilla colensoi Tiegh.	-41.7998	172.967	8.85
	High-Si	4011749324	Calamagrostis epigejos (L.) Roth	50.4543	30.574	8.25		Low-Si	4018518338	Peraxilla tetrapetala (L.fil.) Tiegh.	-39.1472	175.463	9.05
	High-Si	4011797211	Dactylis glomerata L.	50.4548	30.5732	8.25		Low-Si	4018494362	Exocarpos syrticola (F.Muell. ex Miq.) Stauffer	-38.3894	141.395	13.95
	High-Si	4011906212	Gahnia procera J.R.Forst. & G.Forst.	-38.5515	175.628	8.15		Low-Si	4018505413	Viscum album subsp. album	50.4023	30.5561	8.15
	High-Si	4011544246	Briza maxima L.	-37.7157	145.124	14.15		Low-Si	4022089754	Dendrophthora clavata (Benth.) Urb.	4.93588	-73.8983	12.05
	High-Si	4011744309	Themeda triandra Forssk.	-37.7157	145.124	14.15		Low-Si	4018622377	Peraxilla tetrapetala (L.fil.) Tiegh.	-40.9418	172.883	9.55
	High-Si	4011633255	Briza maxima L.	-37.7158	145.124	14.15		Low-Si	4018576340	Champereia manillana (Blume) Merr.	23.8169	120.617	22.75
	High-Si	4015254744	Rytidosperma fulvum (Vickery) A.M.Humphreys & H.P.Linder	-37.7157	145.124	14.15		Low-Si	4018374335	Champereia manillana (Blume) Merr.	22.6567	120.271	24.25
	High-Si	4015220754	Austrostipa rudis (Spreng.) S.W.L.Jacobs & J.Everett	-37.7156	145.124	14.15		Low-Si	4018417412	Champereia manillana (Blume) Merr.	22.6553	120.269	24.25
	High-Si	4015200726	Setaria constricta (Domin) R.D.Webster	-35.4071	138.33	15.75		Low-Si	4018596354	Champereia manillana (Blume) Merr.	22.6545	120.269	24.25
	High-Si	4014823760	Phragmites australis (Cav.) Trin. ex Steud.	-34.0632	151.068	17.45		Low-Si	4018388324	Champereia manillana (Blume) Merr.	22.6542	120.268	24.25
	High-Si	4011906216	Spinifex sericeus R.Br.	-36.0988	173.87	15.75		Low-Si	4018460364	Viscum album subsp. album	51.4209	-0.305921	10.65
	High-Si	4011576266	Themeda triandra Forssk.	-37.7737	145.378	13.15		Low-Si	4028900326	Viscum album L.	40.4922	-4.4287	13.35
	High-Si	4014876757	Rytidosperma pallidum (R.Br.) A.M.Humphreys & H.P.Linder	-37.7742	145.378	13.15		Low-Si	4018450367	Viscum album L.	52.3157	15.7507	9.15
	High-Si	4011499273	Tetrarrhena juncea R.Br.	-37.6315	148.432	14.05		Low-Si	4018448396	Phoradendron leucarpum (Raf.) Reveal & M.C.Johnst.	34.84	-82.3965	15.55
	High-Si	4011573278	Ficinia nodosa (Rottb.) Goetgh., Muasya & D.A.Simpson	-35.5346	138.823	15.65		Low-Si	4121214501	Phoradendron leucarpum (Raf.) Reveal & M.C.Johnst.	30.5023	-87.3839	19.45
	High-Si	4011545233	Spinifex sericeus R.Br.	-35.5346	138.823	15.65		Low-Si	4018537330	Phoradendron Nutt.	33.7104	-117.619	16.35
	High-Si	4011652267	Elymus farctus (Viv.) Runemark ex Melderis	-35.5346	138.823	15.65		Low-Si	4171249561	Ximenia americana L.	28.1179	-82.772	22.15
	High-Si	4011586224	Poa annua L.	50.681	-3.23983	11.05		Low-Si	4018356411	Viscum album subsp. album	50.1241	8.25113	9.45
	High-Si	4011898261	Cyperus sphaerocephalus Vahl	-26.2466	31.1743	17.05		Low-Si	4018611404	Quinchamalium chilense Molina	-41.8665	-71.6067	6.95
	High-Si	4011856262	Cyperus eragrostis Lam.	-36.3372	146.3	15.15		Low-Si	4018356422	Viscum album L.	50.1267	8.27091	9.25
	High-Si	4011907273	Phragmites australis (Cav.) Trin. ex Steud.	43.4258	4.71078	15.55		Low-Si	4018442385	Viscum album subsp. album	50.1261	8.26823	9.25
	High-Si	4011523286	Chasmanthium latifolium (Michx.) H.O.Yates	32.821	-98.0268	18.65		Low-Si	4018500423	Viscum album subsp. album	50.126	8.26815	9.25
	High-Si	4011571269	Anisopogon avenaceus R.Br.	-36.9355	149.892	15.45		Low-Si	4018632341	Viscum album subsp. album	50.1251	8.26769	9.25
	High-Si	4011885304	Holcus lanatus L.	-36.9362	149.894	15.45		Low-Si	4018402401	Viscum album subsp. album	50.1221	8.2695	9.45
	High-Si	4011516293	Bromus inermis Leyss.	53.7274	81.3489	2.25		Low-Si	4018352393	Ximenia americana L.	26.4917	-81.1756	23.45
	High-Si	4011607266	Cyperus eragrostis Lam.	-30.3246	150.272	13.85		Low-Si	4018461425	Exocarpos cupressiformis Labill.	-37.9436	145.345	13.55
	High-Si	4011630286	Scirpoides holoschoenus (L.) Soj谩k	40.4807	-8.78988	15.65		Low-Si	4018640386	Phoradendron californicum Nutt.	33.2246	-116.456	17.15
	High-Si	4015276745	Miscanthus sinensis Andersson	38.9618	-76.4743	13.75		Low-Si	4018500444	Phoradendron leucarpum (Raf.) Reveal & M.C.Johnst.	30.6845	-97.7533	19.55
	High-Si	4011986305	Phragmites australis (Cav.) Trin. ex Steud.	38.9611	-76.4735	13.75		Low-Si	4075632832	Amyema pendula (Sieber ex DC.) Tiegh.	-38.3738	145.127	14.55
	High-Si	4011516294	Tillandsia recurvata (L.) L.	28.0583	-97.8761	22.25		Low-Si	4062576546	Peraxilla colensoi Tiegh.	-41.8547	172.981	5.05
	High-Si	4018255795	Poa annua L.	50.3367	30.4898	8.05		Low-Si	4018386484	Phoradendron leucarpum (Raf.) Reveal & M.C.Johnst.	28.4886	-98.3414	22.45
	High-Si	4011779269	Leymus racemosus subsp. sabulosus (M.Bieb.) Tzvelev	45.1048	35.4608	12.35		Low-Si	4018492380	Amyema preissii (Miq.) Tiegh.	-35.1757	138.833	14.15
	High-Si	4011511269	Poa annua L.	50.3388	30.4884	8.05		Low-Si	4018494442	Phoradendron californicum Nutt.	33.0503	-116.238	18.35
	High-Si	4011675269	Eragrostis minor Host	50.3398	30.4828	7.95		Low-Si	4018421433	Phoradendron californicum Nutt.	32.8083	-116.13	21.75
	High-Si	4011661294	Setaria pumila (Poir.) Roem. & Schult.	50.3398	30.4831	7.95		Low-Si	4018396415	Phoradendron californicum Nutt.	33.2785	-116.43	20.95
	High-Si	4011561265	Juncus bufonius L.	51.0882	3.69313	10.55		Low-Si	4018429461	Phoradendron californicum Nutt.	33.5826	-115.922	24.05
	High-Si	4011666226	Holcus lanatus L.	51.1218	3.73034	10.55		Low-Si	4028804085	Tupeia antarctica (G.Forst.) Cham. & Schltdl.	-45.8512	170.499	9.85
	High-Si	4011501299	Carex baccans Nees	24.735	121.238	20.05		Low-Si	4018521455	Phoradendron californicum Nutt.	34.051	-116.206	16.65
	High-Si	4011621269	Juncus bufonius L.	51.0901	3.63654	10.55		Low-Si	4018468408	Osyris lanceolata Steud. & Hochst. ex A.DC.	38.6398	0.074403	18.35
	High-Si	4014901753	Cipuropsis capituligera (Griseb.) Christenh. & Byng	6.03726	-75.4849	15.45		Low-Si	4022265840	Viscum album L.	51.8634	12.6566	9.65
	High-Si	4028893782	Andropogon virginicus L.	35.5441	-86.9585	15.55		Low-Si	4021963848	Viscum album L.	51.9331	11.8106	9.75
	High-Si	4018193792	Phragmites vallatorius (L.) Veldkamp	22.52	120.686	22.55		Low-Si	4018630392	Viscum album subsp. album	51.4302	14.282	9.55
	High-Si	4022079621	Cenchrus setosus Sw.	22.52	120.686	22.55		Low-Si	4018539487	Quinchamalium chilense Molina	-35.1947	-72.2915	14.05
	High-Si	4011908287	Spinifex littoreus (Burm.f.) Merr.	24.9115	120.967	22.75		Low-Si	4021979810	Ximenia caffra Sond.	-22.5396	30.4562	22.85
	High-Si	4011568211	Phragmites australis (Cav.) Trin. ex Steud.	55.8974	37.7186	5.25		Low-Si	4022053774	Phoradendron californicum Nutt.	35.1563	-114.422	20.05
	High-Si	4014866748	Tillandsia recurvata (L.) L.	27.2166	-80.252	23.75		Low-Si	4018484472	Viscum album L.	49.2155	31.8808	8.85
	High-Si	4011660230	Tillandsia usneoides (L.) L.	35.441	-76.8924	16.45		Low-Si	4018600479	Viscum album subsp. album	48.3013	25.9186	9.15
	High-Si	4014852769	Tillandsia balbisiana Schult. & Schult.f.	26.2505	-80.3197	23.95		Low-Si	4018454496	Phoradendron leucarpum (Raf.) Reveal & M.C.Johnst.	33.0495	-96.8547	18.45
	High-Si	4011783343	Elymus glabriflorus (Vasey ex L.H.Dewey) Scribn. & C.R.Ball	33.3955	-97.5657	17.95		Low-Si	4018595454	Phoradendron leucarpum (Raf.) Reveal & M.C.Johnst.	35.7167	-94.198	14.95
	High-Si	4011628285	Schizachyrium scoparium (Michx.) Nash	33.398	-97.5632	17.95		Low-Si	4018463490	Viscum album subsp. album	48.3012	25.9179	9.15
	High-Si	4011797309	Schizachyrium scoparium (Michx.) Nash	33.3996	-97.567	17.85		Low-Si	4022226696	Phoradendron leucarpum (Raf.) Reveal & M.C.Johnst.	29.1861	-102.97	23.55
	High-Si	4011819270	Tridens strictus (Nutt.) Nash	33.3961	-97.5694	17.85		Low-Si	4022086918	Ximenia americana L.	26.5549	-80.0806	23.95
	High-Si	4011837313	Schizachyrium scoparium (Michx.) Nash	33.3981	-97.5966	17.85		Low-Si	4022208877	Viscum album subsp. austriacum (Wiesb. ex Dichtl) Vollm.	49.6754	10.7029	9.15
	High-Si	4011644281	Arundo donax L.	39.9562	-0.274335	16.75		Low-Si	4018538460	Misodendrum linearifolium DC.	-54.8376	-68.5628	4.55
	High-Si	4011797312	Eragrostis minor Host	51.404	9.12493	8.95		Low-Si	4018335499	Amyema quandang (Lindl.) Tiegh.	-37.9764	145.23	14.35
	High-Si	4011902308	Carex baccans Nees	23.5496	120.604	18.85		Low-Si	4018444538	Phoradendron californicum Nutt.	33.7086	-111.705	21.45
	High-Si	4011613263	Andropogon tenuispatheus (Nash) Nash	33.2019	-96.9691	18.35		Low-Si	4018521496	Helosis cayennensis (Sw.) Spreng.	-4.51157	-73.4517	25.75
	High-Si	4011515273	Chasmanthium latifolium (Michx.) H.O.Yates	33.202	-96.9689	18.35		Low-Si	4018373460	Atkinsonia ligustrina (A.Cunn.) F.Muell.	-33.3765	150.375	12.95
	High-Si	4011577253	Hopia obtusa (Kunth) Zuloaga & Morrone	33.202	-96.9689	18.35		Low-Si	4022055685	Phoradendron leucarpum (Raf.) Reveal & M.C.Johnst.	37.6133	-77.3262	14.75
	High-Si	4011840238	Tridens flavus (L.) Hitchc.	33.202	-96.9689	18.35		Low-Si	4018528489	Phoradendron leucarpum (Raf.) Reveal & M.C.Johnst.	32.3396	-99.8716	18.05
	High-Si	4011684270	Arundo donax L.	38.9336	-9.23976	15.05		Low-Si	4022035910	Phoradendron leucarpum (Raf.) Reveal & M.C.Johnst.	30.7192	-97.3415	20.05
	High-Si	4011628292	Cortaderia selloana (Schult. & Schult.f.) Asch. & Graebn.	38.9338	-9.23971	15.05		Low-Si	4022154705	Korthalsella lindsayi (Oliv.) Engl.	-43.5265	172.597	11.95
	High-Si	4112078414	Phragmites australis (Cav.) Trin. ex Steud.	48.6979	44.5147	8.95		Low-Si	4046382573	Tupeia antarctica (G.Forst.) Cham. & Schltdl.	-39.0996	176.728	11.25
	High-Si	4011504299	Carex pendula Huds.	50.6311	-1.18473	11.15		Low-Si	4022039752	Phoradendron leucarpum (Raf.) Reveal & M.C.Johnst.	32.4401	-100.303	17.85
	High-Si	4075674838	Hyparrhenia hirta (L.) Stapf	39.9582	-0.271432	16.75		Low-Si	4022035925	Helosis cayennensis (Sw.) Spreng.	4.96811	-52.4442	26.05
	High-Si	4014842810	Bouteloua curtipendula (Michx.) Torr.	34.2448	-106.995	14.45		Low-Si	4022039767	Amyema preissii (Miq.) Tiegh.	-34.8855	138.604	16.25
	High-Si	4011524238	Bouteloua gracilis (Kunth) Lag. ex Griffiths	34.2452	-106.995	14.45		Low-Si	4137734526	Lophophytum mirabile Schott & Endl.	-22.5331	-43.0866	19.75
	High-Si	4012009325	Dasyochloa pulchella Willd.	34.2449	-106.995	14.45		Low-Si	4022061761	Viscum album subsp. album	49.5777	34.4964	8.25
	High-Si	4407227500	Macrochloa tenacissima (L.) Kunth	39.8666	-4.29208	15.25		Low-Si	4022039782	Phoradendron californicum Nutt.	34.0912	-116.157	17.95
	High-Si	4011741259	Tillandsia usneoides (L.) L.	26.412	-80.0991	24.05		Low-Si	4022214946	Olax scandens Roxb.	6.88383	101.242	27.45
	High-Si	4171143603	Scirpoides holoschoenus (L.) Soj谩k	39.9588	-0.269962	16.75		Low-Si	4022112989	Viscum album subsp. album	54.7139	25.3047	6.75
	High-Si	4011714303	Juncus inflexus L.	53.4657	-3.02957	10.35		Low-Si	4022316544	Quinchamalium chilense Molina	-33.9265	-70.2022	7.25
	High-Si	4011595297	Phragmites australis subsp. australis	53.4651	-3.03196	10.35		Low-Si	4021973728	Ximenia caffra Sond.	-25.4416	30.4637	16.85
	High-Si	4011647255	Poa annua L.	53.4682	-3.0246	10.25		Low-Si	4028723267	Peraxilla tetrapetala (L.fil.) Tiegh.	-45.5405	167.798	8.95
	High-Si	4011491243	Ammophila arenaria (L.) Link	53.4787	-3.04178	10.35		Low-Si	4022113014	Viscum album subsp. abietis (Wiesb.) Abrom.	48.0852	15.5913	9.05
	High-Si	4011550282	Ammophila breviligulata Fernald	41.9656	-87.6351	10.15		Low-Si	4022172007	Viscum album L.	48.2874	25.9398	8.85
	High-Si	4011702257	Schoenoplectus californicus (C.A.Mey.) Soj谩k	-34.2915	-58.6005	17.05		Low-Si	4022317977	Viscum album subsp. album	48.282	25.9388	8.85
	High-Si	4011655266	Uniola paniculata L.	27.6396	-97.1896	22.35		Low-Si	4021959871	Viscum album subsp. album	48.2817	25.9388	8.85
	High-Si	4011534264	Andropogon tenuispatheus (Nash) Nash	30.1227	-95.0162	20.15		Low-Si	4022046721	Viscum album subsp. album	48.2783	25.9387	8.85
	High-Si	4014838758	Phragmites australis subsp. australis	40.6905	-73.5173	11.75		Low-Si	4022307995	Quinchamalium chilense Molina	-49.3259	-72.899	5.15
	High-Si	4011954323	Phragmites australis (Cav.) Trin. ex Steud.	48.1628	16.3487	10.35		Low-Si	4021963966	Viscum capense L.fil.	-34.3521	18.4876	16.25
	High-Si	4011796271	Arundinaria tecta (Walter) Muhl.	31.399	-81.6752	19.35		Low-Si	4022164011	Phoradendron leucarpum (Raf.) Reveal & M.C.Johnst.	32.4701	-95.3015	18.45
	High-Si	4011782314	Luzula pilosa (L.) Willd.	55.9283	37.2972	5.05		Low-Si	4021983020	Phoradendron leucarpum (Raf.) Reveal & M.C.Johnst.	32.3768	-96.9188	18.85
	High-Si	4011663286	Sporobolus pungens (Schreb.) Kunth	36.6835	-2.77006	18.75		Low-Si	4022308022	Phoradendron leucarpum (Raf.) Reveal & M.C.Johnst.	32.2469	-96.8714	19.15
	High-Si	4011609296	Carex pilosa Scop.	51.7599	39.2276	6.85		Low-Si	4029023315	Phoradendron leucarpum (Raf.) Reveal & M.C.Johnst.	32.2647	-96.8533	19.05
	High-Si	4011840254	Cyperus eragrostis Lam.	-41.3209	174.786	12.75		Low-Si	4022087050	Phoradendron leucarpum (Raf.) Reveal & M.C.Johnst.	32.3729	-96.8406	19.05
	High-Si	4014865758	Miscanthus sinensis Andersson	43.7098	-71.4612	7.45		Low-Si	4022008869	Phoradendron leucarpum (Raf.) Reveal & M.C.Johnst.	32.3724	-96.8715	18.95
	High-Si	4011624282	Dactylis glomerata L.	50.3104	30.2949	7.95		Low-Si	4022059007	Phoradendron leucarpum (Raf.) Reveal & M.C.Johnst.	32.2865	-96.9055	18.95
	High-Si	4011744347	Scirpoides holoschoenus (L.) Soj谩k	39.8757	-4.30155	15.45		Low-Si	4022224048	Phoradendron leucarpum (Raf.) Reveal & M.C.Johnst.	32.2526	-96.8706	19.05
	High-Si	4012048339	Bromelia pinguin L.	18.3666	-67.2655	26.15		Low-Si	4022227514	Phoradendron leucarpum (Raf.) Reveal & M.C.Johnst.	38.3231	-81.8748	13.35
	High-Si	4011620282	Schizachyrium scoparium (Michx.) Nash	41.7464	-87.5309	10.35		Low-Si	4062555550	Phoradendron leucarpum (Raf.) Reveal & M.C.Johnst.	32.3568	-86.0395	18.25
	High-Si	4011559268	Panicum virgatum L.	41.7512	-87.5413	10.35		Low-Si	4022023657	Phoradendron leucarpum (Raf.) Reveal & M.C.Johnst.	32.3568	-86.0395	18.25
	High-Si	4011902325	Phragmites australis (Cav.) Trin. ex Steud.	50.3103	30.2982	7.95		Low-Si	4022242757	Phoradendron leucarpum (Raf.) Reveal & M.C.Johnst.	32.3568	-86.0395	18.25
	High-Si	4021948663	Eriocaulon decangulare L.	29.0303	-81.1218	21.75		Low-Si	4022009503	Phoradendron leucarpum (Raf.) Reveal & M.C.Johnst.	32.3568	-86.0395	18.25
	High-Si	4018179771	Carex platyphylla J.Carey	44.0036	-77.1235	8.25		Low-Si	4021991520	Phoradendron leucarpum (Raf.) Reveal & M.C.Johnst.	32.3568	-86.0395	18.25
	High-Si	4011696274	Arundinaria gigantea (Walter) Muhl.	36.0637	-86.8042	14.85		Low-Si	4022053939	Phoradendron leucarpum (Raf.) Reveal & M.C.Johnst.	32.3567	-86.0396	18.25
	High-Si	4011613282	Tillandsia utriculata L.	18.3637	-64.9227	26.15		Low-Si	4028686675	Phoradendron leucarpum (Raf.) Reveal & M.C.Johnst.	32.3568	-86.0396	18.25
	High-Si	4062548517	Poa flabellata (Lam.) Raspail	-51.3495	-60.7128	6.65		Low-Si	4022285059	Viscum album subsp. album	49.5381	34.4691	8.35
	High-Si	4039170728	Danthonia spicata (L.) Roem. & Schult.	34.6397	-86.5515	15.95		Low-Si	4022172059	Viscum album L.	45.4494	1.13351	11.55
	High-Si	4015184780	Poa annua L.	48.8565	2.41959	11.25		Low-Si	4022082071	Ximenia americana L.	-31.4736	-64.5923	15.45
	High-Si	4012034316	Arundinaria gigantea (Walter) Muhl.	36.401	-82.8375	13.75		Low-Si	4120978415	Psittacanthus dichrous (Mart. ex Schult. & Schult.fil.) Mart.	-12.4056	-37.9035	25.65
	High-Si	4176918646	Bulbostylis ciliatifolia (Elliott) Fernald	29.3597	-81.6701	21.05		Low-Si	4022248946	Amyema preissii (Miq.) Tiegh.	-34.3643	142.011	17.15
	High-Si	4176996679	Eragrostis refracta (Muhl.) Scribn.	29.3046	-81.7681	21.05		Low-Si	4021986890	Exocarpos cupressiformis Labill.	-37.8121	145.016	14.55
	High-Si	4177058690	Lachnocaulon beyrichianum Sporl. ex K枚rn.	29.2967	-81.6051	21.15		Low-Si	4022290159	Phoradendron Nutt.	38.6014	-121.49	16.85
	High-Si	4177007645	Syngonanthus flavidulus (Michx.) Ruhland	29.2453	-81.644	21.15		Low-Si	4022322785	Exocarpos cupressiformis Labill.	-35.0337	138.77	14.35
	High-Si	4014855770	Dactylis glomerata L.	42.3932	-76.3739	8.65		Low-Si	4022215107	Korthalsella salicornioides Tiegh.	-36.144	173.859	15.95
	High-Si	4011824272	Oplismenus undulatifolius (Ard.) P.Beauv.	39.2055	-77.2027	13.05		Low-Si	4022043141	Korthalsella salicornioides Tiegh.	-36.1792	173.994	15.65
	High-Si	4028806767	Eragrostis superba Peyr.	-23.3501	31.3565	22.85		Low-Si	4022277041	Ileostylus micranthus (Hook.fil.) Tiegh.	-41.9852	171.496	11.95
	High-Si	4011607300	Arundinaria gigantea (Walter) Muhl.	38.2389	-85.7736	13.65		Low-Si	4022100085	Amyema linophylla subsp. orientalis Barlow	-35.8413	143.53	15.85
	High-Si	4011847307	Arundinaria gigantea (Walter) Muhl.	32.8338	-83.6078	17.95		Low-Si	4076230863	Thesium strictum P.J.Bergius	-33.9573	18.3838	15.75
	High-Si	4011789329	Tillandsia recurvata (L.) L.	-34.9258	-57.9448	16.65		Low-Si	4022306105	Peraxilla colensoi Tiegh.	-41.6921	172.461	11.15
	High-Si	4011492289	Poa buchananii Zotov	-43.1276	171.692	4.25		Low-Si	4022215129	Viscum album subsp. album	52.4183	13.2752	9.55
	High-Si	4063043543	Typha latifolia L.	39.9793	-76.2763	12.35		Low-Si	4022212117	Phoradendron leucarpum (Raf.) Reveal & M.C.Johnst.	32.7844	-96.5855	18.75
	High-Si	4028613001	Lolium perenne L.	-41.2181	173.935	12.85		Low-Si	4022097859	Ximenia americana var. americana	-31.629	-64.9896	15.95
	High-Si	4011565290	Typha orientalis C.Presl	-28.2102	152.045	17.55		Low-Si	4022219580	Ximenia americana var. americana	-31.6231	-64.9805	15.35
	High-Si	4400240518	Dactyloctenium aegyptium (L.) Willd.	29.2667	-82.0522	20.95		Low-Si	4022286189	Ximenia americana L.	-31.6281	-64.9873	15.95
	High-Si	4015116744	Phragmites australis (Cav.) Trin. ex Steud.	44.4621	-73.094	7.55		Low-Si	4046319617	Phoradendron villosum (Nutt.) Nutt. ex Engelm.	35.1171	-113.906	13.45
	High-Si	4014952769	Cyperus alternifolius L.	-39.0316	174.148	14.35		Low-Si	4022229020	Quinchamalium chilense Molina	-33.3892	-71.6674	13.35
	High-Si	4011640295	Ehrharta erecta Lam.	-39.0317	174.149	14.35		Low-Si	4022064192	Psittacanthus sonorae (S.Watson) Kuijt	23.3845	-109.441	25.25
	High-Si	4407114445	Cyperus brevifolius (Rottb.) Hassk.	-39.033	174.149	14.35		Low-Si	4022319134	Viscum album L.	48.3771	-1.93457	11.65
	High-Si	4400093415	Andropogon glomeratus (Walter) Britton, Sterns & Poggenb.	29.262	-82.0454	20.95		Low-Si	4046239607	Phoradendron leucarpum (Raf.) Reveal & M.C.Johnst.	34.0016	-84.2354	16.05
	High-Si	4012048348	Eleocharis interstincta (Vahl) Roem. & Schult.	28.1936	-82.2933	21.85		Low-Si	4046506603	Phoradendron Nutt.	35.1172	-113.906	13.45
	High-Si	4011742303	Phragmites australis (Cav.) Trin. ex Steud.	41.827	-87.9052	10.15		Low-Si	4046335611	Phoradendron villosum (Nutt.) Nutt. ex Engelm.	35.1175	-113.907	13.45
	High-Si	4011490292	Elymus villosus Muhl. ex Willd.	41.8271	-87.9045	10.15		Low-Si	4021946750	Viscum album L.	46.9301	15.7489	9.45
	High-Si	4011829308	Cinna arundinacea L.	41.8267	-87.9037	10.15		Low-Si	4022265015	Phoradendron leucarpum (Raf.) Reveal & M.C.Johnst.	31.9785	-81.2255	18.95
	High-Si	4011494276	Gahnia sieberiana Kunth	-38.0554	145.958	12.95		Low-Si	4028902333	Phoradendron leucarpum (Raf.) Reveal & M.C.Johnst.	20.0268	-97.8805	17.65
	High-Si	4011797351	Schizachyrium littorale (Nash) E.P.Bicknell	27.8271	-97.0781	22.15		Low-Si	4022291537	Osyris alba L.	41.8228	-7.1411	13.25
	High-Si	4014900762	Cyperus odoratus L.	34.1694	-114.268	24.75		Low-Si	4046677597	Phoradendron leucarpum (Raf.) Reveal & M.C.Johnst.	33.9916	-84.2512	16.05
	High-Si	4028832670	Melinis repens (Willd.) Zizka	16.2925	-96.6463	17.05		Low-Si	4022049017	Schoepfia schreberi J.F.Gmel.	18.4676	-66.4729	26.15
	High-Si	4011726317	Cenchrus setaceus (Forssk.) Morrone	28.0967	-15.6836	18.45		Low-Si	4022113230	Schoepfia schreberi J.F.Gmel.	18.4657	-66.4772	26.05
	High-Si	4014934791	Phragmites australis (Cav.) Trin. ex Steud.	-33.0205	151.709	18.45		Low-Si	4121313465	Phoradendron leucarpum (Raf.) Reveal & M.C.Johnst.	30.4957	-86.5515	19.75
	High-Si	4011965335	Uniola paniculata L.	27.708	-97.1475	22.25		Low-Si	4022119516	Phoradendron leucarpum (Raf.) Reveal & M.C.Johnst.	30.5698	-84.9511	19.35
	High-Si	4011794316	Imperata cylindrica (L.) Raeusch.	28.1105	-82.2674	21.95		Low-Si	4022318186	Amyema preissii (Miq.) Tiegh.	-34.232	142.103	17.35
	High-Si	4011801304	Alloteropsis semialata (R.Br.) Hitchc.	-27.5793	153.167	20.05		Low-Si	4022014235	Phoradendron Nutt.	33.7091	-117.616	16.15
	High-Si	4011951355	Phragmites australis (Cav.) Trin. ex Steud.	38.9876	-76.9221	13.85		Low-Si	4127078140	Amyema miraculosa subsp. boormanii (Blakely) Barlow	-34.3038	142.195	17.35
	High-Si	4011558280	Carex pseudocyperus L.	43.8623	-80.0582	6.75		Low-Si	4021955813	Phoradendron leucarpum (Raf.) Reveal & M.C.Johnst.	38.6812	-75.9482	14.25
	High-Si	4014855773	Carex comosa Boott	43.8625	-80.0581	6.75		Low-Si	4022281806	Phoradendron leucarpum (Raf.) Reveal & M.C.Johnst.	30.2121	-97.4956	20.45
	High-Si	4011840272	Carex tuckermanii Boott	43.8624	-80.058	6.75		Low-Si	4022268173	Lysiana exocarpi (Behr) Tiegh.	-35.2896	138.454	15.65
	High-Si	4011804327	Cyperus polystachyos Rottb.	26.996	-80.15	23.85		Low-Si	4021980144	Phoradendron leucarpum (Raf.) Reveal & M.C.Johnst.	28.8127	-97.0203	21.45
	High-Si	4015181749	Miscanthus sinensis Andersson	40.1097	-75.2956	12.65		Low-Si	4022312905	Phoradendron leucarpum (Raf.) Reveal & M.C.Johnst.	27.2902	-97.6797	22.75
	High-Si	4011829312	Cyperus ligularis L.	26.9959	-80.1501	23.85		Low-Si	4022350306	Phoradendron leucarpum (Raf.) Reveal & M.C.Johnst.	35.606	-77.371	16.35
	High-Si	4011891278	Syngonanthus flavidulus (Michx.) Ruhland	26.9954	-80.1523	23.75		Low-Si	4022259634	Phoradendron leucarpum (Raf.) Reveal & M.C.Johnst.	30.2785	-97.751	20.25
	High-Si	4011791324	Aristida spiciformis Elliott	26.9955	-80.152	23.75		Low-Si	4034636447	Exocarpos strictus R.Br.	-37.2181	150.012	15.45
	High-Si	4413360693	Nassella trichotoma (Nees) Hack. & Arechav.	-37.7368	145.067	14.25		Low-Si	4022040102	Thesium alpinum L.	46.071	7.77711	4.25
	High-Si	4011952314	Xyris ambigua Beyr. ex Kunth	27.0061	-80.1394	23.85		Low-Si	4022242941	Amyema conspicua (Blakely) Danser	-25.6465	152.652	20.85
	High-Si	4075733812	Chloris barbata Sw.	25.4915	56.3611	27.35		Low-Si	4028818805	Peraxilla colensoi Tiegh.	-38.9107	176.237	9.75
	High-Si	4011811320	Fimbristylis cymosa R.Br.	27.1259	-80.1668	23.75		Low-Si	4022354315	Osyris alba L.	43.4493	12.9604	12.55
	High-Si	4012036326	Tillandsia recurvata (L.) L.	27.7926	-82.4009	22.45		Low-Si	4022062057	Balanophora laxiflora Hemsl.	23.6093	120.729	15.45
	High-Si	4015156735	Aristida purpurea Nutt.	33.1164	-116.457	17.85		Low-Si	4022242943	Balanophora laxiflora Hemsl.	23.6093	120.729	15.45
	High-Si	4022042833	Cenchrus spinifex Cav.	27.1336	-80.1731	23.75		Low-Si	4022223131	Tristerix aphyllus (Miers ex DC.) Tiegh. ex Barlow & Wiens	-33.34	-70.5395	14.45
	High-Si	4011493294	Coix lacryma-jobi L.	21.3082	-157.809	23.65		Low-Si	4022151996	Viscum album L.	45.7811	4.87015	12.45
	High-Si	4014893766	Dactylis glomerata L.	38.8038	-9.45555	15.85		Low-Si	4022060721	Viscum album L.	48.8707	2.48103	11.05
	High-Si	4011916311	Cenchrus setaceus (Forssk.) Morrone	28.0735	-16.5425	19.25		Low-Si	4022165003	Jodina rhombifolia Hook. & Arn. ex Reissek	-36.4352	-64.0133	15.55
	High-Si	4011996338	Cenchrus ciliaris L.	28.0733	-16.5415	19.25		Low-Si	4022300730	Ximenia americana L.	26.9828	-82.3803	23.05
	High-Si	4011763301	Hemarthria uncinata R.Br.	-38.1289	145.266	14.15		Low-Si	4022217272	Phoradendron leucarpum (Raf.) Reveal & M.C.Johnst.	32.0562	-80.9506	19.35
	High-Si	4014976776	Sorghastrum nutans (L.) Nash	41.5532	-88.1467	10.45		Low-Si	4022242976	Phoradendron leucarpum (Raf.) Reveal & M.C.Johnst.	32.0562	-80.9506	19.35
	High-Si	4011718395	Danthonia spicata (L.) Roem. & Schult.	40.9253	-73.9404	11.45		Low-Si	4022193001	Phoradendron leucarpum (Raf.) Reveal & M.C.Johnst.	32.0562	-80.9506	19.35
	High-Si	4012047329	Tillandsia recurvata (L.) L.	29.5977	-98.9755	19.95		Low-Si	4022006680	Phoradendron leucarpum (Raf.) Reveal & M.C.Johnst.	34.2335	-96.6213	17.35
	High-Si	4011881335	Tillandsia recurvata (L.) L.	30.109	-97.2835	20.25		Low-Si	4022381340	Tristerix corymbosus (L.) Kuijt	-36.758	-72.9437	12.45
	High-Si	4014981772	Uniola paniculata L.	34.6462	-77.0879	17.65		Low-Si	4405171509	Ximenia americana L.	27.6396	-82.3935	22.45
	High-Si	4011757363	Themeda triandra Forssk.	-37.8354	145.49	13.55		Low-Si	4022083967	Exocarpos cupressiformis Labill.	-43.1505	147.848	12.55
	High-Si	4011760314	Poa annua L.	44.5671	-123.283	11.55		Low-Si	4022350436	Phoradendron leucarpum (Raf.) Reveal & M.C.Johnst.	34.8667	-82.4156	15.45
	High-Si	4011721314	Holcus lanatus L.	44.5671	-123.283	11.55		Low-Si	4116432509	Phoradendron leucarpum (Raf.) Reveal & M.C.Johnst.	30.5913	-96.3279	20.15
	High-Si	4014881767	Typha L.	42.926	-73.2533	8.35		Low-Si	4022129731	Phoradendron leucarpum (Raf.) Reveal & M.C.Johnst.	29.5183	-98.4307	20.35
	High-Si	4011780346	Phragmites australis (Cav.) Trin. ex Steud.	42.926	-73.254	8.35		Low-Si	4076297864	Phoradendron Nutt.	33.246	-117.275	17.25
	High-Si	4011965348	Phragmites australis (Cav.) Trin. ex Steud.	51.6822	35.6164	6.85		Low-Si	4022297422	Phoradendron leucarpum (Raf.) Reveal & M.C.Johnst.	30.5399	-97.6242	19.95
	High-Si	4011978353	Phleum pratense L.	47.1993	-109.462	6.95		Low-Si	4075662850	Phoradendron californicum Nutt.	33.8802	-112.159	21.85
	High-Si	4011967305	Agropyron cristatum (L.) Gaertn.	47.1536	-109.462	6.75		Low-Si	4022049218	Phoradendron californicum Nutt.	33.8804	-112.159	21.85
	High-Si	4015116750	Phyllostachys aurea (Andr茅) Rivi猫re & C.Rivi猫re	32.8779	-97.1705	18.75		Low-Si	4022021058	Phoradendron californicum Nutt.	33.0127	-116.21	20.25
	High-Si	4091614481	Distichlis spicata (L.) Greene	41.6427	-69.9721	9.85		Low-Si	4021949734	Phoradendron californicum Nutt.	33.362	-111.37	21.35
	High-Si	4014973812	Panicum capillare L.	39.1039	-96.5953	12.85		Low-Si	4022230187	Santalum album L.	21.2691	-157.813	23.95
	High-Si	4014881769	Eragrostis cilianensis (All.) Vignolo ex Janch.	39.1035	-96.595	12.85		Low-Si	4022230193	Exocarpos cupressiformis Labill.	-37.8189	146.405	10.65
	High-Si	4011568259	Bambusa vulgaris Schrad. ex J.C.Wendl.	18.3291	-66.7101	24.15		Low-Si	4022069242	Tapinanthus oleifolius (J.C.Wendl.) Danser	-21.8469	15.1958	20.95
	High-Si	4011804339	Tillandsia usneoides (L.) L.	20.0184	-99.0853	14.15		Low-Si	4022329490	Plicosepalus undulatus (E.Mey. ex Harv.) Tiegh.	-21.85	15.1951	20.95
	High-Si	4011967306	Luzula sylvatica (Huds.) Gaudin	48.0623	6.8487	7.45		Low-Si	4022158189	Dendrophthoe pentandra (L.) Miq.	1.42205	103.793	26.65
	High-Si	4014943764	Chionochloa flavescens subsp. hirta Connor	-43.1249	171.694	2.35		Low-Si	4022023002	Dendrophthoe pentandra (L.) Miq.	1.42205	103.793	26.65
	High-Si	4039171671	Tillandsia recurvata (L.) L.	20.0183	-99.0844	14.15		Low-Si	4022154915	Dendrophthoe pentandra (L.) Miq.	1.42205	103.793	26.65
	High-Si	4015166791	Tillandsia recurvata (L.) L.	20.0181	-99.083	13.15		Low-Si	4022214262	Viscum album subsp. album	47.1024	15.4226	9.65
	High-Si	4014907790	Schizachyrium scoparium (Michx.) Nash	30.1086	-97.2841	20.25		Low-Si	4022156460	Viscum album L.	49.9902	8.23843	10.25
	High-Si	4011758314	Rytidosperma pallidum (R.Br.) A.M.Humphreys & H.P.Linder	-37.7688	145.658	13.05		Low-Si	4022029560	Viscum album L.	54.6844	20.5227	8.05
	High-Si	4014914756	Coix lacryma-jobi L.	21.3752	-157.791	23.45		Low-Si	4046567596	Phoradendron Nutt.	31.5516	-110.35	16.05
	High-Si	4011996353	Eriocaulon compressum Lam.	27.0079	-80.1329	23.85		Low-Si	4028767726	Colpoon compressum P.J.Bergius	-33.6604	23.3428	13.95
	High-Si	4011836343	Cyperus haspan L.	25.394	-80.6842	24.25		Low-Si	4022019934	Phragmanthera dschallensis (Engl.) M.G.Gilbert	-3.22373	36.3809	17.55
	High-Si	4011491299	Rhynchospora odorata C.Wright ex Griseb.	25.394	-80.6842	24.25		Low-Si	4022249235	Champereia manillana (Blume) Merr.	22.6573	120.265	23.55
	High-Si	4028646215	Dichanthelium caerulescens (Hack. ex Hitchc.) Correll	25.3941	-80.6852	24.25		Low-Si	4022344431	Viscum album L.	52.934	-1.11625	10.05
	High-Si	4028815107	Scleria verticillata Muhl. ex Willd.	25.3941	-80.6851	24.25		Low-Si	4021974038	Osyris alba L.	42.1474	2.78066	14.45
	High-Si	4011799320	Tillandsia usneoides (L.) L.	30.3416	-87.1492	20.45		Low-Si	4021988589	Viscum album subsp. album	52.4469	10.615	9.55
	High-Si	4011961310	Lepidosperma laterale R.Br.	-37.767	145.664	12.25		Low-Si	4021999743	Phoradendron leucarpum (Raf.) Reveal & M.C.Johnst.	36.0031	-79.2189	15.25
	High-Si	4012032364	Carex plantaginea Lam.	44.0431	-80.0742	6.25		Low-Si	4022325090	Phoradendron leucarpum (Raf.) Reveal & M.C.Johnst.	29.1928	-98.6541	21.05
	High-Si	4413614707	Cladium mariscus subsp. jamaicense (Crantz) K眉k.	30.2626	-87.1578	20.85		Low-Si	4022173618	Phoradendron leucarpum (Raf.) Reveal & M.C.Johnst.	29.1927	-98.654	21.05
	High-Si	4011738325	Tillandsia lepidosepala L.B.Sm.	20.0172	-99.0996	15.05		Low-Si	4022339465	Viscum album L.	44.7723	34.3303	8.55
	High-Si	4014965831	Tillandsia recurvata (L.) L.	20.0172	-99.0996	15.05		Low-Si	4021984890	Phoradendron leucarpum (Raf.) Reveal & M.C.Johnst.	29.6346	-98.1497	20.25
	High-Si	4015221767	Hechtia texensis S.Watson	29.1814	-102.995	23.45		Low-Si	4021973023	Viscum album L.	49.1007	13.2332	6.55
	High-Si	4014831801	Digitaria ciliaris (Retz.) Koeler	21.3021	-157.849	23.95		Low-Si	4022029601	Phoradendron californicum Nutt.	33.1071	-116.35	19.75
	High-Si	4014926793	Dichanthium annulatum var. annulatum	21.3021	-157.849	23.95		Low-Si	4075693876	Phoradendron californicum Nutt.	32.2122	-110.725	20.55
	High-Si	4015100783	Bothriochloa pertusa (L.) A.Camus	21.3021	-157.848	23.95		Low-Si	4022227603	Viscum album subsp. album	48.2994	25.926	8.85
	High-Si	4014958754	Cenchrus echinatus L.	21.3018	-157.849	23.95		Low-Si	4022128633	Viscum album subsp. album	48.3004	25.9241	9.15
	High-Si	4014955749	Eleusine indica (L.) Gaertn.	21.3019	-157.849	23.95		Low-Si	4022294708	Phoradendron californicum Nutt.	32.1742	-110.717	19.85
	High-Si	4015167747	Dactyloctenium aegyptium (L.) Willd.	21.3018	-157.849	23.95		Low-Si	4022056901	Phoradendron leucarpum (Raf.) Reveal & M.C.Johnst.	34.6418	-82.8385	16.25
	High-Si	4014838762	Paspalum conjugatum P.J.Bergius	21.3021	-157.85	23.95		Low-Si	4021965705	Ileostylus micranthus (Hook.fil.) Tiegh.	-39.499	174.516	13.25
	High-Si	4014870757	Chloris barbata Sw.	21.302	-157.85	23.95		Low-Si	4424146507	Cervantesia bicolor Cav.	-2.80098	-79.3066	8.35
	High-Si	4015226755	Dichanthium annulatum var. annulatum	21.3025	-157.85	23.95		Low-Si	4424151435	Cervantesia bicolor Cav.	-2.80077	-79.3082	8.35
	High-Si	4015195766	Urochloa glumaris (Trin.) Veldkamp	21.3033	-157.849	23.95		Low-Si	4022309664	Quinchamalium chilense Molina	-33.3596	-70.2913	4.55
	High-Si	4011720368	Fimbristylis cymosa R.Br.	21.3033	-157.849	23.95		Low-Si	4022329590	Viscum album subsp. album	48.3015	25.912	9.05
	High-Si	4014878738	Eragrostis amabilis (L.) Wight & Arn.	21.2974	-157.847	23.95		Low-Si	4021978731	Viscum album subsp. album	48.3015	25.911	9.05
	High-Si	4015186802	Paspalum dilatatum Poir.	21.3037	-157.849	23.95		Low-Si	4029050288	Gaiadendron punctatum (Ruiz & Pav.) G.Don	-2.79996	-79.3209	7.85
	High-Si	4012016372	Dichanthium annulatum var. papillosum (Hochst. ex A.Rich.) de Wet & Harlan	21.2965	-157.847	23.95		Low-Si	4022227624	Phoradendron leucarpum (Raf.) Reveal & M.C.Johnst.	32.7453	-97.2733	18.85
	High-Si	4014907791	Digitaria insularis (L.) Mez ex Ekman	21.296	-157.848	23.95		Low-Si	4022195453	Exocarpos latifolius R.Br.	-26.9766	152.495	19.25
	High-Si	4014970792	Eragrostis tenuifolia (A.Rich.) Hochst. ex Steud.	21.2959	-157.848	23.95		Low-Si	4022374519	Peraxilla tetrapetala (L.fil.) Tiegh.	-41.0977	172.779	10.25
	High-Si	4015166792	Melinis repens (Willd.) Zizka	21.2994	-157.847	23.95		Low-Si	4021993626	Decaisnina signata (F.Muell. ex Benth.) Tiegh.	-12.3574	130.878	27.45
	High-Si	4014877784	Cenchrus ciliaris L.	21.2962	-157.85	23.95		Low-Si	4165502409	Amyema miraculosa subsp. boormanii (Blakely) Barlow	-36.06	146.907	14.85
	High-Si	4011733350	Megathyrsus maximus (Jacq.) B.K.Simon & S.W.L.Jacobs	21.2958	-157.848	23.95		Low-Si	4021987273	Exocarpos cupressiformis Labill.	-38.431	144.017	13.35
	High-Si	4011606299	Sporobolus diandrus (Retz.) P.Beauv.	21.2978	-157.847	23.95		Low-Si	4022186651	Exocarpos latifolius R.Br.	-19.4369	146.947	23.65
	High-Si	4015223750	Bouteloua gracilis (Kunth) Lag. ex Griffiths	29.2777	-103.308	16.95		Low-Si	4021980815	Alepis flavida (Hook.fil.) Tiegh.	-42.8719	171.408	2.05
	High-Si	4413402522	Cortaderia selloana (Schult. & Schult.f.) Asch. & Graebn.	30.217	-87.0735	20.95		Low-Si	4028883665	Peraxilla tetrapetala (L.fil.) Tiegh.	-42.8988	171.418	7.15
	High-Si	4011773358	Andropogon tenuispatheus (Nash) Nash	29.2196	-94.9237	21.25		Low-Si	4022238255	Alepis flavida (Hook.fil.) Tiegh.	-43.0341	171.64	7.45
	High-Si	4015242756	Austroderia fulvida (Buchanan) N.P.Barker & H.P.Linder	-40.9328	175.478	11.35		Low-Si	4022282110	Peraxilla tetrapetala (L.fil.) Tiegh.	-43.0578	171.646	6.25
	High-Si	4039296633	Cyperus surinamensis Rottb.	25.3933	-80.6869	24.25		Low-Si	4022137676	Santalum ellipticum Gaudich.	21.4842	-158.352	24.15
	High-Si	4011827314	Typha domingensis Pers.	25.3933	-80.6868	24.25		Low-Si	4022246757	Viscum album L.	50.8813	4.56556	10.35
	High-Si	4014867780	Bromelia serra Griseb.	-27.3091	-58.8322	21.35		Low-Si	4022316781	Exocarpos cupressiformis Labill.	-35.2225	149.173	12.85
	High-Si	4014936742	Tillandsia plumosa Baker	16.2889	-96.6483	17.15		Low-Si	4022165329	Viscum album subsp. album	51.4025	6.53852	10.45
	High-Si	4018272793	Andropogon hallii Hack.	31.9262	-104.828	9.35		Low-Si	4021962287	Loranthus europaeus Jacq.	48.6494	22.3643	9.55
	High-Si	4014909755	Chionochloa pallens subsp. pilosa Connor	-43.5327	171.537	6.45		Low-Si	4129849510	Misodendrum punctulatum Sol. ex G.Forst.	-53.7491	-69.1912	4.55
	High-Si	4413579673	Cladium mariscus subsp. jamaicense (Crantz) K眉k.	30.392	-87.1756	20.25		Low-Si	4022315578	Viscum album L.	50.5664	36.8238	7.15
	High-Si	4011923337	Cenchrus setaceus (Forssk.) Morrone	34.1036	-118.862	15.35		Low-Si	4021995046	Phoradendron leucarpum (Raf.) Reveal & M.C.Johnst.	33.4226	-88.3022	17.55
	High-Si	4011743388	Cenchrus setaceus (Forssk.) Morrone	34.1219	-118.855	15.85		Low-Si	4022328525	Viscum album subsp. abietis (Wiesb.) Abrom.	47.4517	7.30876	8.25
	High-Si	4011836350	Tillandsia recurvata (L.) L.	29.1802	-81.8906	21.15		Low-Si	4021949188	Viscum album L.	45.0233	34.8031	9.85
	High-Si	4075557815	Schizachyrium gracile (Spreng.) Nash	25.3951	-80.6904	24.25		Low-Si	4022209700	Arceuthobium oxycedri (DC.) M.Bieb.	43.9768	5.77948	11.25
	High-Si	4011942325	Bouteloua curtipendula (Michx.) Torr.	31.9191	-104.834	9.35		Low-Si	4022380602	Arceuthobium oxycedri (DC.) M.Bieb.	43.9768	5.77951	11.25
	High-Si	4011748313	Cenchrus echinatus L.	3.0628	101.601	27.05		Low-Si	4022360436	Viscum album L.	51.1271	26.3405	7.95
	High-Si	4011976359	Lycurus phleoides Kunth	31.9159	-104.841	10.35		Low-Si	4022352582	Viscum album L.	51.6398	-0.107511	10.45
	High-Si	4011513295	Echinopogon ovatus (G.Forst.) P.Beauv.	-28.1118	153.193	16.85		Low-Si	4022084275	Viscum album L.	51.2766	0.277747	10.05
	High-Si	4039390455	Distichlis spicata (L.) Greene	33.7215	-117.258	17.05		Low-Si	4029062301	Helosis cayennensis (Sw.) Spreng.	-5.53383	-50.1902	25.75
	High-Si	4011714361	Aristida adscensionis L.	33.3298	-116.305	22.55		Low-Si	4021949208	Viscum album L.	48.3802	-1.99769	11.65
	High-Si	4014919774	Carex hendersonii L.H.Bailey	45.5942	-122.421	11.05		Low-Si	4022137697	Phoradendron leucarpum (Raf.) Reveal & M.C.Johnst.	30.2778	-97.7505	20.25
	High-Si	4012043342	Schizachyrium scoparium (Michx.) Nash	31.9159	-104.844	10.65		Low-Si	4022331311	Phoradendron leucarpum (Raf.) Reveal & M.C.Johnst.	37.5197	-77.4192	15.15
	High-Si	4014919775	Tillandsia plumosa Baker	16.289	-96.6482	17.15		Low-Si	4121340491	Phoradendron leucarpum (Raf.) Reveal & M.C.Johnst.	28.6327	-81.125	21.85
	High-Si	4014991774	Tillandsia plumosa Baker	16.289	-96.6483	17.15		Low-Si	4022278628	Viscum album L.	44.5991	38.1749	11.25
	High-Si	4075721844	Juncus effusus L.	49.0144	-122.455	10.25		Low-Si	4022315622	Viscum album subsp. album	49.4476	32.065	8.85
	High-Si	4011893345	Agrostis muelleriana Vickery	-43.1279	171.692	4.25		Low-Si	4022250061	Phoradendron californicum Nutt.	34.0301	-116.147	16.05
	High-Si	4014832723	Poa labillardierei Steud.	-37.1251	146.21	12.85		Low-Si	4022234944	Oncocalyx quinquenervius (Hochst.) Wiens & Polhill	-29.5575	31.1991	21.15
	High-Si	4011930322	Bothriochloa torreyana (Steud.) Scrivanti & Anton	30.1107	-97.2816	20.25		Low-Si	4022093814	Phoradendron leucarpum (Raf.) Reveal & M.C.Johnst.	39.1744	-75.9586	13.75
	High-Si	4012001336	Schizachyrium scoparium (Michx.) Nash	30.1067	-97.2807	20.25		Low-Si	4022321629	Viscum album L.	47.9532	18.8293	9.95
	High-Si	4011746333	Carex plantaginea Lam.	43.5378	-81.6966	8.35		Low-Si	4022135668	Viscum album subsp. album	48.1775	11.5488	9.05
	High-Si	4011825350	Heteropogon contortus (L.) P.Beauv. ex Roem. & Schult.	31.9145	-104.845	10.65		Low-Si	4022020211	Viscum album L.	42.2611	27.7499	13.75
	High-Si	4014840786	Dasyochloa pulchella Willd.	31.9927	-110.571	18.75		Low-Si	4022346584	Phoradendron leucarpum (Raf.) Reveal & M.C.Johnst.	38.5158	-75.8225	14.35
	High-Si	4405029505	Phragmites australis subsp. australis	40.7259	-74.3845	11.75		Low-Si	4021965870	Phoradendron leucarpum (Raf.) Reveal & M.C.Johnst.	32.7869	-96.5855	18.75
	High-Si	4011532294	Tillandsia recurvata (L.) L.	12.2838	-68.3953	26.25		Low-Si	4022127419	Phoradendron leucarpum (Raf.) Reveal & M.C.Johnst.	33.1247	-96.8362	18.35
	High-Si	4014961766	Eragrostis lehmanniana Nees	31.9923	-110.571	18.75		Low-Si	4022123439	Viscum album L.	42.922	-5.39724	8.95
	High-Si	4018202776	Agropyron cristatum (L.) Gaertn.	51.0889	-114.093	4.15		Low-Si	4022277721	Viscum album L.	42.924	-5.38726	8.15
	High-Si	4028613005	Dasyochloa pulchella Willd.	31.9284	-110.317	17.65		Low-Si	4120890384	Phoradendron leucarpum (Raf.) Reveal & M.C.Johnst.	28.3556	-81.5594	21.95
	High-Si	4046220599	Chloris virgata Sw.	31.9265	-110.317	17.65		Low-Si	4021947182	Phoradendron californicum Nutt.	33.028	-116.393	18.15
	High-Si	4012003388	Cyperus odoratus L.	26.4512	-81.6238	23.35		Low-Si	4021969055	Phoradendron leucarpum (Raf.) Reveal & M.C.Johnst.	33.2056	-96.9272	18.45
	High-Si	4011754319	Cyperus brevifolius (Rottb.) Hassk.	-6.92502	107.767	22.95		Low-Si	4075644836	Phoradendron californicum Nutt.	32.9985	-114.486	25.35
	High-Si	4011568280	Dasyochloa pulchella Willd.	31.9257	-110.319	17.65		Low-Si	4022330699	Viscum album L.	52.0513	-2.3464	9.25
	High-Si	4011819392	Eragrostis lehmanniana Nees	31.9233	-110.325	17.55		Low-Si	4046554650	Exocarpos syrticola (F.Muell. ex Miq.) Stauffer	-39.0323	146.323	14.25
	High-Si	4011733365	Heteropogon contortus (L.) P.Beauv. ex Roem. & Schult.	31.9211	-110.33	17.35		Low-Si	4022335711	Phoradendron leucarpum (Raf.) Reveal & M.C.Johnst.	32.5092	-92.6499	18.35
	High-Si	4012040431	Themeda triandra Forssk.	-36.2298	150.142	16.25		Low-Si	4022380749	Macrosolen cochinchinensis (Lour.) Tiegh.	1.44411	103.812	26.75
	High-Si	4133778370	Muhlenbergia rigens (Benth.) Hitchc.	39.259	-121.043	14.05		Low-Si	4022117663	Macrosolen cochinchinensis (Lour.) Tiegh.	1.4441	103.812	26.75
	High-Si	4011717320	Gahnia radula (R.Br.) Benth.	-38.242	144.624	14.45		Low-Si	4022202120	Macrosolen cochinchinensis (Lour.) Tiegh.	1.44409	103.812	26.75
	High-Si	4011954386	Carex appressa R.Br.	-36.2318	150.134	16.15		Low-Si	4022029053	Dendrophthoe pentandra (L.) Miq.	1.44439	103.812	26.75
	High-Si	4075682876	Cinna arundinacea L.	41.4784	-90.8599	10.25		Low-Si	4022368670	Macrosolen cochinchinensis (Lour.) Tiegh.	1.4444	103.812	26.75
	High-Si	4011976370	Elymus villosus Muhl. ex Willd.	41.4324	-90.8842	10.45		Low-Si	4022374707	Phoradendron californicum Nutt.	32.8587	-116.225	21.45
	High-Si	4012015324	Dichanthelium latifolium (L.) Harvill	41.4575	-90.9577	10.25		Low-Si	4022221607	Phoradendron californicum Nutt.	31.9219	-116.162	17.15
	High-Si	4011772383	Elymus hystrix L.	41.5227	-90.9616	10.15		Low-Si	4022105706	Phoradendron californicum Nutt.	33.7413	-115.809	19.05
	High-Si	4039365734	Poa annua L.	33.6341	-117.956	16.85		Low-Si	4022098731	Exocarpos cupressiformis Labill.	-42.8681	147.385	12.15
	High-Si	4011799341	Andropogon tenuispatheus (Nash) Nash	30.1041	-97.2716	20.35		Low-Si	4171377425	Exocarpos humifusus R.Br.	-42.8962	147.237	5.55
	High-Si	4011945347	Cenchrus clandestinus (Hochst. ex Chiov.) Morrone	-36.8333	174.428	15.65		Low-Si	4022016769	Viscum album L.	43.9669	5.78713	11.75
	High-Si	4011943375	Stenotaphrum secundatum (Walter) Kuntze	-36.8333	174.428	15.65		Low-Si	4054933494	Arceuthobium oxycedri (DC.) M.Bieb.	43.9778	5.77942	11.25
	High-Si	4039135472	Tillandsia recurvata (L.) L.	27.3426	-82.5473	22.65		Low-Si	4054961520	Arceuthobium oxycedri (DC.) M.Bieb.	43.9775	5.78039	11.25
	High-Si	4011791364	Bromus hordeaceus L.	-45.0417	169.155	9.35		Low-Si	4021953039	Arceuthobium oxycedri (DC.) M.Bieb.	43.9768	5.77948	11.25
	High-Si	4011947393	Spinifex sericeus R.Br.	-37.2794	174.652	15.25		Low-Si	4046407591	Ximenia americana L.	28.2362	-82.7036	22.05
	High-Si	4012046301	Dactylis glomerata L.	-38.2141	144.949	14.65		Low-Si	4022098761	Oncocalyx quinquenervius (Hochst.) Wiens & Polhill	-29.5574	31.199	21.15
	High-Si	4011829354	Cyperus eragrostis Lam.	-37.8137	145.238	13.75		Low-Si	4028804147	Phoradendron californicum Nutt.	29.7519	-114.744	19.65
	High-Si	4012026316	Agropyron cristatum (L.) Gaertn.	50.575	-116.044	6.25		Low-Si	4022343470	Phoradendron californicum Nutt.	33.3828	-112.371	23.45
	High-Si	4127103061	Heteropogon contortus (L.) P.Beauv. ex Roem. & Schult.	30.5011	-98.8182	19.05		Low-Si	4022188326	Ximenia americana L.	-31.4749	-64.5908	15.75
	High-Si	4011958365	Schizachyrium scoparium (Michx.) Nash	30.5064	-98.8183	19.05		Low-Si	4022375794	Misodendrum linearifolium DC.	-51.0026	-72.9259	5.25
	High-Si	4012019340	Schizachyrium scoparium (Michx.) Nash	30.5069	-98.8197	19.05		Low-Si	4022360654	Phoradendron leucarpum (Raf.) Reveal & M.C.Johnst.	31.5905	-97.1682	19.65
	High-Si	4011833301	Elymus canadensis L.	41.7493	-87.5355	10.35		Low-Si	4028876358	Phoradendron leucarpum (Raf.) Reveal & M.C.Johnst.	31.5911	-97.1681	19.65
	High-Si	4011876353	Phalaris aquatica L.	-38.4907	144.895	14.05		Low-Si	4028945433	Phoradendron leucarpum (Raf.) Reveal & M.C.Johnst.	31.5911	-97.1681	19.65
	High-Si	4011970346	Lolium multiflorum Lam.	-38.1552	176.264	12.95		Low-Si	4022330765	Phoradendron leucarpum (Raf.) Reveal & M.C.Johnst.	31.591	-97.1682	19.65
	High-Si	4011903303	Dactylis glomerata L.	-36.7262	175.801	15.45		Low-Si	4022271802	Phoradendron leucarpum (Raf.) Reveal & M.C.Johnst.	31.591	-97.1681	19.65
	High-Si	4011735328	Cyperus ustulatus A.Rich.	-36.7258	175.801	15.45		Low-Si	4022116454	Phoradendron leucarpum (Raf.) Reveal & M.C.Johnst.	33.0179	-96.8529	18.45
	High-Si	4015016750	Bothriochloa barbinodis (Lag.) Herter	30.1091	-97.2497	20.25		Low-Si	4022297762	Phoradendron leucarpum (Raf.) Reveal & M.C.Johnst.	39.2397	-81.8737	12.35
	High-Si	4028613006	Paspalum urvillei Steud.	-36.7255	175.801	15.45		Low-Si	4022329836	Phoradendron leucarpum (Raf.) Reveal & M.C.Johnst.	29.6594	-98.0714	20.35
	High-Si	4015007770	Dactyloctenium aegyptium (L.) Willd.	-17.5008	177.178	25.65		Low-Si	4022060144	Viscum album subsp. album	50.0836	8.3336	9.85
	High-Si	4011965383	Dactylis glomerata L.	-35.2549	149.13	13.05		Low-Si	4022271823	Quinchamalium chilense Molina	-49.313	-72.9056	4.15
	High-Si	4011726374	Oloptum miliaceum (L.) R枚ser & Hamasha	34.1845	-118.101	17.45		Low-Si	4022290517	Quinchamalium chilense Molina	-44.8603	-71.668	5.25
	High-Si	4011952373	Bromus inermis Leyss.	58.825	44.3178	3.25		Low-Si	4022364694	Viscum album subsp. album	50.0925	8.32924	9.75
	High-Si	4011980392	Dactylis glomerata L.	58.8249	44.318	3.25		Low-Si	4022350844	Viscum album L.	49.9832	7.97317	10.35
	High-Si	4011821345	Bambusa stenostachya Hack.	22.5228	120.387	24.55		Low-Si	4022271840	Phoradendron leucarpum (Raf.) Reveal & M.C.Johnst.	32.6272	-95.255	18.55
	High-Si	4011965389	Cenchrus setaceus (Forssk.) Morrone	-26.3934	27.4349	15.95		Low-Si	4022093968	Phoradendron villosum (Nutt.) Nutt. ex Engelm.	38.4312	-122.628	14.45
	High-Si	4011780401	Bromus inermis Leyss.	58.8243	44.3184	3.25		Low-Si	4022357408	Phoradendron leucarpum (Raf.) Reveal & M.C.Johnst.	34.8715	-82.4217	15.45
	High-Si	4011743417	Calamagrostis epigejos (L.) Roth	58.8281	44.3138	3.25		Low-Si	4021952161	Exocarpos cupressiformis Labill.	-37.8397	145.11	14.05
	High-Si	4011744419	Dyckia encholirioides (Gaudich.) Mez	-28.4228	-48.7388	20.45		Low-Si	4021979049	Lysiana exocarpi (Behr) Tiegh.	-35.2957	138.46	15.65
	High-Si	4014971758	Cyperus papyrus L.	-15.0108	35.2359	24.15		Low-Si	4022364735	Amyema miquelii (Lehm. ex Miq.) Tiegh.	-35.2961	138.46	15.65
	High-Si	4162082427	Elegia capensis (Burm.f.) Schelpe	-34.0259	19.5778	15.65		Low-Si	4028618043	Dendrophthoe glabrescens (Blakely) Barlow	-12.359	130.878	27.35
	High-Si	4014949775	Cynodon dactylon (L.) Pers.	32.5283	-116.947	16.55		Low-Si	4022365447	Phoradendron brachystachyum (DC.) Eichler	24.2076	-110.083	24.05
	High-Si	4011773393	Carex wahuensis C.A.Mey.	21.3213	-157.663	23.95		Low-Si	4022161161	Phoradendron leucarpum (Raf.) Reveal & M.C.Johnst.	30.1477	-97.4771	20.35
	High-Si	4011878431	Agrostis capillaris L.	-44.4715	169.982	9.75		Low-Si	4022148848	Colpoon compressum P.J.Bergius	-33.3118	26.4415	16.05
	High-Si	4011966345	Dactylis glomerata L.	-44.1733	170.988	10.25		Low-Si	4165517479	Amyema quandang (Lindl.) Tiegh.	-35.0625	145.59	16.65
	High-Si	4011949365	Phragmites australis (Cav.) Trin. ex Steud.	32.4517	35.5572	22.05		Low-Si	4022258713	Arceuthobium oxycedri (DC.) M.Bieb.	43.9762	5.7792	11.25
	High-Si	4011820395	Eleusine tristachya (Lam.) Lam.	-38.0601	144.413	14.45		Low-Si	4022378729	Arceuthobium oxycedri (DC.) M.Bieb.	43.9761	5.7792	11.25
	High-Si	4011840349	Cladoraphis spinosa (L.f.) S.M.Phillips	-23.5553	15.0824	21.45		Low-Si	4028737268	Oncella ambigua (Engl.) Tiegh.	-5.86214	39.323	25.85
	High-Si	4014981781	Dasyochloa pulchella Willd.	32.8719	-116.236	21.15		Low-Si	4022146772	Viscum album L.	49.2165	31.8638	8.75
	High-Si	4014897797	Calamagrostis quadriseta (Labill.) Spreng.	-38.1835	145.204	14.15		Low-Si	4022364789	Lysiana casuarinae (Miq.) Tiegh.	-32.0236	115.899	18.65
	High-Si	4011917370	Lepidosperma gladiatum Labill.	-36.942	149.91	15.55		Low-Si	4021967763	Viscum album subsp. album	49.6337	34.7278	8.35
	High-Si	4011842364	Typha latifolia L.	55.897	37.8479	5.15		Low-Si	4022295051	Viscum album subsp. album	49.6362	34.72	8.35
	High-Si	4015137788	Calamagrostis quadriseta (Labill.) Spreng.	-38.1788	145.196	14.15		Low-Si	4021953804	Viscum album subsp. album	49.633	34.7248	8.45
	High-Si	4091490486	Xyris operculata Labill.	-38.1764	145.193	14.15		Low-Si	4075677850	Thesium strictum P.J.Bergius	-33.5565	19.1484	16.65
	High-Si	4011961346	Themeda triandra Forssk.	-35.2311	138.597	15.05		Low-Si	4022362785	Loranthus europaeus Jacq.	48.6191	22.301	9.95
	High-Si	4011885416	Typha latifolia L.	51.8917	39.1672	6.85		Low-Si	4022188364	Peraxilla colensoi Tiegh.	-45.5397	167.434	8.15
	High-Si	4171720670	Hordeum marinum Huds.	41.14	16.8073	17.35		Low-Si	4022098913	Lysiana exocarpi (Behr) Tiegh.	-35.2581	138.499	15.55
	High-Si	4014890776	Danthonia spicata (L.) Roem. & Schult.	39.5705	-76.5053	12.35		Low-Si	4028693682	Exocarpos latifolius R.Br.	-27.5614	152.014	18.35
	High-Si	4014918780	Dactylis glomerata L.	39.5705	-76.5053	12.35		Low-Si	4022110568	Phoradendron leucarpum (Raf.) Reveal & M.C.Johnst.	30.2778	-97.7504	20.25
	High-Si	4014842824	Phragmites australis (Cav.) Trin. ex Steud.	43.2072	2.35571	13.85		Low-Si	4022360829	Myoschilos oblongum Ruiz & Pav.	-41.1336	-72.4084	10.85
	High-Si	4162279475	Setaria verticillata (L.) P.Beauv.	-25.8949	28.2193	17.15		Low-Si	4028860371	Myoschilos oblongum Ruiz & Pav.	-51.0241	-72.9662	4.65
	High-Si	4014986781	Bakerantha caerulea (Matuda) I.Ram铆rez & K.Romero	19.1843	-100.262	21.45		Low-Si	4022110598	Phoradendron leucarpum (Raf.) Reveal & M.C.Johnst.	30.2778	-97.7505	20.25
	High-Si	4011985377	Schizachyrium scoparium (Michx.) Nash	39.4015	-76.351	13.25		Low-Si	4022114571	Viscum album L.	50.4706	5.78866	8.35
	High-Si	4012028425	Phragmites australis (Cav.) Trin. ex Steud.	39.4015	-76.351	13.25		Low-Si	4022301677	Phoradendron leucarpum (Raf.) Reveal & M.C.Johnst.	32.054	-80.9455	19.35
	High-Si	4011996404	Chasmanthium latifolium (Michx.) H.O.Yates	39.4015	-76.351	13.25		Low-Si	4022116617	Viscum album L.	43.6714	40.2599	9.55
	High-Si	4011981394	Cyperus esculentus L.	-25.8248	28.3788	17.35		Low-Si	4022344938	Quinchamalium chilense Molina	-32.1929	-71.5118	14.25
	High-Si	4011947414	Arundo donax L.	41.9733	3.20977	15.75		Low-Si	4029034390	Phoradendron leucarpum (Raf.) Reveal & M.C.Johnst.	27.5738	-99.4389	23.65
	High-Si	4015005785	Panicum capillare L.	42.9723	-81.1929	8.35		Low-Si	4022247029	Peraxilla colensoi Tiegh.	-45.551	169.142	3.75
	High-Si	4012000354	Phragmites australis (Cav.) Trin. ex Steud.	42.9723	-81.1929	8.35		Low-Si	4028717672	Phoradendron juniperinum Engelm. ex A.Gray	36.6194	-114.132	14.15
	High-Si	4014945757	Bromus inermis Leyss.	42.9723	-81.1929	8.35		Low-Si	4028782219	Amyema preissii (Miq.) Tiegh.	-37.0538	144.156	13.55
	High-Si	4011933389	Arundo donax L.	41.9736	3.2099	15.75		Low-Si	4028856054	Misodendrum linearifolium DC.	-50.866	-72.8931	5.05
	High-Si	4011992425	Cyperus dives Delile	-25.3456	30.941	18.65		Low-Si	4028888319	Misodendrum punctulatum Sol. ex G.Forst.	-50.866	-72.8931	5.05
	High-Si	4014976783	Cortaderia selloana (Schult. & Schult.f.) Asch. & Graebn.	43.6154	7.0483	15.15		Low-Si	4028826975	Quinchamalium chilense Molina	-36.8113	-71.5389	9.25
	High-Si	4011803391	Arundo donax L.	41.2772	1.97999	16.35		Low-Si	4028974311	Phoradendron leucarpum (Raf.) Reveal & M.C.Johnst.	32.8288	-85.7656	17.45
	High-Si	4015100790	Cenchrus longisetus M.C.Johnst.	41.2785	1.97607	16.35		Low-Si	4028823181	Phoradendron californicum Nutt.	33.6923	-116.522	19.65
	High-Si	4011875386	Juncus tenuis Willd.	51.0669	3.78907	10.55		Low-Si	4029214425	Champereia manillana (Blume) Merr.	23.0194	120.368	23.55
	High-Si	4011726402	Tillandsia recurvata (L.) L.	12.2808	-68.3952	26.25		Low-Si	4028777711	Ileostylus micranthus (Hook.fil.) Tiegh.	-45.197	168.628	7.35
	High-Si	4011923386	Cortaderia selloana (Schult. & Schult.f.) Asch. & Graebn.	41.2738	1.98035	16.35		Low-Si	4028956441	Balanophora harlandii Hook.fil.	24.0483	121.352	16.45
	High-Si	4039133700	Actinocephalus polyanthus (Bong.) Sano	-22.2025	-44.724	15.15		Low-Si	4028918296	Jodina rhombifolia Hook. & Arn. ex Reissek	-31.9027	-64.9647	14.75
	High-Si	4028725072	Phragmites australis (Cav.) Trin. ex Steud.	41.2805	1.99136	16.35		Low-Si	4029020327	Phoradendron leucarpum (Raf.) Reveal & M.C.Johnst.	35.0099	-85.3647	15.55
	High-Si	4054847484	Molinia caerulea (L.) Moench	51.0644	3.57697	10.55		Low-Si	4028857441	Viscum album L.	54.8571	20.4901	8.05
	High-Si	4011921357	Pitcairnia brittoniana (Mez) Mez	10.3025	-84.7957	17.95		Low-Si	4028920474	Quinchamalium chilense Molina	-38.8195	-71.1891	3.45
	High-Si	4011914453	Aechmea dealbata 脡.Morren ex Baker	-22.9336	-42.4594	23.75		Low-Si	4028999242	Viscum album L.	52.2147	0.093125	10.35
	High-Si	4011976401	Dactylis glomerata L.	59.2666	11.0957	7.35		Low-Si	4028623856	Phoradendron juniperinum Engelm. ex A.Gray	35.1698	-106.467	10.65
	High-Si	4018105800	Phragmites australis subsp. australis	59.2672	11.0957	7.35		Low-Si	4028702772	Viscum album L.	44.6753	33.8588	10.45
	High-Si	4011996411	Melinis repens (Willd.) Zizka	24.7645	120.903	23.05		Low-Si	4029152508	Viscum album L.	51.3928	-0.320508	10.65
	High-Si	4011745343	Phragmites australis (Cav.) Trin. ex Steud.	44.8046	38.1673	11.35		Low-Si	4028780008	Misodendrum quadriflorum DC.	-50.9019	-73.0619	3.85
	High-Si	4011946379	Cenchrus setaceus (Forssk.) Morrone	28.0909	-15.4541	18.15		Low-Si	4028608747	Phoradendron leucarpum (Raf.) Reveal & M.C.Johnst.	29.4645	-98.4835	20.35
	High-Si	4011750361	Andropogon tenuispatheus (Nash) Nash	29.9129	-98.2417	19.75		Low-Si	4028705834	Phoradendron californicum Nutt.	33.2775	-116.428	20.95
	High-Si	4012016422	Spinifex littoreus (Burm.f.) Merr.	24.7645	120.903	23.05		Low-Si	4028972555	Phoradendron californicum Nutt.	33.9809	-116.658	18.95
	High-Si	4012019383	Phragmites australis (Cav.) Trin. ex Steud.	24.8106	120.911	22.95		Low-Si	4028754765	Peraxilla tetrapetala (L.fil.) Tiegh.	-41.7816	172.949	8.75
	High-Si	4011859335	Carex flacca subsp. erythrostachys (Hoppe) Holub	44.4109	33.9308	10.85		Low-Si	4028602231	Santalum haleakalae Hillebr.	20.6483	-156.263	18.35
	High-Si	4011900351	Catapodium rigidum (L.) C.E.Hubb.	44.4109	33.9307	10.85		Low-Si	4028897704	Amyema conspicua (Blakely) Danser	-27.5062	153.008	20.05
	High-Si	4011936454	Ammophila arenaria (L.) Link	43.2299	-8.93684	14.45		Low-Si	4028616107	Phoradendron californicum Nutt.	33.9162	-115.549	22.35
	High-Si	4011990409	Arundo donax L.	36.8354	-2.63873	17.45		Low-Si	4062725533	Amyema melaleucae (Lehm. ex Miq.) Tiegh.	-32.7336	134.473	17.25
	High-Si	4015202780	Vriesea gradata (Baker) Mez	-22.4486	-44.6067	19.55		Low-Si	4028754799	Exocarpos cupressiformis Labill.	-35.4661	138.453	14.05
	High-Si	4011801396	Phragmites australis (Cav.) Trin. ex Steud.	37.3714	-118.299	13.25		Low-Si	4028695067	Arceuthobium campylopodum A.Gray	38.7132	-123.031	14.35
	High-Si	4011747421	Carex pilosa Scop.	50.3861	30.5032	7.95		Low-Si	4028984569	Arceuthobium campylopodum A.Gray	38.7131	-123.031	14.35
	High-Si	4011984331	Carex pilosa Scop.	50.386	30.5031	7.95		Low-Si	4120838452	Phoradendron leucarpum (Raf.) Reveal & M.C.Johnst.	29.1194	-82.2721	20.95
	High-Si	4011990411	Cortaderia selloana (Schult. & Schult.f.) Asch. & Graebn.	36.8348	-2.63958	17.45		Low-Si	4029046580	Santalum acuminatum (R.Br.) A.DC.	-32.8142	134.482	16.85
	High-Si	4014864803	Sporobolus michauxianus (Hitchc.) P.M.Peterson & Saarela	49.8831	-97.0983	3.25		Low-Si	4028754809	Exocarpos cupressiformis Labill.	-35.461	138.45	14.05
	High-Si	4012000375	Dactyloctenium aegyptium (L.) Willd.	25.9151	-80.1334	24.45		Low-Si	4028986560	Korthalsella clavata (Kirk) Cheeseman	-43.2075	171.707	7.35
	High-Si	4011862360	Carex flacca subsp. erythrostachys (Hoppe) Holub	44.4138	33.9294	10.85		Low-Si	4028806978	Arceuthobium oxycedri (DC.) M.Bieb.	40.4568	-4.25095	12.15
	High-Si	4011882420	Dactylis glomerata L.	44.4143	33.9288	10.85		Low-Si	4028618809	Viscum album subsp. album	49.6221	34.7076	8.45
	High-Si	4014982780	Carex flacca subsp. erythrostachys (Hoppe) Holub	44.4107	33.931	10.85		Low-Si	4029044408	Ximenia caffra Sond.	-24.146	34.601	23.05
	High-Si	4018560744	Tillandsia aeranthos (Loisel.) Desf.	-34.9264	-57.9483	16.65		Low-Si	4028967487	Phoradendron leucarpum (Raf.) Reveal & M.C.Johnst.	39.5206	-75.1555	13.35
	High-Si	4014896756	Spathanthus unilateralis (Rudge) Desv.	4.60617	-52.2799	24.95		Low-Si	4029001573	Phoradendron leucarpum (Raf.) Reveal & M.C.Johnst.	30.362	-97.3984	20.25
	High-Si	4011872396	Chasmanthium latifolium (Michx.) H.O.Yates	30.7392	-98.3698	19.85		Low-Si	4028920648	Viscum album subsp. album	51.4031	6.59054	10.45
	High-Si	4011771403	Tillandsia usneoides (L.) L.	29.9006	-81.317	21.25		Low-Si	4028857572	Viscum album subsp. album	49.6267	34.7288	8.45
	High-Si	4014947824	Bromus inermis Leyss.	49.8828	-97.0978	3.25		Low-Si	4028643853	Viscum album subsp. album	49.6276	34.7198	8.45
	High-Si	4075743850	Poa sterilis M.Bieb.	44.4191	33.9224	9.25		Low-Si	4028963633	Phoradendron californicum Nutt.	33.278	-116.429	20.95
	High-Si	4014826760	Dendrocalamus giganteus Munro	-20.5244	47.2423	17.65		Low-Si	4028728856	Phoradendron leucarpum (Raf.) Reveal & M.C.Johnst.	31.5457	-97.12	19.75
	High-Si	4161986371	Eragrostis superba Peyr.	-27.8722	32.3439	22.45		Low-Si	4116214530	Phoradendron leucarpum (Raf.) Reveal & M.C.Johnst.	29.5855	-98.6293	19.85
	High-Si	4011975363	Tillandsia usneoides (L.) L.	27.3388	-82.4183	22.55		Low-Si	4029039456	Misodendrum punctulatum Sol. ex G.Forst.	-54.8143	-68.4798	3.85
	High-Si	4011805434	Dactylis glomerata L.	44.4995	34.1119	11.85		Low-Si	4028673948	Phoradendron leucarpum (Raf.) Reveal & M.C.Johnst.	32.7419	-97.3617	18.85
	High-Si	4080579501	Oryzopsis virescens (Trin.) Beck	44.5021	34.1104	10.65		Low-Si	4029139716	Phoradendron leucarpum (Raf.) Reveal & M.C.Johnst.	30.6569	-96.816	19.95
	High-Si	4014826762	Carex flacca subsp. erythrostachys (Hoppe) Holub	44.502	34.1058	10.35		Low-Si	4029014702	Korthalsella salicornioides Tiegh.	-40.8488	175.134	10.95
	High-Si	4011783490	Cortaderia selloana (Schult. & Schult.f.) Asch. & Graebn.	40.9571	-8.63442	15.75		Low-Si	4029061639	Korthalsella salicornioides Tiegh.	-40.9124	175.14	10.45
	High-Si	4011735378	Luzula pumila Hook.fil.	-44.0703	169.968	1.75		Low-Si	4029035795	Korthalsella salicornioides Tiegh.	-40.8719	175.134	11.95
	High-Si	4028737166	Tenaxia stricta (Schrad.) N.P.Barker & H.P.Linder	-34.4064	19.5306	16.35		Low-Si	4028754857	Korthalsella salicornioides Tiegh.	-40.8005	175.09	13.25
	High-Si	4011954443	Juncus inflexus L.	54.5188	-1.46104	9.45		Low-Si	4028863413	Korthalsella salicornioides Tiegh.	-40.841	175.141	11.05
	High-Si	4011793369	Juncus effusus L.	54.5175	-1.44386	9.45		Low-Si	4029131642	Korthalsella salicornioides Tiegh.	-40.8807	175.178	10.75
	High-Si	4014817785	Phalaris arundinacea L.	54.5177	-1.44239	9.45		Low-Si	4028985350	Korthalsella salicornioides Tiegh.	-40.8349	175.14	11.05
	High-Si	4011945400	Typha latifolia L.	54.5177	-1.44064	9.45		Low-Si	4028690143	Korthalsella salicornioides Tiegh.	-40.9707	175.152	10.05
	High-Si	4011874406	Eragrostis minor Host	52.5081	13.2693	9.35		Low-Si	4029115673	Korthalsella salicornioides Tiegh.	-40.8789	175.154	11.45
	High-Si	4014844752	Melinis repens (Willd.) Zizka	28.2422	-80.6992	22.65		Low-Si	4028689144	Phoradendron leucarpum (Raf.) Reveal & M.C.Johnst.	32.3505	-81.3126	18.45
	High-Si	4075630823	Setaria viridis (L.) P.Beauv.	44.5009	34.1226	10.65		Low-Si	4028979924	Phoradendron leucarpum (Raf.) Reveal & M.C.Johnst.	32.8409	-117.032	17.05
	High-Si	4011881417	Arrhenatherum elatius (L.) P.Beauv. ex J.Presl & C.Presl	-45.8411	170.495	9.65		Low-Si	4029126457	Phoradendron leucarpum (Raf.) Reveal & M.C.Johnst.	33.644	-98.2999	18.05
	High-Si	4011982425	Holcus lanatus L.	-45.8408	170.489	8.95		Low-Si	4029014739	Phoradendron leucarpum (Raf.) Reveal & M.C.Johnst.	27.468	-81.5486	22.55
	High-Si	4011817447	Anthoxanthum odoratum L.	-45.8408	170.489	8.95		Low-Si	4054822529	Santalum acuminatum (R.Br.) A.DC.	-35.7434	139.332	15.35
	High-Si	4012034425	Dactylis glomerata L.	-45.8408	170.49	8.95		Low-Si	4029125597	Muellerina eucalyptoides (DC.) Barlow	-38.1362	145.268	14.15
	High-Si	4014888754	Brachypodium pinnatum (L.) P.Beauv.	44.5047	34.1071	10.35		Low-Si	4028886746	Amyema melaleucae (Lehm. ex Miq.) Tiegh.	-35.7878	139.327	15.25
	High-Si	4011819446	Cyperus alternifolius subsp. flabelliformis K眉k.	-41.2913	174.801	13.15		Low-Si	4034822463	Exocarpos cupressiformis Labill.	-42.6841	146.714	11.15
	High-Si	4011941419	Bouteloua curtipendula (Michx.) Torr.	30.6961	-97.8214	19.65		Low-Si	4028732272	Exocarpos cupressiformis Labill.	-37.0495	144.197	13.15
	High-Si	4011929430	Sorghum halepense (L.) Pers.	30.6961	-97.8214	19.65		Low-Si	4029171608	Exocarpos sparteus R.Br.	-35.7927	139.327	15.25
	High-Si	4014902805	Tridens albescens (Vasey) Wooton & Standl.	30.6961	-97.8214	19.65		Low-Si	4029159747	Amyema preissii (Miq.) Tiegh.	-38.1975	144.702	14.55
	High-Si	4011882432	Scirpus cyperinus (L.) Kunth	45.0409	-64.3831	6.15		Low-Si	4028844794	Exocarpos syrticola (F.Muell. ex Miq.) Stauffer	-35.8067	139.33	15.25
	High-Si	4014828776	Cyperus pedunculatus (R.Br.) J.Kern	25.9178	-80.1217	24.45		Low-Si	4054949541	Arceuthobium oxycedri (DC.) M.Bieb.	43.9768	5.77947	11.25
	High-Si	4011767388	Chasmanthium latifolium (Michx.) H.O.Yates	29.4061	-98.4919	20.65		Low-Si	4029019819	Amyema preissii (Miq.) Tiegh.	-33.7496	140.149	17.95
	High-Si	4011787379	Carex corynoidea K.A.Ford	-43.1397	171.698	5.75		Low-Si	4028856453	Amyema preissii (Miq.) Tiegh.	-34.8642	138.781	14.65
	High-Si	4018251754	Hechtia malvernii Gilmartin	13.6435	-87.0971	25.25		Low-Si	4028713771	Peraxilla tetrapetala (L.fil.) Tiegh.	-39.005	176.174	9.05
	High-Si	4011719432	Typha capensis (Rohrb.) N.E.Br.	-32.8155	18.6504	15.25		Low-Si	4028616275	Tripodanthus flagellaris (Cham. & Schltdl.) Tiegh.	-31.167	-64.3349	15.35
	High-Si	4018195780	Phragmites australis (Cav.) Trin. ex Steud.	51.6947	35.6627	6.85		Low-Si	4029158683	Colpoon speciosum (A.W.Hill) P.A.Bean	-34.3284	19.0377	16.45
	High-Si	4011987436	Phragmites australis (Cav.) Trin. ex Steud.	51.6946	35.6623	6.85		Low-Si	4126777067	Thesium strictum P.J.Bergius	-34.0434	18.377	14.75
	High-Si	4014860792	Melinis repens (Willd.) Zizka	28.2515	-80.6977	22.65		Low-Si	4029026364	Phoradendron leucarpum (Raf.) Reveal & M.C.Johnst.	33.3823	-97.02	18.05
	High-Si	4011836435	Elymus hystrix L.	40.1748	-75.7571	11.75		Low-Si	4028857722	Viscum album L.	49.3982	11.1099	9.25
	High-Si	4011803432	Megathyrsus maximus (Jacq.) B.K.Simon & S.W.L.Jacobs	-27.4474	152.974	19.85		Low-Si	4039271592	Viscum album L.	49.3989	11.1096	9.25
	High-Si	4034693712	Imperata cylindrica (L.) Raeusch.	28.0448	-81.781	22.05		Low-Si	4028843373	Phoradendron leucarpum (Raf.) Reveal & M.C.Johnst.	30.5401	-98.3976	19.95
	High-Si	4011782442	Bouteloua curtipendula (Michx.) Torr.	30.2159	-97.8466	19.95		Low-Si	4029115764	Tristerix verticillatus (Ruiz & Pav.) Barlow & Wiens	-33.0206	-69.3004	6.45
	High-Si	4011791441	Tillandsia recurvata (L.) L.	29.2903	-98.6186	20.95		Low-Si	4028672273	Tristerix verticillatus (Ruiz & Pav.) Barlow & Wiens	-33.0212	-69.3012	6.45
	High-Si	4011862384	Chasmanthium latifolium (Michx.) H.O.Yates	30.215	-97.8468	19.95		Low-Si	4029025689	Phoradendron leucarpum (Raf.) Reveal & M.C.Johnst.	38.0727	-75.5388	14.45
	High-Si	4011732395	Schizachyrium microstachyum (Desv.) Roseng., B.R.Arrill. & Izag.	-34.9312	-54.9402	16.25		Low-Si	4029158734	Viscum album L.	51.4357	-0.619797	10.35
	High-Si	4011892446	Leptochloa dubia (Kunth) Nees	30.2152	-97.8465	19.95		Low-Si	4028702931	Phoradendron quadrangulare (Kunth) Griseb.	-7.12001	-38.492	27.85
	High-Si	4014887786	Ottochloa gracillima C.E.Hubb.	-27.4464	152.975	19.95		Low-Si	4028758736	Phoradendron leucarpum (Raf.) Reveal & M.C.Johnst.	33.5163	-86.8135	16.95
	High-Si	4011756386	Phragmites australis (Cav.) Trin. ex Steud.	41.0423	-73.9034	11.85		Low-Si	4126931142	Thesium strictum P.J.Bergius	-34.0446	18.3766	14.75
	High-Si	4011810443	Poa annua L.	52.6448	19.0072	8.65		Low-Si	4029014837	Tristerix corymbosus (L.) Kuijt	-33.7171	-71.2151	14.85
	High-Si	4011788434	Marsippospermum gracile (Hook.fil.) Buchenau	-44.0667	169.995	0.55		Low-Si	4127003025	Thesium strictum P.J.Bergius	-34.0464	18.3773	14.75
	High-Si	4014858796	Tillandsia utriculata L.	26.2316	-81.9782	23.55		Low-Si	4029037411	Ximenia americana L.	26.1774	-81.2615	23.55
	High-Si	4014880787	Andropogon virginicus L.	19.4316	-155.261	16.55		Low-Si	4029158761	Phoradendron californicum Nutt.	33.7022	-116.53	19.95
	High-Si	4014860795	Rytidosperma fulvum (Vickery) A.M.Humphreys & H.P.Linder	-34.9758	138.65	14.85		Low-Si	4121238390	Phoradendron leucarpum (Raf.) Reveal & M.C.Johnst.	28.094	-82.4385	21.95
	High-Si	4015245746	Dactylis glomerata L.	-37.7201	145.167	14.05		Low-Si	4126844625	Colpoon compressum P.J.Bergius	-34.0451	18.3826	14.75
	High-Si	4014911829	Tillandsia setacea Sw.	26.502	-80.2123	23.75		Low-Si	4126672043	Thesium strictum P.J.Bergius	-34.0426	18.3835	13.85
	High-Si	4014920827	Tillandsia balbisiana Schult. & Schult.f.	26.5331	-80.3632	23.65		Low-Si	4028599013	Ligaria cuneifolia (Ruiz & Pav.) Tiegh.	-33.0127	-69.2692	7.95
	High-Si	4014826769	Tillandsia balbisiana Schult. & Schult.f.	26.5303	-80.2374	23.75		Low-Si	4091736487	Phoradendron californicum Nutt.	33.7019	-116.373	23.35
	High-Si	4014981789	Tillandsia fasciculata Sw.	26.4327	-80.2117	23.85		Low-Si	4029114858	Phoradendron leucarpum (Raf.) Reveal & M.C.Johnst.	38.6834	-75.9406	14.25
	High-Si	4015010821	Juncus articulatus L.	-34.9434	138.766	13.75		Low-Si	4028595808	Phoradendron californicum Nutt.	32.3152	-110.818	20.65
	High-Si	4015195787	Tillandsia schiedeana Steud.	23.0898	-99.1085	24.45		Low-Si	4029056666	Viscum articulatum Burm.fil.	-27.596	152.55	19.25
	High-Si	4014986792	Bothriochloa torreyana (Steud.) Scrivanti & Anton	32.897	-96.7292	18.65		Low-Si	4029139931	Exocarpos syrticola (F.Muell. ex Miq.) Stauffer	-35.7023	139.185	15.35
	High-Si	4407322537	Cyperus eragrostis Lam.	-36.891	174.575	15.15		Low-Si	4028938830	Amyema miquelii (Lehm. ex Miq.) Tiegh.	-33.5444	141.776	17.95
	High-Si	4096852558	Distichlis distichophylla (Labill.) Fassett	-33.6652	134.898	16.35		Low-Si	4034657687	Taxillus limprichtii (Gr眉ning) H.S.Kiu	23.2727	120.825	20.55
	High-Si	4014873764	Phragmites australis subsp. australis	45.5691	-73.5289	6.85		Low-Si	4028945961	Peraxilla tetrapetala (L.fil.) Tiegh.	-43.0434	171.707	2.75
	High-Si	4014828784	Phragmites australis subsp. australis	45.5686	-73.5301	6.85		Low-Si	4029135331	Phoradendron villosum (Nutt.) Nutt. ex Engelm.	44.7881	-123.058	11.85
	High-Si	4039285455	Bromus inermis Leyss.	40.0482	-105.287	8.35		Low-Si	4028967683	Phoradendron leucarpum (Raf.) Reveal & M.C.Johnst.	31.9792	-81.1714	19.05
	High-Si	4014880791	Sorghum halepense (L.) Pers.	32.899	-96.7325	18.65		Low-Si	4028615080	Phoradendron leucarpum (Raf.) Reveal & M.C.Johnst.	31.9817	-81.1621	19.05
	High-Si	4014999809	Cyperus polystachyos Rottb.	19.4223	-155.286	16.55		Low-Si	4028968536	Phoradendron leucarpum (Raf.) Reveal & M.C.Johnst.	31.9805	-81.1691	19.05
	High-Si	4015231827	Cenchrus clandestinus (Hochst. ex Chiov.) Morrone	-41.1741	146.353	12.85		Low-Si	4029072861	Quinchamalium chilense Molina	-41.1046	-71.5578	3.55
	High-Si	4015184802	Ehrharta erecta Lam.	-41.1749	146.354	12.85		Low-Si	4029135337	Alepis flavida (Hook.fil.) Tiegh.	-45.5166	169.193	4.95
	High-Si	4014870776	Rytidosperma auriculatum (J.M.Black) Connor & Edgar	-34.9741	138.646	15.05		Low-Si	4029198417	Ileostylus micranthus (Hook.fil.) Tiegh.	-42.0625	173.822	8.75
	High-Si	4014923813	Typha orientalis C.Presl	-45.9019	170.552	10.35		Low-Si	4029045824	Viscum album L.	49.0446	4.00614	10.95
	High-Si	4014901780	Andropogon tenuispatheus (Nash) Nash	25.3913	-80.6861	24.25		Low-Si	4028838907	Exocarpos bidwillii Hook.fil.	-42.4084	171.341	8.35
	High-Si	4014834798	Andropogon tenuispatheus (Nash) Nash	25.3913	-80.6861	24.25		Low-Si	4028920926	Osyris lanceolata Steud. & Hochst. ex A.DC.	-24.8918	28.1874	19.45
	High-Si	4039203770	Phleum pratense L.	42.7435	-83.234	8.95		Low-Si	4416850357	Tapinanthus oleifolius (J.C.Wendl.) Danser	-29.6991	22.8225	19.45
	High-Si	4014936769	Typha latifolia L.	43.8215	-117.015	12.85		Low-Si	4028828956	Nuytsia floribunda (Labill.) R.Br.	-33.5182	117.662	15.45
	High-Si	4015018802	Phragmites australis (Cav.) Trin. ex Steud.	43.8216	-117.006	12.75		Low-Si	4039170754	Amyema preissii (Miq.) Tiegh.	-31.9696	115.979	18.55
	High-Si	4014833834	Puya alpestris (Poepp.) Gay	-33.3755	-70.438	12.05		Low-Si	4028828962	Ximenia caffra Sond.	-24.8744	28.1948	18.95
	High-Si	4076246844	Cyperus esculentus L.	-36.8688	174.719	15.75		Low-Si	4039196791	Amyema preissii (Miq.) Tiegh.	-31.9707	115.978	18.55
	High-Si	4015008814	Microlaena stipoides (Labill.) R.Br.	-37.6343	144.795	13.75		Low-Si	4028783041	Phoradendron quadrangulare (Kunth) Griseb.	-31.6484	-64.459	16.25
	High-Si	4015249783	Tillandsia punctulata Schltdl. & Cham.	19.4377	-96.9972	19.05		Low-Si	4167182302	Neoregelia carolinae (Beer) L.B.Sm.	25.549	-80.386	24.25
	High-Si	4094768301	Hedera helix L.	52.7595	-1.24941	9.95		Low-Si	4167186303	Aechmea bromeliifolia (Rudge) Baker ex Benth. & Hook.f.	25.549	-80.386	24.25
	High-Si	4036189308	Billardiera macrantha Hook.fil.	-35.3429	148.826	10.55		Low-Si	4167185301	Aechmea chantinii (Carrière) Baker	25.549	-80.386	24.25
	High-Si	4018661301	Hedera helix L.	55.3313	10.8023	8.85		Low-Si	4011625161	Tillandsia usneoides (L.) L.	30.1731	-82.6518	19.85
	High-Si	4018655301	Anthriscus caucalis M.Bieb.	55.7553	12.4959	8.25		Low-Si	4011787193	Tillandsia usneoides (L.) L.	28.5778	-81.3237	21.85
	High-Si	4036186327	Lilaeopsis polyantha (Gand.) H.Eichler	-35.8577	149.006	9.95		Low-Si	4011695130	Tillandsia recurvata (L.) L.	26.3058	-80.2132	24.05
	High-Si	4142124316	Dichosciadium ranunculaceum (F.Muell.) Domin	-36.4585	148.294	4.05		Low-Si	4011612212	Tillandsia fasciculata Sw.	26.2008	-80.3815	23.95
	High-Si	4154303311	Xanthosia tasmanica Domin	-36.0009	137.002	15.15		Low-Si	4011898174	Puya coerulea Lindl.	-36.6924	-72.4889	12.75
	High-Si	4142122315	Oreomyrrhis eriopoda (DC.) Hook.fil.	-36.4213	148.379	5.35		Low-Si	4011550173	Tillandsia recurvata (L.) L.	25.7839	-80.3225	24.25
	High-Si	4018654302	Hedera helix L.	56.5699	9.04555	8.35		Low-Si	4011689183	Tillandsia usneoides (L.) L.	32.1661	-81.1155	18.95
	High-Si	4089637303	Daucus glochidiatus (Labill.) Fisch., C.A.Mey. & Av茅-Lall.	-32.0945	146.019	17.95		Low-Si	4014827746	Tillandsia bartramii Elliott	27.514	-82.1868	22.35
	High-Si	4036189343	Cheiranthera linearis A.Cunn. ex Lindl.	-35.0221	149.288	13.15		Low-Si	4011671187	Tillandsia usneoides (L.) L.	28.0736	-82.2243	22.05
	High-Si	4032499308	Heracleum sphondylium L.	52.6823	-1.01701	9.75		Low-Si	4011563190	Tillandsia usneoides (L.) L.	27.8715	-97.6445	22.25
	High-Si	4036184355	Xanthosia pilosa Rudge	-36.9416	149.899	15.45		Low-Si	4011907213	Tillandsia recurvata (L.) L.	29.6765	-82.3709	20.25
	High-Si	4089591307	Pittosporum angustifolium G.Lodd.	-32.0354	146.314	17.45		Low-Si	4011557261	Tillandsia mitlaensis W.Weber & Ehlers	16.9283	-96.3269	17.85
	High-Si	4426851745	Hedera helix L.	52.2167	-2.40591	10.15		Low-Si	4011653197	Tillandsia recurvata (L.) L.	29.7146	-82.363	20.15
	High-Si	4036186390	Gingidia harveyana (F.Muell.) J.W.Dawson	-35.5407	148.771	6.35		Low-Si	4011570243	Tillandsia usneoides (L.) L.	29.6764	-82.3711	20.25
	High-Si	4089610309	Hydrocotyle laxiflora DC.	-31.9864	147.286	18.25		Low-Si	4116548529	Bromelia pinguin L.	18.4487	-66.6	25.65
	High-Si	4024702303	Xanthosia pilosa Rudge	-33.7873	151.144	17.65		Low-Si	4011515213	Tillandsia usneoides (L.) L.	33.5415	-79.1013	18.35
	High-Si	4036190388	Eryngium ovinum A.Cunn.	-35.2072	149.147	12.85		Low-Si	4011664249	Tillandsia duratii Vis.	-24.7125	-65.4367	16.85
	High-Si	4142064381	Oreomyrrhis ciliata Hook.fil.	-36.4562	148.293	4.05		Low-Si	4011680165	Catopsis nutans (Sw.) Griseb.	26.0131	-81.4101	23.75
	High-Si	4142031389	Oreomyrrhis eriopoda (DC.) Hook.fil.	-36.4638	148.282	3.55		Low-Si	4011571223	Tillandsia usneoides (L.) L.	36.1428	-76.6646	16.05
	High-Si	4060757328	Daucus glochidiatus (Labill.) Fisch., C.A.Mey. & Av茅-Lall.	-33.8172	146.34	16.95		Low-Si	4011654198	Tillandsia recurvata (L.) L.	16.9329	-96.3235	17.45
	High-Si	4160985304	Torilis arvensis (Huds.) Link	-34.923	138.729	14.05		Low-Si	4011546218	Guzmania monostachia (L.) Rusby ex Mez	26.0135	-81.409	23.75
	High-Si	4030812523	Hedera helix L.	52.5556	-2.64303	9.15		Low-Si	4011681239	Guzmania monostachia (L.) Rusby ex Mez	26.0136	-81.4089	23.75
	High-Si	4142043375	Oreomyrrhis eriopoda (DC.) Hook.fil.	-36.4582	148.293	4.05		Low-Si	4011881223	Catopsis nutans (Sw.) Griseb.	26.0131	-81.4101	23.75
	High-Si	4030808538	Hedera helix L.	52.4596	0.67245	10.25		Low-Si	4011857208	Tillandsia balbisiana Schult. & Schult.f.	26.1116	-81.4158	23.65
	High-Si	4160984304	Torilis arvensis (Huds.) Link	-34.9149	138.541	16.45		Low-Si	4011557277	Guzmania monostachia (L.) Rusby ex Mez	26.0131	-81.4108	23.75
	High-Si	4423088257	Hedera helix L.	47.72	13.44	8.35		Low-Si	4011675226	Tillandsia setacea Sw.	26.0129	-81.411	23.75
	High-Si	4060755332	Daucus glochidiatus (Labill.) Fisch., C.A.Mey. & Av茅-Lall.	-29.256	147.829	20.15		Low-Si	4011652247	Tillandsia pruinosa Sw.	26.0129	-81.4114	23.75
	High-Si	4423151338	Heracleum austriacum subsp. austriacum	47.63	13.43	3.65		Low-Si	4011540212	Tillandsia recurvata (L.) L.	27.7981	-97.8213	22.35
	High-Si	4032503338	Heracleum sphondylium L.	52.448	-1.06785	9.55		Low-Si	4011545203	Tillandsia pruinosa Sw.	25.9944	-81.411	23.75
	High-Si	4423242463	Hedera helix L.	47.77	13.36	8.15		Low-Si	4011832261	Tillandsia fasciculata Sw.	25.9082	-81.5814	23.85
	High-Si	4027387321	Pittosporaceae	-43.5	147.1	12.25		Low-Si	4011519205	Tillandsia pruinosa Sw.	25.9944	-81.411	23.75
	High-Si	4011666037	Griselinia lucida (J.R.Forst. & G.Forst.) G.Forst.	-41.2052	174.07	12.55		Low-Si	4018229758	Guzmania lingulata (L.) Mez	13.9782	-60.9202	24.65
	High-Si	4011590101	Hydrocotyle verticillata Thunb.	23.0386	120.421	23.85		Low-Si	4015267767	Tillandsia recurvata (L.) L.	27.8024	-80.4306	23.25
	High-Si	4011578123	Daucus carota L.	-37.6938	176.065	14.75		Low-Si	4011905254	Tillandsia mitlaensis W.Weber & Ehlers	16.9333	-96.3224	17.25
	High-Si	4011519067	Griselinia littoralis (Raoul) Raoul	-39.5174	176.855	14.65		Low-Si	4011516294	Tillandsia recurvata (L.) L.	28.0583	-97.8761	22.25
	High-Si	4011639090	Apium nodiflorum (L.) Rchb.fil.	-41.0571	174.943	12.85		Low-Si	4014901753	Cipuropsis capituligera (Griseb.) Christenh. & Byng	6.03726	-75.4849	15.45
	High-Si	4011633103	Platysace lanceolata (Labill.) Druce	-32.934	151.703	18.15		Low-Si	4014866748	Tillandsia recurvata (L.) L.	27.2166	-80.252	23.75
	High-Si	4011534081	Bursaria spinosa Cav.	-41.8629	148.187	12.55		Low-Si	4011660230	Tillandsia usneoides (L.) L.	35.441	-76.8924	16.45
	High-Si	4011544106	Heptapleurum actinophyllum (Endl.) Lowry & G.M.Plunkett	-31.6101	152.838	18.65		Low-Si	4014852769	Tillandsia balbisiana Schult. & Schult.f.	26.2505	-80.3197	23.95
	High-Si	4028792125	Aciphylla glacialis F.Muell. ex Benth.	-36.4926	148.286	4.65		Low-Si	4011741259	Tillandsia usneoides (L.) L.	26.412	-80.0991	24.05
	High-Si	4028735269	Aciphylla glacialis F.Muell. ex Benth.	-36.4876	148.283	3.85		Low-Si	4012048339	Bromelia pinguin L.	18.3666	-67.2655	26.15
	High-Si	4011649135	Platysace lanceolata (Labill.) Druce	-34.4037	150.52	13.55		Low-Si	4011613282	Tillandsia utriculata L.	18.3637	-64.9227	26.15
	High-Si	4015253728	Aciphylla glacialis F.Muell. ex Benth.	-36.4791	148.279	3.35		Low-Si	4011789329	Tillandsia recurvata (L.) L.	-34.9258	-57.9448	16.65
	High-Si	4011502185	Griselinia littoralis (Raoul) Raoul	-42.5388	171.22	11.85		Low-Si	4012036326	Tillandsia recurvata (L.) L.	27.7926	-82.4009	22.45
	High-Si	4011499128	Griselinia lucida (J.R.Forst. & G.Forst.) G.Forst.	-42.539	171.22	11.85		Low-Si	4012047329	Tillandsia recurvata (L.) L.	29.5977	-98.9755	19.95
	High-Si	4011552146	Tetrapanax papyrifer (Hook.) K.Koch	25.0315	121.508	22.55		Low-Si	4011881335	Tillandsia recurvata (L.) L.	30.109	-97.2835	20.25
	High-Si	4080627477	Pseudopanax K.Koch	-36.731	174.437	15.75		Low-Si	4011804339	Tillandsia usneoides (L.) L.	20.0184	-99.0853	14.15
	High-Si	4011692099	Billardiera scandens Sm.	-34.4911	150.553	13.35		Low-Si	4039171671	Tillandsia recurvata (L.) L.	20.0183	-99.0844	14.15
	High-Si	4011583137	Bursaria spinosa Cav.	-27.4852	153.116	20.25		Low-Si	4015166791	Tillandsia recurvata (L.) L.	20.0181	-99.083	13.15
	High-Si	4011594157	Polyscias sambucifolia (DC.) Harms	-34.5345	150.488	12.85		Low-Si	4011799320	Tillandsia usneoides (L.) L.	30.3416	-87.1492	20.45
	High-Si	4011836153	Conium maculatum L.	-45.9811	167.864	9.05		Low-Si	4011738325	Tillandsia lepidosepala L.B.Sm.	20.0172	-99.0996	15.05
	High-Si	4011907157	Heptapleurum actinophyllum (Endl.) Lowry & G.M.Plunkett	-33.8943	151.207	17.75		Low-Si	4014965831	Tillandsia recurvata (L.) L.	20.0172	-99.0996	15.05
	High-Si	4014852763	Bursaria spinosa Cav.	-33.8369	151.08	17.65		Low-Si	4015221767	Hechtia texensis S.Watson	29.1814	-102.995	23.45
	High-Si	4011854105	Heptapleurum heptaphyllum (L.) Y.F.Deng	25.0357	121.338	21.65		Low-Si	4014867780	Bromelia serra Griseb.	-27.3091	-58.8322	21.35
	High-Si	4011501152	Oenanthe javanica (Blume) DC.	25.0261	121.343	21.65		Low-Si	4014936742	Tillandsia plumosa Baker	16.2889	-96.6483	17.15
	High-Si	4011554153	Schefflera digitata J.R.Forst. & G.Forst.	-45.7746	170.606	8.75		Low-Si	4011836350	Tillandsia recurvata (L.) L.	29.1802	-81.8906	21.15
	High-Si	4011850171	Pittosporum revolutum W.T.Aiton	-28.2037	153.568	20.35		Low-Si	4014919775	Tillandsia plumosa Baker	16.289	-96.6482	17.15
	High-Si	4011629091	Billardiera fusiformis Labill.	-38.4454	144.123	14.05		Low-Si	4014991774	Tillandsia plumosa Baker	16.289	-96.6483	17.15
	High-Si	4011658140	Billardiera mutabilis Salisb.	-38.4436	144.121	14.05		Low-Si	4011532294	Tillandsia recurvata (L.) L.	12.2838	-68.3953	26.25
	High-Si	4011656138	Daucus carota L.	43.4016	39.9702	15.25		Low-Si	4039135472	Tillandsia recurvata (L.) L.	27.3426	-82.5473	22.65
	High-Si	4011683124	Bursaria spinosa Cav.	-37.0342	144.228	13.35		Low-Si	4011744419	Dyckia encholirioides (Gaudich.) Mez	-28.4228	-48.7388	20.45
	High-Si	4011697132	Hedera helix L.	48.855	2.42597	11.15		Low-Si	4014986781	Bakerantha caerulea (Matuda) I.Ramírez & K.Romero	19.1843	-100.262	21.45
	High-Si	4011664167	Angelica sylvestris L.	55.9348	37.9116	5.25		Low-Si	4011726402	Tillandsia recurvata (L.) L.	12.2808	-68.3952	26.25
	High-Si	4011610135	Conium maculatum L.	-36.7672	149.694	14.75		Low-Si	4011921357	Pitcairnia brittoniana (Mez) Mez	10.3025	-84.7957	17.95
	High-Si	4011500136	Hedera helix L.	47.002	27.358	9.05		Low-Si	4011914453	Aechmea dealbata É.Morren ex Baker	-22.9336	-42.4594	23.75
	High-Si	4011679124	Daucus carota L.	-36.9322	149.872	15.45		Low-Si	4015202780	Vriesea gradata (Baker) Mez	-22.4486	-44.6067	19.55
	High-Si	4011867147	Angelica sylvestris L.	58.8176	44.3285	3.25		Low-Si	4018560744	Tillandsia aeranthos (Loisel.) Desf.	-34.9264	-57.9483	16.65
	High-Si	4011553123	Hydrocotyle bonariensis Comm. ex Lam.	-36.942	149.91	15.55		Low-Si	4011771403	Tillandsia usneoides (L.) L.	29.9006	-81.317	21.25
	High-Si	4011809199	Angelica sylvestris L.	58.8153	44.3284	3.25		Low-Si	4011975363	Tillandsia usneoides (L.) L.	27.3388	-82.4183	22.55
	High-Si	4011693115	Eryngium ovinum A.Cunn.	-35.2835	149.162	12.85		Low-Si	4018251754	Hechtia malvernii Gilmartin	13.6435	-87.0971	25.25
	High-Si	4011638143	Pimpinella saxifraga L.	57.8288	41.4499	3.85		Low-Si	4011791441	Tillandsia recurvata (L.) L.	29.2903	-98.6186	20.95
	High-Si	4011621148	Daucus carota L.	54.6942	20.5313	8.05		Low-Si	4014858796	Tillandsia utriculata L.	26.2316	-81.9782	23.55
	High-Si	4011653147	Hedera helix L.	48.1827	7.73072	11.05		Low-Si	4014911829	Tillandsia setacea Sw.	26.502	-80.2123	23.75
	High-Si	4075644816	Angelica sylvestris L.	58.8158	44.328	3.25		Low-Si	4014920827	Tillandsia balbisiana Schult. & Schult.f.	26.5331	-80.3632	23.65
	High-Si	4011686195	Hydrocotyle bonariensis Comm. ex Lam.	40.4781	-8.78922	15.65		Low-Si	4014826769	Tillandsia balbisiana Schult. & Schult.f.	26.5303	-80.2374	23.75
	High-Si	4011509187	Hedera helix L.	47.7248	7.66088	10.05		Low-Si	4014981789	Tillandsia fasciculata Sw.	26.4327	-80.2117	23.85
	High-Si	4011867153	Heptapleurum heptaphyllum (L.) Y.F.Deng	25.1887	121.521	18.95		Low-Si	4015195787	Tillandsia schiedeana Steud.	23.0898	-99.1085	24.45
	High-Si	4011600187	Heptapleurum heptaphyllum (L.) Y.F.Deng	25.0171	121.557	22.45		Low-Si	4014833834	Puya alpestris (Poepp.) Gay	-33.3755	-70.438	12.05
	High-Si	4011880172	Cussonia thyrsiflora Thunb.	-34.017	22.7758	17.45		Low-Si	4015249783	Tillandsia punctulata Schltdl. & Cham.	19.4377	-96.9972	19.05
	High-Si	4011551124	Didymopanax morototoni (Aubl.) Decne. & Planch.	18.4719	-66.3229	26.25		Low-Si	4015165792	Tillandsia usneoides (L.) L.	19.4377	-96.9972	19.05
	High-Si	4011556171	Hedera helix L.	53.5159	-2.92087	10.15		Low-Si	4014852806	Tillandsia usneoides (L.) L.	26.3388	-80.6283	23.75
	High-Si	4011639136	Hedera rhombea (Miq.) Bean	25.1916	121.521	19.95		Low-Si	4014837815	Tillandsia usneoides (L.) L.	30.6613	-84.2111	19.25
	High-Si	4011660116	Angelica dahurica subsp. formosana (H.Boissieu) Yen	25.175	121.502	19.55		Low-Si	4014972837	Alcantarea glaziouana (Lem.) Leme	-22.8911	-43.1871	24.05
	High-Si	4011560196	Angelica sylvestris L.	57.8316	41.4501	3.85		Low-Si	4014951856	Tillandsia jaliscomonticola Matuda	20.3257	-105.341	22.95
	High-Si	4011741125	Xanthosia pilosa Rudge	-35.0065	150.835	17.25		Low-Si	4015192852	Tillandsia usneoides (L.) L.	30.6654	-83.2089	19.45
	High-Si	4011670116	Anthriscus sylvestris (L.) Hoffm.	57.8325	41.451	3.85		Low-Si	4014826850	Tillandsia fasciculata Sw.	25.7976	-80.3519	24.15
	High-Si	4028823021	Hedera helix L.	53.5086	-2.92888	10.15		Low-Si	4014826854	Tillandsia recurvata (L.) L.	17.9569	-67.2022	26.45
	High-Si	4046316593	Heracleum sibiricum L.	57.8357	41.4535	3.85		Low-Si	4015204858	Tillandsia recurvata (L.) L.	27.4527	-82.6888	22.65
	High-Si	4028701807	Hedera helix L.	53.5138	-2.92649	10.15		Low-Si	4014840892	Tillandsia recurvata (L.) L.	26.934	-80.1203	23.85
	High-Si	4011808211	Hedera helix L.	54.4764	18.4524	7.45		Low-Si	4177134659	Tillandsia simulata Small	29.0334	-81.1824	21.55
	High-Si	4011663155	Eryngium ovinum A.Cunn.	-36.6242	141.648	14.25		Low-Si	4015266891	Tillandsia usneoides (L.) L.	26.934	-80.1259	23.85
	High-Si	4011546147	Anthriscus sylvestris (L.) Hoffm.	57.8372	41.4452	3.95		Low-Si	4015264867	Tillandsia usneoides (L.) L.	26.934	-80.1259	23.85
	High-Si	4011809205	Angelica sylvestris L.	57.8372	41.4446	3.95		Low-Si	4014955858	Tillandsia recurvata (L.) L.	-34.8924	-58.0631	16.65
	High-Si	4011669106	Anthriscus sylvestris (L.) Hoffm.	57.8372	41.4438	3.95		Low-Si	4015221867	Tillandsia recurvata (L.) L.	19.6882	-98.8462	16.35
	High-Si	4011667162	Anthriscus sylvestris (L.) Hoffm.	53.0824	6.70638	9.45		Low-Si	4014860874	Tillandsia recurvata (L.) L.	26.6074	-81.9139	23.35
	High-Si	4022055643	Anthriscus caucalis M.Bieb.	51.1757	3.78244	10.55		Low-Si	4014862922	Guzmania musaica (Linden & André) Mez	8.62933	-80.0994	22.35
	High-Si	4034827456	Daucus carota subsp. carota	51.0648	3.61171	10.55		Low-Si	4015016882	Tillandsia usneoides (L.) L.	29.7724	-95.6221	20.55
	High-Si	4096502585	Anthriscus cerefolium (L.) Hoffm.	48.0053	16.2065	9.75		Low-Si	4018180802	Guzmania donnellsmithii Mez ex Donn.Sm.	8.64154	-80.1326	21.75
	High-Si	4018289764	Bowlesia incana Ruiz & Pav.	29.9658	-90.0537	20.55		Low-Si	4015249874	Tillandsia recurvata (L.) L.	28.6566	-97.3886	21.55
	High-Si	4028712076	Anthriscus sylvestris (L.) Hoffm.	57.8369	41.4372	3.95		Low-Si	4014827891	Werauhia kupperiana (Suess.) J.R.Grant	10.4291	-84.7516	22.55
	High-Si	4177221515	Eryngium campestre L.	39.0001	-1.87714	15.25		Low-Si	4015160903	Tillandsia usneoides (L.) L.	29.9663	-96.8812	20.65
	High-Si	4018317749	Hydrocotyle ranunculoides L.fil.	39.5615	-75.7252	13.35		Low-Si	4014905943	Tillandsia recurvata (L.) L.	29.5879	-96.89	20.75
	High-Si	4011539212	Hedera helix L.	52.4954	13.3156	9.45		Low-Si	4015186977	Tillandsia geminiflora Brongn.	-23.7865	-46.0073	23.25
	High-Si	4067662717	Daucus carota L.	44.8642	-123.022	11.75		Low-Si	4014851955	Quesnelia marmorata (Lem.) Read	-23.7865	-46.0073	23.25
	High-Si	4014901745	Hedera helix L.	40.0351	-75.2095	12.65		Low-Si	4014816958	Tillandsia recurvata (L.) L.	-30.2031	-61.1558	19.35
	High-Si	4011608172	Hedera helix L.	44.1477	7.74142	6.95		Low-Si	4014847963	Tillandsia guatemalensis L.B.Sm.	16.7219	-92.6017	13.75
	High-Si	4011612209	Hedera helix L.	42.7228	11.5191	13.05		Low-Si	4014932957	Vriesea rhodostachys L.B.Sm.	-19.9138	-40.5523	19.65
	High-Si	4021975765	Hydrocotyle bonariensis Comm. ex Lam.	29.8251	-81.2645	21.35		Low-Si	4014863969	Tillandsia chontalensis Baker	8.81054	-82.9607	19.65
	High-Si	4011577171	Hedera helix L.	51.3302	6.60237	10.45		Low-Si	4014899994	Tillandsia punctulata Schltdl. & Cham.	8.80439	-82.4194	18.25
	High-Si	4015249741	Hedera helix L.	39.3414	-76.638	13.05		Low-Si	4014976962	Tillandsia recurvata (L.) L.	34.2351	-77.8279	17.95
	High-Si	4011865144	Daucus carota L.	44.7056	33.9058	10.15		Low-Si	4014943978	Aechmea phanerophlebia Baker	-18.4316	-43.4766	19.35
	High-Si	4011664202	Eryngium campestre L.	44.7093	33.9088	10.15		Low-Si	4014878004	Tillandsia recurvata (L.) L.	19.4163	-99.205	15.15
	High-Si	4011570212	Seseli gummiferum Pall. ex Sm.	44.7086	33.9098	10.15		Low-Si	4014918964	Tillandsia usneoides (L.) L.	32.792	-80.2004	18.55
	High-Si	4011676141	Hedera helix L.	44.7094	33.9083	10.15		Low-Si	4014982984	Tillandsia usneoides (L.) L.	27.1243	-82.4225	22.85
	High-Si	4011522154	Aegopodium podagraria L.	51.5853	-0.368878	10.35		Low-Si	4014918976	Tillandsia utriculata L.	27.0914	-80.1441	23.75
	High-Si	4091917485	Heracleum maximum W.Bartram	38.6994	-123.441	12.15		Low-Si	4015220965	Tillandsia utriculata L.	27.1331	-80.0571	23.95
	High-Si	4014847773	Hedera helix L.	40.2563	-74.9431	12.25		Low-Si	4014958962	Tillandsia fendleri Griseb.	-13.1542	-72.5231	14.75
	High-Si	4011588217	Hedera helix L.	-39.5276	176.801	14.45		Low-Si	4015276921	Tillandsia punctulata Schltdl. & Cham.	17.1894	-93.1236	13.05
	High-Si	4011740185	Fatsia japonica (Thunb.) Decne. & Planch.	-39.5274	176.801	14.45		Low-Si	4015200002	Sincoraea burle-marxii (L.B.Sm. & Read) Louzada & Wand.	-12.5281	-41.4211	21.95
	High-Si	4011598249	Smyrnium olusatrum L.	51.5104	-0.206644	10.55		Low-Si	4014982002	Aechmea bracteata (Sw.) Griseb.	20.6839	-88.5683	25.95
	High-Si	4011824167	Heptapleurum actinophyllum (Endl.) Lowry & G.M.Plunkett	26.148	-81.7844	23.65		Low-Si	4014858014	Bromelia pinguin L.	18.381	-65.6219	25.95
	High-Si	4028905279	Heptapleurum actinophyllum (Endl.) Lowry & G.M.Plunkett	25.7844	-80.322	24.25		Low-Si	4014849075	Vriesea incurvata Gaudich.	-27.7333	-48.654	19.75
	High-Si	4011625193	Hedera helix L.	42.5091	-76.5547	9.35		Low-Si	4015117028	Aechmea ornata (Gaudich. ex Beer) Baker	-27.7335	-48.654	19.75
	High-Si	4011521224	Hedera helix L.	34.1275	-84.4492	15.85		Low-Si	4014943063	Encholirium spectabile Mart. ex Schult. & Schult.f.	-6.73406	-37.1939	28.45
	High-Si	4018558724	Bowlesia incana Ruiz & Pav.	29.9253	-90.0841	20.55		Low-Si	4015257037	Aechmea nudicaulis (L.) Griseb.	-22.9673	-43.1898	23.85
	High-Si	4011582193	Daucus carota L.	47.8792	18.7855	10.45		Low-Si	4014822071	Tillandsia recurvata (L.) L.	30.39	-86.4144	20.35
	High-Si	4014815780	Hydrocotyle novae-zeelandiae var. montana Kirk	-43.1284	171.691	4.25		Low-Si	4015166050	Tillandsia usneoides (L.) L.	27.3807	-82.5637	22.65
	High-Si	4075625845	Azorella pallida (Kirk) Kirk	-43.1281	171.691	4.25		Low-Si	4014948079	Tillandsia stricta Sol. ex Ker Gawl.	-19.1323	-40.0593	24.35
	High-Si	4011683188	Lignocarpa carnosula (Hook.fil.) J.W.Dawson	-43.1284	171.691	4.25		Low-Si	4014917055	Tillandsia usneoides (L.) L.	4.66781	-74.049	14.05
	High-Si	4011549203	Aciphylla monroi Hook.fil.	-43.1259	171.694	4.25		Low-Si	4014997071	Tillandsia recurvata (L.) L.	-32.4206	-60.8018	18.25
	High-Si	4015250756	Eryngium campestre L.	47.876	18.8245	9.25		Low-Si	4014932023	Tillandsia usneoides (L.) L.	30.0302	-95.2702	20.25
	High-Si	4011682221	Lignocarpa carnosula (Hook.fil.) J.W.Dawson	-43.1281	171.692	4.25		Low-Si	4015254030	Aechmea bracteata (Sw.) Griseb.	17.0303	-89.0967	24.65
	High-Si	4015165748	Polyscias sambucifolia (DC.) Harms	-33.0934	151.461	17.95		Low-Si	4014917083	Tillandsia usneoides (L.) L.	21.9177	-101.889	15.85
	High-Si	4015006782	Bursaria spinosa Cav.	-34.1128	150.789	16.55		Low-Si	4015018085	Tillandsia usneoides (L.) L.	29.9834	-90.0975	20.55
	High-Si	4011503227	Actinotus minor (Sm.) DC.	-33.4226	151.224	16.65		Low-Si	4014914069	Tillandsia usneoides (L.) L.	29.9855	-90.0983	20.55
	High-Si	4011545188	Aciphylla glacialis F.Muell. ex Benth.	-36.9568	147.156	4.65		Low-Si	4015252093	Tillandsia usneoides (L.) L.	27.3801	-82.5615	22.65
	High-Si	4011656209	Aciphylla crenulata J.B.Armstr.	-42.9111	171.578	2.65		Low-Si	4014908091	Puya alpestris (Poepp.) Gay	-33.3797	-70.4856	13.25
	High-Si	4011892230	Pseudopanax discolor (Kirk) Cheeseman	-38.1144	176.213	11.95		Low-Si	4015019074	Tillandsia loliacea Mart. ex Schult. & Schult.f.	-7.36357	-36.3338	25.15
	High-Si	4011919189	Anisotome filifolia (Hook.fil.) Cockayne & Laing	-43.1334	171.694	4.25		Low-Si	4015002066	Tillandsia stricta Sol. ex Ker Gawl.	-31.5061	-52.574	17.75
	High-Si	4011713217	Lignocarpa carnosula (Hook.fil.) J.W.Dawson	-43.1285	171.692	4.25		Low-Si	4015080081	Tillandsia usneoides (L.) L.	-17.4944	-149.869	25.65
	High-Si	4011637198	Aciphylla scott-thomsonii Cockayne & Allan	-43.1262	171.691	4.25		Low-Si	4015255092	Tillandsia utriculata L.	25.2418	-80.828	24.35
	High-Si	4011692187	Aciphylla scott-thomsonii Cockayne & Allan	-43.1262	171.691	4.25		Low-Si	4015012110	Tillandsia usneoides (L.) L.	28.3679	-81.5073	21.95
	High-Si	4011512228	Chaerophyllum colensoi (Hook.fil.) K.F.Chung	-43.1256	171.691	4.25		Low-Si	4015243077	Tillandsia guatemalensis L.B.Sm.	16.6845	-92.6033	13.65
	High-Si	4011673232	Anisotome pilifera (Hook.fil.) Cockayne & Laing	-43.1254	171.691	4.25		Low-Si	4015206101	Tillandsia guatemalensis L.B.Sm.	16.6845	-92.6035	13.65
	High-Si	4011600253	Lignocarpa carnosula (Hook.fil.) J.W.Dawson	-43.1259	171.692	4.25		Low-Si	4014954062	Tillandsia guatemalensis L.B.Sm.	16.6834	-92.6034	13.65
	High-Si	4018155750	Hedera L.	40.8728	-74.0116	12.05		Low-Si	4014926107	Tillandsia punctulata Schltdl. & Cham.	20.2085	-98.0238	18.05
	High-Si	4011582215	Sanicula canadensis L.	34.1336	-84.7102	16.05		Low-Si	4014901132	Tillandsia paucifolia Baker	26.8084	-80.1696	23.75
	High-Si	4014914751	Foeniculum vulgare Mill.	42.099	-124.343	12.65		Low-Si	4015008157	Tillandsia fasciculata Sw.	26.9786	-80.1442	23.75
	High-Si	4011627239	Meryta sinclairii (Hook.fil.) Seem.	-36.7833	175.021	15.75		Low-Si	4015270136	Neoregelia concentrica (Vell.) L.B.Sm.	-22.4527	-42.7707	24.05
	High-Si	4011597240	Daucus carota L.	-40.0318	175.098	13.95		Low-Si	4014939182	Tillandsia fasciculata Sw.	25.8815	-81.0269	23.95
	High-Si	4011865204	Hydrocotyle verticillata Thunb.	26.0135	-81.4091	23.75		Low-Si	4014864159	Tillandsia usneoides (L.) L.	34.1205	-77.9224	18.05
	High-Si	4015265761	Foeniculum vulgare Mill.	48.4384	-123.383	10.25		Low-Si	4014959119	Tillandsia complanata Benth.	0.127573	-78.6798	20.55
	High-Si	4011588258	Daucus carota L.	48.4412	-123.38	10.25		Low-Si	4014866147	Tillandsia loliacea Mart. ex Schult. & Schult.f.	-22.744	-47.3322	21.85
	High-Si	4014991762	Hedera helix L.	48.4381	-123.388	10.25		Low-Si	4015265151	Tillandsia usneoides (L.) L.	30.0947	-90.4362	20.35
	High-Si	4067217694	Sanicula crassicaulis Poepp. ex DC.	37.3317	-122.125	13.75		Low-Si	4014838137	Tillandsia usneoides (L.) L.	34.13	-77.8851	18.15
	High-Si	4424209558	Aralia nudicaulis L.	44.5148	-73.265	8.05		Low-Si	4014953135	Tillandsia usneoides (L.) L.	34.0944	-77.9964	17.95
	High-Si	4011494197	Pseudopanax arboreus (L.fil.) K.Koch	-43.6442	172.765	11.35		Low-Si	4015119169	Tillandsia usneoides (L.) L.	34.0636	-77.9761	18.15
	High-Si	4011609235	Pennantia corymbosa J.R.Forst. & G.Forst.	-41.4458	172.553	10.15		Low-Si	4015187185	Aechmea nudicaulis (L.) Griseb.	-23.7605	-45.7131	23.15
	High-Si	4011673250	Bursaria spinosa Cav.	-36.5971	140.534	14.75		Low-Si	4018145804	Puya chilensis Molina	-36.8122	-73.1727	13.15
	High-Si	4011517232	Aciphylla polita (Kirk) Cheeseman	-41.4169	172.415	6.55		Low-Si	4014861173	Tillandsia usneoides (L.) L.	27.1733	-82.4615	22.75
	High-Si	4011514225	Aciphylla anomala Allan	-41.4103	172.412	5.15		Low-Si	4014894152	Tillandsia recurvata (L.) L.	30.6125	-96.3477	20.15
	High-Si	4018559769	Heracleum maximum W.Bartram	37.5148	-122.459	12.95		Low-Si	4015232199	Neoregelia cruenta (Graham) L.B.Sm.	-23.6221	-45.3573	23.05
	High-Si	4011568179	Apium prostratum Labill.	-41.0429	173.642	13.45		Low-Si	4014841185	Tillandsia usneoides (L.) L.	5.63608	-73.5202	15.45
	High-Si	4011898242	Pennantia corymbosa J.R.Forst. & G.Forst.	-41.4447	172.555	10.15		Low-Si	4062824529	Pitcairnia pavonii (Mez) Mez	-3.11811	-79.3264	8.05
	High-Si	4011910242	Pittosporum crassifolium Banks & Sol. ex A.Cunn.	-36.8208	174.793	15.85		Low-Si	4015189174	Tillandsia utriculata L.	28.132	-82.2512	21.95
	High-Si	4011796218	Aciphylla squarrosa J.R.Forst. & G.Forst.	-41.3342	174.742	12.25		Low-Si	4014967197	Tillandsia setacea Sw.	27.1631	-80.4405	23.55
	High-Si	4011892252	Aciphylla squarrosa J.R.Forst. & G.Forst.	-41.3342	174.742	12.25		Low-Si	4014981099	Tillandsia balbisiana Schult. & Schult.f.	27.1392	-80.4242	23.55
	High-Si	4011589224	Aciphylla squarrosa J.R.Forst. & G.Forst.	-41.3342	174.742	12.25		Low-Si	4014973177	Vriesea neoglutinosa Mez	-23.0036	-43.3899	23.75
	High-Si	4011910244	Aciphylla squarrosa J.R.Forst. & G.Forst.	-41.3342	174.742	11.95		Low-Si	4018202795	Tillandsia setacea Sw.	28.0734	-82.3778	22.05
	High-Si	4011556263	Aciphylla squarrosa J.R.Forst. & G.Forst.	-41.3323	174.74	11.75		Low-Si	4014859200	Aechmea bromeliifolia (Rudge) Baker ex Benth. & Hook.f.	-23.5631	-46.6583	19.55
	High-Si	4011513201	Aciphylla squarrosa J.R.Forst. & G.Forst.	-41.3322	174.74	11.75		Low-Si	4014952181	Aechmea nudicaulis (L.) Griseb.	-23.5621	-46.6565	19.55
	High-Si	4011660199	Aciphylla squarrosa J.R.Forst. & G.Forst.	-41.3316	174.737	11.75		Low-Si	4015088205	Tillandsia stricta Sol. ex Ker Gawl.	-23.0053	-43.3815	23.75
	High-Si	4011910245	Aciphylla squarrosa J.R.Forst. & G.Forst.	-41.3315	174.737	11.75		Low-Si	4014945165	Tillandsia recurvata (L.) L.	-34.8922	-58.0632	16.65
	High-Si	4011592277	Aciphylla squarrosa J.R.Forst. & G.Forst.	-41.331	174.735	11.75		Low-Si	4015004205	Tillandsia stricta subsp. stricta	-31.5439	-52.4756	17.95
	High-Si	4011599223	Aciphylla squarrosa J.R.Forst. & G.Forst.	-41.3308	174.731	11.25		Low-Si	4014876170	Puya clava-herculis Mez & Sodiro	-2.785	-79.1961	7.55
	High-Si	4011636270	Aciphylla squarrosa J.R.Forst. & G.Forst.	-41.3308	174.731	11.25		Low-Si	4014899206	Tillandsia fasciculata Sw.	25.7807	-80.3429	24.25
	High-Si	4011905252	Aciphylla squarrosa J.R.Forst. & G.Forst.	-41.3306	174.731	11.25		Low-Si	4014955207	Tillandsia bandensis Baker	-34.379	-58.576	17.05
	High-Si	4011684225	Aciphylla squarrosa J.R.Forst. & G.Forst.	-41.3303	174.731	11.25		Low-Si	4014832258	Tillandsia recurvata (L.) L.	27.3381	-81.3987	22.75
	High-Si	4011638235	Aciphylla squarrosa J.R.Forst. & G.Forst.	-41.3301	174.731	11.25		Low-Si	4014869208	Guzmania gloriosa (André) André ex Mez	5.37149	-73.2644	9.85
	High-Si	4011671234	Aciphylla squarrosa J.R.Forst. & G.Forst.	-41.3297	174.73	11.25		Low-Si	4018230759	Tillandsia utriculata L.	25.1829	-80.8583	24.45
	High-Si	4011536234	Aciphylla squarrosa J.R.Forst. & G.Forst.	-41.3291	174.73	11.25		Low-Si	4015163219	Tillandsia utriculata L.	25.1091	-80.947	24.45
	High-Si	4011682252	Hydrocotyle laxiflora DC.	-36.5972	140.534	14.75		Low-Si	4014965210	Tillandsia paucifolia Baker	25.1475	-80.9163	24.45
	High-Si	4011522221	Aciphylla squarrosa J.R.Forst. & G.Forst.	-41.3291	174.73	11.25		Low-Si	4015218161	Tillandsia fasciculata Sw.	25.1704	-80.9845	24.45
	High-Si	4011612287	Aciphylla squarrosa J.R.Forst. & G.Forst.	-41.3287	174.73	11.25		Low-Si	4014863242	Aechmea nudicaulis (L.) Griseb.	-28.0418	-48.6103	20.35
	High-Si	4011707277	Aciphylla squarrosa J.R.Forst. & G.Forst.	-41.3285	174.73	11.25		Low-Si	4014926210	Aechmea nudicaulis (L.) Griseb.	-28.0419	-48.6136	20.35
	High-Si	4011516267	Aciphylla squarrosa J.R.Forst. & G.Forst.	-41.3263	174.732	11.25		Low-Si	4014875241	Tillandsia paucifolia Baker	25.3974	-80.5726	24.25
	High-Si	4011594266	Aciphylla squarrosa J.R.Forst. & G.Forst.	-41.3285	174.73	11.25		Low-Si	4014840178	Puya alpestris (Poepp.) Gay	-37.7482	-71.631	8.55
	High-Si	4011591262	Aciphylla squarrosa J.R.Forst. & G.Forst.	-41.3294	174.73	11.25		Low-Si	4028633694	Tillandsia recurvata (L.) L.	17.3275	-62.7945	25.25
	High-Si	4011516268	Aciphylla squarrosa J.R.Forst. & G.Forst.	-41.3285	174.73	11.25		Low-Si	4015218219	Tillandsia usneoides (L.) L.	-33.7158	151.097	16.75
	High-Si	4011677250	Aciphylla squarrosa J.R.Forst. & G.Forst.	-41.3284	174.73	11.25		Low-Si	4014905286	Tillandsia usneoides (L.) L.	27.2682	-82.4395	22.65
	High-Si	4011641273	Aciphylla squarrosa J.R.Forst. & G.Forst.	-41.3285	174.73	11.25		Low-Si	4015074306	Tillandsia stricta Sol. ex Ker Gawl.	-28.042	-48.6137	20.35
	High-Si	4011865219	Aciphylla squarrosa J.R.Forst. & G.Forst.	-41.3285	174.73	11.25		Low-Si	4014963277	Bromelia pinguin L.	28.0765	-82.3365	22.05
	High-Si	4011606197	Aciphylla squarrosa J.R.Forst. & G.Forst.	-41.3286	174.73	11.25		Low-Si	4015270305	Hechtia texensis S.Watson	29.3665	-103.698	20.15
	High-Si	4011625247	Aciphylla squarrosa J.R.Forst. & G.Forst.	-41.3286	174.73	11.25		Low-Si	4014947270	Tillandsia recurvata (L.) L.	29.742	-95.4348	20.55
	High-Si	4011661263	Aciphylla squarrosa J.R.Forst. & G.Forst.	-41.3286	174.73	11.25		Low-Si	4015283304	Tillandsia gardneri Lindl.	-28.0455	-48.6141	20.35
	High-Si	4011494206	Aciphylla squarrosa J.R.Forst. & G.Forst.	-41.3286	174.73	11.25		Low-Si	4028738108	Tillandsia usneoides (L.) L.	28.9426	-81.3412	21.45
	High-Si	4011549242	Aciphylla squarrosa J.R.Forst. & G.Forst.	-41.3285	174.729	11.25		Low-Si	4015351316	Tillandsia usneoides (L.) L.	29.5837	-98.7644	19.65
	High-Si	4011742265	Aciphylla squarrosa J.R.Forst. & G.Forst.	-41.3286	174.73	11.25		Low-Si	4014887285	Tillandsia fasciculata Sw.	25.8842	-81.0763	23.85
	High-Si	4011591263	Aciphylla squarrosa J.R.Forst. & G.Forst.	-41.3286	174.729	11.25		Low-Si	4034731536	Encholirium spectabile Mart. ex Schult. & Schult.f.	-6.45688	-35.6758	25.25
	High-Si	4011531263	Aciphylla squarrosa J.R.Forst. & G.Forst.	-41.3286	174.729	11.25		Low-Si	4018234827	Tillandsia fasciculata Sw.	26.5249	-81.7785	23.25
	High-Si	4011698248	Aciphylla squarrosa J.R.Forst. & G.Forst.	-41.3466	174.713	11.55		Low-Si	4018306849	Bromelia fosteriana L.B.Sm.	4.40611	-52.3172	25.15
	High-Si	4011500244	Aciphylla squarrosa J.R.Forst. & G.Forst.	-41.3289	174.729	11.25		Low-Si	4015157306	Puya coerulea Lindl.	-34.5173	-70.9671	15.15
	High-Si	4011699247	Aciphylla squarrosa J.R.Forst. & G.Forst.	-41.3289	174.729	11.25		Low-Si	4015298340	Tillandsia usneoides (L.) L.	30.573	-84.9461	19.25
	High-Si	4011868184	Aciphylla squarrosa J.R.Forst. & G.Forst.	-41.3289	174.729	11.25		Low-Si	4015154311	Tillandsia usneoides (L.) L.	30.5729	-84.9504	19.35
	High-Si	4011545215	Aciphylla squarrosa J.R.Forst. & G.Forst.	-41.3293	174.728	11.25		Low-Si	4015189345	Tillandsia flexuosa Sw.	12.2036	-68.2901	26.05
	High-Si	4011665221	Aciphylla squarrosa J.R.Forst. & G.Forst.	-41.3291	174.728	11.25		Low-Si	4014976271	Tillandsia usneoides (L.) L.	30.5761	-84.9514	19.45
	High-Si	4011628239	Aciphylla squarrosa J.R.Forst. & G.Forst.	-41.3291	174.728	11.25		Low-Si	4046569610	Androlepis skinneri (K.Koch) Brongn. ex Houllet	16.7694	-91.1268	24.35
	High-Si	4011680189	Aciphylla squarrosa J.R.Forst. & G.Forst.	-41.3289	174.728	11.25		Low-Si	4015099354	Aechmea setigera Mart. ex Schult. & Schult.f.	8.95655	-79.9865	25.25
	High-Si	4011709227	Aciphylla squarrosa J.R.Forst. & G.Forst.	-41.3288	174.727	11.25		Low-Si	4015101362	Tillandsia usneoides (L.) L.	30.5783	-84.9472	19.35
	High-Si	4011573263	Aciphylla squarrosa J.R.Forst. & G.Forst.	-41.3286	174.727	11.25		Low-Si	4015329361	Tillandsia recurvata (L.) L.	-34.8923	-58.0631	16.65
	High-Si	4011654221	Aciphylla squarrosa J.R.Forst. & G.Forst.	-41.3287	174.727	11.25		Low-Si	4014833289	Tillandsia usneoides (L.) L.	29.6684	-83.3754	20.65
	High-Si	4011709228	Aciphylla squarrosa J.R.Forst. & G.Forst.	-41.3289	174.726	11.25		Low-Si	4015102361	Tillandsia recurvata (L.) L.	29.6684	-83.3752	20.65
	High-Si	4011580284	Aciphylla squarrosa J.R.Forst. & G.Forst.	-41.329	174.726	11.25		Low-Si	4015215319	Tillandsia recurvata (L.) L.	29.6684	-83.3754	20.65
	High-Si	4011602239	Aciphylla squarrosa J.R.Forst. & G.Forst.	-41.3289	174.726	11.25		Low-Si	4015130307	Tillandsia usneoides (L.) L.	29.6684	-83.3754	20.65
	High-Si	4011631262	Aciphylla squarrosa J.R.Forst. & G.Forst.	-41.3292	174.726	11.25		Low-Si	4015347343	Tillandsia recurvata (L.) L.	29.6688	-83.3758	20.65
	High-Si	4011644245	Aciphylla squarrosa J.R.Forst. & G.Forst.	-41.3296	174.726	11.25		Low-Si	4015086337	Tillandsia usneoides (L.) L.	29.2139	-82.059	21.05
	High-Si	4011518269	Aciphylla squarrosa J.R.Forst. & G.Forst.	-41.3296	174.726	11.25		Low-Si	4015219309	Tillandsia usneoides (L.) L.	29.2139	-82.059	21.05
	High-Si	4011851252	Aciphylla squarrosa J.R.Forst. & G.Forst.	-41.3296	174.726	11.25		Low-Si	4015044371	Tillandsia usneoides (L.) L.	29.214	-82.0593	21.05
	High-Si	4011646279	Aciphylla squarrosa J.R.Forst. & G.Forst.	-41.3296	174.726	11.25		Low-Si	4015215321	Tillandsia recurvata (L.) L.	29.214	-82.0593	21.05
	High-Si	4011836271	Aciphylla squarrosa J.R.Forst. & G.Forst.	-41.3296	174.726	11.25		Low-Si	4015125332	Tillandsia recurvata (L.) L.	29.214	-82.0593	21.05
	High-Si	4011740246	Aciphylla squarrosa J.R.Forst. & G.Forst.	-41.3296	174.726	11.25		Low-Si	4015095361	Tillandsia usneoides (L.) L.	29.2135	-82.0585	21.05
	High-Si	4011700228	Aciphylla squarrosa J.R.Forst. & G.Forst.	-41.3296	174.726	11.25		Low-Si	4015209351	Tillandsia recurvata (L.) L.	29.213	-82.0586	21.05
	High-Si	4011692211	Aciphylla squarrosa J.R.Forst. & G.Forst.	-41.3297	174.726	11.25		Low-Si	4015127367	Tillandsia utriculata L.	27.1658	-82.1908	22.85
	High-Si	4011906201	Aciphylla squarrosa J.R.Forst. & G.Forst.	-41.3301	174.725	11.25		Low-Si	4015076398	Tillandsia fasciculata Sw.	16.7249	-93.1471	21.85
	High-Si	4011582238	Aciphylla squarrosa J.R.Forst. & G.Forst.	-41.3303	174.725	11.25		Low-Si	4015318321	Tillandsia recurvata (L.) L.	30.2325	-96.0547	20.15
	High-Si	4011674159	Aciphylla squarrosa J.R.Forst. & G.Forst.	-41.3307	174.725	11.25		Low-Si	4015045347	Tillandsia fasciculata Sw.	10.0083	-84.193	21.55
	High-Si	4011713242	Aciphylla squarrosa J.R.Forst. & G.Forst.	-41.3309	174.725	11.25		Low-Si	4015219325	Tillandsia erubescens var. patentibracteata W.Weber & Ehlers	23.8403	-105.252	12.55
	High-Si	4011528208	Aciphylla squarrosa J.R.Forst. & G.Forst.	-41.3331	174.721	11.35		Low-Si	4015161315	Tillandsia recurvata (L.) L.	30.7335	-98.3736	19.85
	High-Si	4011578252	Aciphylla squarrosa J.R.Forst. & G.Forst.	-41.3332	174.721	11.35		Low-Si	4014879286	Dyckia encholirioides (Gaudich.) Mez	-28.0465	-48.608	20.45
	High-Si	4011678264	Aciphylla squarrosa J.R.Forst. & G.Forst.	-41.3332	174.721	11.35		Low-Si	4015289433	Puya trianae Baker	4.56117	-74.0218	9.85
	High-Si	4011859272	Aciphylla squarrosa J.R.Forst. & G.Forst.	-41.3335	174.72	11.55		Low-Si	4015071398	Tillandsia aeranthos (Loisel.) Desf.	-34.9207	-57.9413	16.65
	High-Si	4011604253	Aciphylla squarrosa J.R.Forst. & G.Forst.	-41.3336	174.72	11.55		Low-Si	4015121377	Werauhia kupperiana (Suess.) J.R.Grant	10.4671	-84.6571	23.65
	High-Si	4011569282	Aciphylla squarrosa J.R.Forst. & G.Forst.	-41.3336	174.72	11.55		Low-Si	4015106392	Tillandsia simulata Small	29.0359	-81.1823	21.55
	High-Si	4011699248	Aciphylla squarrosa J.R.Forst. & G.Forst.	-41.3335	174.72	11.55		Low-Si	4018251795	Tillandsia simulata Small	29.0497	-81.1978	21.55
	High-Si	4011704229	Aciphylla squarrosa J.R.Forst. & G.Forst.	-41.3335	174.719	11.55		Low-Si	4129874499	Nidularium innocentii Lem.	-23.7919	-46.3047	18.85
	High-Si	4011698251	Aciphylla squarrosa J.R.Forst. & G.Forst.	-41.3354	174.716	11.35		Low-Si	4015069374	Tillandsia usneoides (L.) L.	32.367	-86.0507	18.35
	High-Si	4011539278	Aciphylla squarrosa J.R.Forst. & G.Forst.	-41.3356	174.716	11.35		Low-Si	4015128402	Tillandsia usneoides (L.) L.	28.8666	-82.3774	21.35
	High-Si	4011898248	Aciphylla squarrosa J.R.Forst. & G.Forst.	-41.3357	174.715	11.35		Low-Si	4400229495	Tillandsia recurvata (L.) L.	28.5068	-81.7489	21.85
	High-Si	4011661264	Aciphylla squarrosa J.R.Forst. & G.Forst.	-41.3358	174.715	11.35		Low-Si	4015175411	Vriesea neoglutinosa Mez	-22.9538	-43.1633	23.95
	High-Si	4011500245	Aciphylla squarrosa J.R.Forst. & G.Forst.	-41.3358	174.715	11.35		Low-Si	4015321372	Tillandsia usneoides (L.) L.	26.0788	-98.143	23.85
	High-Si	4011542278	Aciphylla squarrosa J.R.Forst. & G.Forst.	-41.3358	174.715	11.35		Low-Si	4015032404	Guzmania multiflora (André) André ex Mez	0.04044	-78.4817	13.85
	High-Si	4011698252	Aciphylla squarrosa J.R.Forst. & G.Forst.	-41.3361	174.715	11.35		Low-Si	4015082462	Tillandsia usneoides (L.) L.	27.7142	-82.6868	22.45
	High-Si	4011519217	Aciphylla squarrosa J.R.Forst. & G.Forst.	-41.336	174.715	11.35		Low-Si	4015338441	Tillandsia recurvata (L.) L.	27.7154	-82.6902	22.45
	High-Si	4011627261	Griselinia lucida (J.R.Forst. & G.Forst.) G.Forst.	-36.8308	174.8	15.85		Low-Si	4015291424	Neoregelia macrosepala L.B.Sm.	-19.9212	-40.5539	19.75
	High-Si	4011661265	Aciphylla squarrosa J.R.Forst. & G.Forst.	-41.3362	174.715	11.35		Low-Si	4015097443	Neoregelia macrosepala L.B.Sm.	-19.9211	-40.5539	19.75
	High-Si	4011503258	Aciphylla squarrosa J.R.Forst. & G.Forst.	-41.3362	174.715	11.35		Low-Si	4015286336	Nidularium cariacicaense (W.Weber) Leme	-19.9216	-40.5476	19.55
	High-Si	4011621237	Aciphylla squarrosa J.R.Forst. & G.Forst.	-41.3365	174.714	11.35		Low-Si	4015085464	Tillandsia guatemalensis L.B.Sm.	16.7244	-92.6027	13.75
	High-Si	4011572294	Aciphylla squarrosa J.R.Forst. & G.Forst.	-41.337	174.714	11.35		Low-Si	4015300390	Tillandsia recurvata (L.) L.	18.9252	-98.9645	20.85
	High-Si	4011701265	Aciphylla squarrosa J.R.Forst. & G.Forst.	-41.3369	174.714	11.35		Low-Si	4015313413	Aechmea bracteata (Sw.) Griseb.	20.3252	-87.3936	25.75
	High-Si	4011500246	Aciphylla squarrosa J.R.Forst. & G.Forst.	-41.3371	174.714	11.35		Low-Si	4015360437	Tillandsia usneoides (L.) L.	19.5492	-97.4972	13.75
	High-Si	4011564260	Aciphylla squarrosa J.R.Forst. & G.Forst.	-41.3371	174.714	11.35		Low-Si	4015037401	Tillandsia usneoides (L.) L.	28.0039	-82.1296	22.05
	High-Si	4011539279	Aciphylla squarrosa J.R.Forst. & G.Forst.	-41.3375	174.713	11.35		Low-Si	4015074461	Tillandsia recurvata (L.) L.	30.6025	-96.3597	20.15
	High-Si	4011741214	Aciphylla squarrosa J.R.Forst. & G.Forst.	-41.3382	174.712	11.35		Low-Si	4015298457	Tillandsia guatemalensis L.B.Sm.	16.7331	-92.62	14.65
	High-Si	4011644248	Aciphylla squarrosa J.R.Forst. & G.Forst.	-41.3383	174.712	11.35		Low-Si	4015023417	Tillandsia paucifolia Baker	20.9777	-89.6189	26.35
	High-Si	4011560275	Aciphylla squarrosa J.R.Forst. & G.Forst.	-41.3389	174.712	11.35		Low-Si	4015310402	Tillandsia usneoides (L.) L.	29.6192	-82.3267	20.35
	High-Si	4011854227	Aciphylla squarrosa J.R.Forst. & G.Forst.	-41.3393	174.712	11.35		Low-Si	4015092407	Tillandsia fasciculata Sw.	25.3282	-80.955	24.35
	High-Si	4011584238	Aciphylla squarrosa J.R.Forst. & G.Forst.	-41.3394	174.711	11.35		Low-Si	4015243438	Tillandsia usneoides (L.) L.	25.3827	-80.6099	24.25
	High-Si	4011513204	Aciphylla squarrosa J.R.Forst. & G.Forst.	-41.3395	174.711	11.35		Low-Si	4018283762	Tillandsia fasciculata Sw.	25.3547	-80.4815	24.35
	High-Si	4011659219	Aciphylla squarrosa J.R.Forst. & G.Forst.	-41.3395	174.711	11.35		Low-Si	4015292408	Tillandsia bartramii Elliott	29.6217	-82.3329	20.35
	High-Si	4011609245	Aciphylla squarrosa J.R.Forst. & G.Forst.	-41.3396	174.711	11.35		Low-Si	4018129867	Tillandsia schiedeana Steud.	9.6034	-73.1689	25.25
	High-Si	4011513205	Aciphylla squarrosa J.R.Forst. & G.Forst.	-41.3396	174.711	11.35		Low-Si	4015246457	Tillandsia usneoides (L.) L.	9.6034	-73.1689	25.25
	High-Si	4011634216	Aciphylla squarrosa J.R.Forst. & G.Forst.	-41.3407	174.712	11.35		Low-Si	4015293512	Tillandsia usneoides (L.) L.	27.7143	-82.6867	22.45
	High-Si	4011546236	Aciphylla squarrosa J.R.Forst. & G.Forst.	-41.3407	174.712	11.35		Low-Si	4015040473	Tillandsia paucifolia Baker	26.8766	-80.0595	23.95
	High-Si	4011689248	Aciphylla squarrosa J.R.Forst. & G.Forst.	-41.3408	174.712	11.35		Low-Si	4015032447	Tillandsia utriculata L.	26.8402	-80.1435	23.75
	High-Si	4011638238	Aciphylla squarrosa J.R.Forst. & G.Forst.	-41.3409	174.712	11.35		Low-Si	4015271444	Tillandsia fasciculata Sw.	26.8669	-80.114	23.75
	High-Si	4011674161	Aciphylla squarrosa J.R.Forst. & G.Forst.	-41.3409	174.712	11.35		Low-Si	4015353440	Tillandsia recurvata (L.) L.	26.8708	-80.0582	23.85
	High-Si	4011614208	Aciphylla squarrosa J.R.Forst. & G.Forst.	-41.3411	174.712	11.35		Low-Si	4015055464	Tillandsia prodigiosa (Lem.) Baker	19.4885	-101.357	15.15
	High-Si	4011543188	Aciphylla squarrosa J.R.Forst. & G.Forst.	-41.3411	174.712	11.35		Low-Si	4015045472	Tillandsia recurvata (L.) L.	28.4309	-80.6847	22.65
	High-Si	4011582239	Aciphylla squarrosa J.R.Forst. & G.Forst.	-41.3415	174.712	11.35		Low-Si	4015134447	Tillandsia setacea Sw.	28.4289	-80.684	22.65
	High-Si	4011534216	Aciphylla squarrosa J.R.Forst. & G.Forst.	-41.3417	174.712	11.35		Low-Si	4015318437	Tillandsia recurvata (L.) L.	28.4286	-80.684	22.65
	High-Si	4011637216	Aciphylla squarrosa J.R.Forst. & G.Forst.	-41.3425	174.712	11.55		Low-Si	4015089482	Tillandsia fasciculata var. densispica Mez	26.245	-80.1923	24.15
	High-Si	4011511243	Aciphylla squarrosa J.R.Forst. & G.Forst.	-41.3426	174.712	11.55		Low-Si	4018201810	Tillandsia bartramii Elliott	28.8546	-82.3941	21.25
	High-Si	4011550239	Aciphylla squarrosa J.R.Forst. & G.Forst.	-41.3432	174.712	11.55		Low-Si	4015031395	Tillandsia usneoides (L.) L.	28.575	-80.8438	22.25
	High-Si	4011563240	Aciphylla squarrosa J.R.Forst. & G.Forst.	-41.3433	174.712	11.55		Low-Si	4015304487	Tillandsia usneoides (L.) L.	28.5753	-80.8428	22.25
	High-Si	4011525262	Aciphylla squarrosa J.R.Forst. & G.Forst.	-41.3434	174.712	11.55		Low-Si	4015124464	Tillandsia usneoides (L.) L.	28.5751	-80.8433	22.25
	High-Si	4011537263	Aciphylla squarrosa J.R.Forst. & G.Forst.	-41.3435	174.712	11.55		Low-Si	4103197462	Bromelia pinguin L.	18.3725	-65.6303	26.05
	High-Si	4011594269	Aciphylla squarrosa J.R.Forst. & G.Forst.	-41.3434	174.712	11.55		Low-Si	4102602456	Bromelia pinguin L.	18.3726	-65.6303	26.05
	High-Si	4011570281	Aciphylla squarrosa J.R.Forst. & G.Forst.	-41.3434	174.712	11.55		Low-Si	4015332488	Tillandsia usneoides (L.) L.	29.9991	-81.4765	20.75
	High-Si	4011619253	Aciphylla squarrosa J.R.Forst. & G.Forst.	-41.3444	174.712	11.55		Low-Si	4015258492	Tillandsia tricholepis Baker	-22.9291	-43.5824	23.75
	High-Si	4011814263	Aciphylla squarrosa J.R.Forst. & G.Forst.	-41.3444	174.712	11.55		Low-Si	4018278807	Tillandsia setacea Sw.	28.1697	-81.9517	21.95
	High-Si	4011522223	Aciphylla squarrosa J.R.Forst. & G.Forst.	-41.345	174.713	11.55		Low-Si	4067369670	Neoregelia carcharodon (Jacob-Makoy ex Wittm.) L.B.Sm.	-19.9145	-40.5526	19.65
	High-Si	4011506262	Platysace lanceolata (Labill.) Druce	-33.5111	150.148	11.75		Low-Si	4015338522	Tillandsia usneoides (L.) L.	-22.9294	-43.5821	23.75
	High-Si	4011898249	Aciphylla squarrosa J.R.Forst. & G.Forst.	-41.3451	174.713	11.55		Low-Si	4015081489	Tillandsia recurvata (L.) L.	26.2926	-98.1545	23.75
	High-Si	4011563241	Aciphylla squarrosa J.R.Forst. & G.Forst.	-41.3451	174.713	11.55		Low-Si	4015322498	Tillandsia usneoides (L.) L.	27.7133	-82.6857	22.45
	High-Si	4011544236	Aciphylla squarrosa J.R.Forst. & G.Forst.	-41.3451	174.713	11.55		Low-Si	4015064491	Tillandsia recurvata (L.) L.	19.9607	-101.105	19.05
	High-Si	4011864294	Aciphylla squarrosa J.R.Forst. & G.Forst.	-41.3452	174.713	11.55		Low-Si	4015077484	Tillandsia stricta Sol. ex Ker Gawl.	-22.9288	-43.582	23.75
	High-Si	4011531265	Aciphylla squarrosa J.R.Forst. & G.Forst.	-41.3452	174.713	11.55		Low-Si	4022182570	Tillandsia recurvata (L.) L.	29.783	-95.2413	20.55
	High-Si	4011880268	Aciphylla squarrosa J.R.Forst. & G.Forst.	-41.3455	174.713	11.55		Low-Si	4075752863	Tillandsia recurvata (L.) L.	27.7119	-82.6871	22.45
	High-Si	4011898250	Aciphylla squarrosa J.R.Forst. & G.Forst.	-41.3456	174.713	11.55		Low-Si	4015209529	Neoregelia bahiana (Ule) L.B.Sm.	-19.247	-43.5105	18.15
	High-Si	4011852218	Aciphylla squarrosa J.R.Forst. & G.Forst.	-41.3457	174.713	11.55		Low-Si	4015324505	Tillandsia utriculata L.	14.5271	-61.0893	26.15
	High-Si	4011865222	Aciphylla squarrosa J.R.Forst. & G.Forst.	-41.3464	174.713	11.55		Low-Si	4018249785	Tillandsia usneoides (L.) L.	26.0514	-81.7009	23.75
	High-Si	4011490230	Aciphylla squarrosa J.R.Forst. & G.Forst.	-41.3465	174.713	11.55		Low-Si	4018475820	Tillandsia recurvata (L.) L.	26.049	-81.7009	23.75
	High-Si	4011494208	Aciphylla squarrosa J.R.Forst. & G.Forst.	-41.3467	174.714	11.55		Low-Si	4018311823	Tillandsia setacea Sw.	26.0488	-81.701	23.75
	High-Si	4011495214	Aciphylla squarrosa J.R.Forst. & G.Forst.	-41.35	174.72	12.35		Low-Si	4018221822	Tillandsia setacea Sw.	26.0473	-81.703	23.75
	High-Si	4011889251	Aciphylla squarrosa J.R.Forst. & G.Forst.	-41.349	174.727	12.25		Low-Si	4018181804	Tillandsia usneoides (L.) L.	27.7141	-82.685	22.45
	High-Si	4011492229	Aciphylla squarrosa J.R.Forst. & G.Forst.	-41.349	174.727	12.25		Low-Si	4018223844	Bromelia pinguin L.	18.4523	-66.5974	25.85
	High-Si	4011618234	Aciphylla squarrosa J.R.Forst. & G.Forst.	-41.3488	174.727	12.25		Low-Si	4018286830	Tillandsia violacea Baker	19.2033	-98.7341	12.25
	High-Si	4011867234	Aciphylla squarrosa J.R.Forst. & G.Forst.	-41.3478	174.728	12.25		Low-Si	4018196811	Tillandsia stricta Sol. ex Ker Gawl.	-22.9296	-43.582	23.75
	High-Si	4011594271	Aciphylla squarrosa J.R.Forst. & G.Forst.	-41.3472	174.729	12.25		Low-Si	4018155809	Tillandsia fasciculata Sw.	25.8814	-81.2499	23.75
	High-Si	4011667258	Aciphylla squarrosa J.R.Forst. & G.Forst.	-41.3354	174.746	12.25		Low-Si	4018163810	Tillandsia setacea Sw.	25.8874	-81.2723	23.75
	High-Si	4015214742	Hedera helix L.	44.4994	7.70068	12.55		Low-Si	4018194821	Tillandsia usneoides (L.) L.	27.714	-82.6877	22.45
	High-Si	4011493227	Lilaeopsis novae-zelandiae (Gand.) A.W.Hill	-41.1085	172.105	12.75		Low-Si	4018227847	Tillandsia usneoides (L.) L.	30.0027	-84.5495	20.35
	High-Si	4011686286	Hedera helix L.	35.7624	-78.7143	15.85		Low-Si	4018224856	Hechtia texensis S.Watson	29.2013	-102.975	23.15
	High-Si	4011678270	Centella asiatica (L.) Urb.	-31.927	115.81	18.65		Low-Si	4018582890	Billbergia pyramidalis (Sims) Lindl.	-22.4528	-42.7706	24.05
	High-Si	4011690235	Bowlesia incana Ruiz & Pav.	33.9328	-112.696	21.45		Low-Si	4018171867	Tillandsia geminiflora Brongn.	-19.2583	-43.5255	17.65
	High-Si	4018127773	Heptapleurum heptaphyllum (L.) Y.F.Deng	22.3487	114.149	22.75		Low-Si	4018120848	Tillandsia usneoides (L.) L.	34.113	-77.8021	18.45
	High-Si	4011584242	Bowlesia incana Ruiz & Pav.	33.9334	-112.693	21.55		Low-Si	4018148870	Tillandsia usneoides (L.) L.	30.1297	-84.3586	20.15
	High-Si	4011504270	Hymenosporum flavum (Hook.) F.Muell.	-32.0925	151.476	12.95		Low-Si	4018297871	Quesnelia quesneliana (Brongn.) L.B.Sm.	-22.5491	-43.0608	23.05
	High-Si	4011880269	Chaerophyllum temulum L.	50.4559	30.5715	8.25		Low-Si	4018094831	Tillandsia setacea Sw.	27.1724	-82.4685	22.75
	High-Si	4011610225	Apium graveolens L.	-31.9278	115.812	18.65		Low-Si	4018247838	Tillandsia usneoides (L.) L.	27.7143	-82.6904	22.45
	High-Si	4012014309	Angelica dahurica subsp. formosana (H.Boissieu) Yen	25.1692	121.306	22.55		Low-Si	4018175908	Tillandsia balbisiana Schult. & Schult.f.	26.5289	-81.6082	23.35
	High-Si	4011601277	Cheiranthera linearis A.Cunn.	-36.1601	146.616	14.95		Low-Si	4018214901	Tillandsia recurvata (L.) L.	26.4635	-81.7738	23.35
	High-Si	4011615236	Cheiranthera linearis A.Cunn.	-36.1655	146.632	14.65		Low-Si	4018586868	Tillandsia balbisiana Schult. & Schult.f.	26.4612	-81.6728	23.35
	High-Si	4011681271	Bursaria spinosa subsp. spinosa	-37.7159	145.124	14.15		Low-Si	4039302717	Tillandsia recurvata (L.) L.	26.4632	-81.7741	23.35
	High-Si	4012040328	Bursaria spinosa subsp. spinosa	-37.7157	145.124	14.15		Low-Si	4018558832	Tillandsia recurvata (L.) L.	26.4642	-81.7737	23.35
	High-Si	4011644256	Pennantia corymbosa J.R.Forst. & G.Forst.	-40.8721	175.233	12.35		Low-Si	4018186858	Tillandsia usneoides (L.) L.	27.1746	-82.4619	22.75
	High-Si	4011534227	Griselinia littoralis (Raoul) Raoul	-38.542	175.634	8.65		Low-Si	4018547857	Tillandsia balbisiana Schult. & Schult.f.	26.5619	-81.6536	23.25
	High-Si	4011525274	Raukaua simplex (G.Forst.) A.D.Mitch., Frodin & Heads	-38.5398	175.638	9.45		Low-Si	4018277843	Tillandsia balbisiana Schult. & Schult.f.	26.593	-81.647	23.25
	High-Si	4011611263	Pseudopanax arboreus (L.fil.) K.Koch	-38.1604	176.269	12.45		Low-Si	4018200881	Tillandsia recurvata (L.) L.	26.4636	-81.7736	23.35
	High-Si	4011679233	Billardiera mutabilis Salisb.	-37.7744	145.379	13.15		Low-Si	4018561871	Tillandsia usneoides (L.) L.	32.0132	-80.85	19.45
	High-Si	4011678279	Pseudopanax arboreus (L.fil.) K.Koch	-37.8966	177.548	14.55		Low-Si	4018162852	Vriesea chapadensis Leme	-12.6054	-41.4767	17.75
	High-Si	4011588294	Eryngium ovinum A.Cunn.	-37.8342	144.906	14.65		Low-Si	4018288897	Dyckia encholirioides (Gaudich.) Mez	-28.0342	-48.6011	20.45
	High-Si	4011708249	Centella uniflora (Colenso) Nannf.	-42.1138	171.327	12.75		Low-Si	4018286904	Tillandsia usneoides (L.) L.	27.1723	-82.4678	22.75
	High-Si	4011499274	Pittosporum multiflorum (A.Cunn. ex London) L.W.Cayzer, Crisp & I.Telford	-33.7409	150.18	15.35		Low-Si	4018191873	Tillandsia recurvata (L.) L.	18.8801	-99.1518	22.35
	High-Si	4145498469	Hedera helix L.	52.1423	4.69146	10.15		Low-Si	4039202489	Tillandsia recurvata (L.) L.	26.6507	-80.2652	23.65
	High-Si	4011657259	Griselinia lucida (J.R.Forst. & G.Forst.) G.Forst.	-37.91	176.208	12.35		Low-Si	4018167866	Vriesea platynema Gaudich.	-28.9618	-51.5904	18.55
	High-Si	4011910263	Foeniculum vulgare Mill.	-42.8754	147.33	12.55		Low-Si	4018181885	Tillandsia recurvata (L.) L.	30.2497	-97.7525	20.15
	High-Si	4011592299	Billardiera heterophylla (Lindl.) L.W.Cayzer & Crisp	-36.9394	149.901	15.55		Low-Si	4018240940	Tillandsia flexuosa Sw.	9.0066	-79.4878	26.35
	High-Si	4011530289	Apium prostratum Labill.	-34.9682	117.365	15.35		Low-Si	4018308902	Tillandsia recurvata (L.) L.	24.0146	-104.75	16.65
	High-Si	4011596282	Eryngium paniculatum Cav. & Dombey ex F.Delaroche	-33.3852	-71.6735	13.35		Low-Si	4018543946	Tillandsia usneoides (L.) L.	27.169	-82.4778	22.75
	High-Si	4011517262	Pastinaca sativa subsp. sylvestris (Mill.) Rouy & E.G.Camus	53.727	81.3492	2.25		Low-Si	4018236914	Billbergia morelii Brongn.	-8.69396	-35.8562	22.15
	High-Si	4096859616	Daucus carota L.	46.5311	-84.1242	5.15		Low-Si	4018155892	Tillandsia fasciculata Sw.	26.5005	-81.8103	23.35
	High-Si	4011582263	Angelica sylvestris L.	51.1569	3.65295	10.55		Low-Si	4018265921	Tillandsia recurvata (L.) L.	26.3968	-80.0977	24.05
	High-Si	4022093507	Apium nodiflorum (L.) Rchb.fil.	51.0919	3.76032	10.55		Low-Si	4018096891	Guzmania berteroniana (Schult. & Schult.f.) Mez	18.3027	-65.7867	22.05
	High-Si	4011633269	Anthriscus sylvestris (L.) Hoffm.	52.3895	-0.715287	9.95		Low-Si	4018147907	Tillandsia usneoides (L.) L.	29.0482	-95.6898	21.05
	High-Si	4011891244	Heracleum sphondylium L.	52.3895	-0.715057	9.95		Low-Si	4018295944	Tillandsia usneoides (L.) L.	29.0999	-95.6761	21.05
	High-Si	4011651242	Heracleum sphondylium L.	51.0452	3.77929	10.55		Low-Si	4018547889	Tillandsia usneoides (L.) L.	29.107	-95.6693	21.05
	High-Si	4011623234	Hedera helix L.	51.1646	3.66487	10.55		Low-Si	4018279936	Tillandsia usneoides (L.) L.	30.1346	-84.3606	20.15
	High-Si	4011523297	Anthriscus sylvestris (L.) Hoffm.	51.0771	3.67581	10.55		Low-Si	4018313937	Tillandsia usneoides (L.) L.	26.482	-80.3508	23.65
	High-Si	4011608263	Aegopodium podagraria L.	51.093	3.60923	10.55		Low-Si	4018235898	Tillandsia usneoides (L.) L.	29.1406	-95.7328	20.95
	High-Si	4011871315	Daucus carota L.	51.8651	19.5582	8.35		Low-Si	4018103912	Tillandsia recurvata (L.) L.	29.4628	-98.4836	20.35
	High-Si	4014958746	Lichtensteinia latifolia Eckl. & Zeyh.	-34.4888	19.9038	16.35		Low-Si	4018475925	Aechmea floribunda Mart. ex Schult. & Schult.f.	-20.6059	-40.4178	24.15
	High-Si	4011516299	Tetrapanax papyrifer (Hook.) K.Koch	23.5358	120.607	20.15		Low-Si	4039334694	Tillandsia recurvata (L.) L.	27.1714	-82.4686	22.75
	High-Si	4011683261	Eryngium eburneum Decne.	-32.3886	-60.942	18.15		Low-Si	4018590952	Tillandsia setacea Sw.	27.173	-82.4643	22.75
	High-Si	4012032306	Eryngium eburneum Decne.	-32.3887	-60.942	18.15		Low-Si	4028784300	Fascicularia bicolor (Ruiz & Pav.) Mez	-41.4129	-73.0345	11.15
	High-Si	4011541282	Hedera helix L.	48.3757	-1.99909	11.65		Low-Si	4018207915	Tillandsia usneoides (L.) L.	27.173	-82.4643	22.75
	High-Si	4011814334	Eryngium campestre L.	39.9583	-0.271917	16.75		Low-Si	4018110885	Alcantarea glaziouana (Lem.) Leme	-22.9416	-43.1955	23.55
	High-Si	4011590279	Hedera helix L.	44.8376	7.24015	9.55		Low-Si	4018124898	Vriesea neoglutinosa Mez	-22.9534	-43.1622	23.95
	High-Si	4011779284	Foeniculum vulgare Mill.	38.7224	-9.40573	15.85		Low-Si	4018289928	Alcantarea glaziouana (Lem.) Leme	-22.9325	-43.0127	23.95
	High-Si	4011624269	Hedera helix L.	42.7618	2.74955	13.95		Low-Si	4018211926	Tillandsia recurvata (L.) L.	27.173	-82.4643	22.75
	High-Si	4011558246	Eryngium maritimum L.	53.4775	-3.04096	10.35		Low-Si	4018107934	Fascicularia bicolor (Ruiz & Pav.) Mez	-41.4063	-73.0323	11.15
	High-Si	4011886316	Astydamia latifolia (L.fil.) Kuntze	28.715	-13.8409	19.55		Low-Si	4018288926	Tillandsia usneoides (L.) L.	29.9922	-81.4675	20.85
	High-Si	4012008301	Hedera helix L.	51.3351	-0.275507	10.45		Low-Si	4018194915	Tillandsia secunda Kunth	-0.206555	-78.37	14.35
	High-Si	4014844736	Hedera helix L.	40.6906	-73.5174	11.75		Low-Si	4018154896	Tillandsia secunda Kunth	-0.206555	-78.37	14.35
	High-Si	4011780313	Daucus carota L.	28.8253	-17.9577	18.75		Low-Si	4039173769	Tillandsia recurvata (L.) L.	-0.197471	-78.4042	15.05
	High-Si	4011947334	Crithmum maritimum L.	36.6896	-2.77603	18.75		Low-Si	4018318951	Tillandsia recurvata (L.) L.	28.3241	-82.5789	21.85
	High-Si	4116131555	Torilis japonica (Houtt.) DC.	46.9889	15.861	9.75		Low-Si	4018166934	Tillandsia biflora Ruiz & Pav.	-1.41346	-78.4144	14.85
	High-Si	4011532235	Torilis japonica (Houtt.) DC.	51.7642	39.2313	6.85		Low-Si	4018200946	Tillandsia usneoides (L.) L.	30.3209	-83.9869	19.65
	High-Si	4011584278	Aegopodium podagraria L.	50.3104	30.296	7.95		Low-Si	4018121941	Tillandsia biflora Ruiz & Pav.	-1.41366	-78.414	14.85
	High-Si	4011731330	Cicuta maculata L.	26.3732	-81.6106	23.35		Low-Si	4018140880	Tillandsia recurvata (L.) L.	30.4318	-84.302	19.55
	High-Si	4011714277	Aegopodium podagraria L.	50.3103	30.2953	7.95		Low-Si	4018118954	Tillandsia bartramii Elliott	29.351	-81.7329	21.05
	High-Si	4012048337	Angelica sylvestris L.	50.3103	30.2942	7.95		Low-Si	4018165940	Tillandsia fendleri Griseb.	-1.39515	-78.389	17.45
	High-Si	4011806312	Hedera helix L.	39.0482	-77.3087	13.45		Low-Si	4018589914	Aechmea bromeliifolia (Rudge) Baker ex Benth. & Hook.f.	-19.5043	-43.5652	18.05
	High-Si	4012009344	Conium maculatum L.	-41.3245	174.786	12.75		Low-Si	4018565968	Tillandsia usneoides (L.) L.	28.0827	-82.7679	22.15
	High-Si	4011638293	Daucus decipiens (Schrad. & J.C.Wendl.) Spalik, Wojew., Banasiak & Reduron	-41.3207	174.789	12.75		Low-Si	4018299946	Vriesea vagans (L.B.Sm.) L.B.Sm.	-27.7323	-48.6529	19.75
	High-Si	4011753330	Pittosporum eugenioides A.Cunn.	-45.5665	167.605	9.55		Low-Si	4018165964	Racinaea spiculosa (Griseb.) M.A.Spencer & L.B.Sm.	-27.7321	-48.6525	19.75
	High-Si	4011672281	Smyrnium olusatrum L.	37.1764	-3.58618	15.95		Low-Si	4018151948	Tillandsia mallemontii Glaz. ex Mez	-27.7321	-48.6524	19.75
	High-Si	4011931332	Smyrnium olusatrum L.	37.1764	-3.58646	15.95		Low-Si	4018271970	Vriesea platynema var. variegata Reitz	-27.7323	-48.6525	19.75
	High-Si	4014921731	Hedera helix L.	39.0539	-77.0397	13.25		Low-Si	4018104956	Tillandsia stricta Sol. ex Ker Gawl.	-27.7314	-48.6525	19.75
	High-Si	4014943760	Hedera helix L.	39.0529	-77.0406	13.25		Low-Si	4018125993	Tillandsia simulata Small	29.0333	-81.1824	21.55
	High-Si	4014849784	Hedera helix L.	39.0484	-77.04	13.25		Low-Si	4018317952	Tillandsia geminiflora Brongn.	-19.9081	-40.5526	19.65
	High-Si	4014994739	Hedera helix L.	39.0508	-77.0375	13.25		Low-Si	4018242954	Hohenbergia augusta (Vell.) É.Morren	-19.1511	-40.0718	24.25
	High-Si	4014942794	Eryngium campestre L.	40.9367	14.7275	9.15		Low-Si	4018158990	Tillandsia usneoides (L.) L.	4.67207	-74.047	14.05
	High-Si	4012011305	Daucus carota L.	41.8271	-87.9047	10.15		Low-Si	4018231972	Tillandsia recurvata (L.) L.	12.2041	-68.2914	26.05
	High-Si	4011770313	Hydrocotyle bonariensis Comm. ex Lam.	27.8273	-97.0783	22.15		Low-Si	4018147972	Tillandsia usneoides (L.) L.	4.67477	-74.0453	14.05
	High-Si	4011647275	Ferula communis L.	28.3308	-16.8579	16.75		Low-Si	4018293962	Tillandsia usneoides (L.) L.	29.6351	-82.3807	20.35
	High-Si	4028645098	Aralia elata (Miq.) Seem.	40.054	-75.1714	12.55		Low-Si	4018117994	Tillandsia fasciculata Sw.	25.3017	-80.6557	24.35
	High-Si	4011868315	Anisotome filifolia (Hook.fil.) Cockayne & Laing	-43.1322	171.693	4.25		Low-Si	4018184979	Sincoraea amoena Ule	-12.7489	-41.5893	19.95
	High-Si	4011799282	Aciphylla scott-thomsonii Cockayne & Allan	-43.1287	171.692	4.25		Low-Si	4039301643	Tillandsia recurvata (L.) L.	4.6761	-74.0437	14.25
	High-Si	4011714330	Pseudopanax lessonii (DC.) K.Koch	-37.2797	174.653	15.25		Low-Si	4018110942	Tillandsia utriculata L.	28.7006	-81.2299	21.85
	High-Si	4011841301	Eryngium aromaticum Baldwin	26.9976	-80.1474	23.85		Low-Si	4018201987	Fascicularia bicolor subsp. bicolor	-39.4548	-73.2619	12.05
	High-Si	4011885355	Azorella hydrocotyloides (Hook.fil.) Kirk	-43.1264	171.691	4.25		Low-Si	4018130041	Tillandsia usneoides (L.) L.	29.6201	-82.3275	20.35
	High-Si	4011955330	Bursaria spinosa Cav.	-37.737	145.067	14.25		Low-Si	4018174991	Alcantarea imperialis (Carrière) Harms	-22.4403	-43.062	15.95
	High-Si	4011854299	Pittosporum undulatum Vent.	31.9509	-16.3784	19.15		Low-Si	4018191972	Vriesea paraibica Wawra	-22.4632	-43.0909	16.85
	High-Si	4011947352	Torilis arvensis (Huds.) Link	-37.7353	145.198	14.25		Low-Si	4018121998	Vriesea heterostachys (Baker) L.B.Sm.	-22.4625	-43.0941	18.05
	High-Si	4011957335	Eryngium baldwinii Spreng.	28.0583	-82.3714	22.05		Low-Si	4018230008	Tillandsia recurvata (L.) L.	26.888	-80.1174	23.85
	High-Si	4011938320	Daucus carota L.	44.0405	-80.0733	6.15		Low-Si	4018275010	Tillandsia recurvata (L.) L.	30.2688	-97.7717	20.35
	High-Si	4039211476	Hedera helix L.	39.2609	-121.032	14.05		Low-Si	4018184999	Tillandsia usneoides (L.) L.	29.8348	-84.7933	20.55
	High-Si	4011958336	Centella erecta (L.fil.) Fernald	28.1521	-81.4802	22.25		Low-Si	4018301993	Tillandsia usneoides (L.) L.	20.49	-87.732	25.45
	High-Si	4015192759	Hedera helix L.	45.3786	-122.609	12.05		Low-Si	4018247954	Tillandsia brachycaulos Schltdl.	20.49	-87.7323	25.45
	High-Si	4012002350	Pittosporum tenuifolium Gaertn.	-38.0719	176.174	12.65		Low-Si	4018264997	Tillandsia setacea Sw.	27.0008	-80.553	23.65
	High-Si	4011914398	Eryngium pandanifolium Cham. & Schltdl.	-33.9036	151.228	17.75		Low-Si	4018281011	Billbergia morelii Brongn.	-8.69382	-35.8558	22.15
	High-Si	4014825747	Conium maculatum L.	44.5678	-123.282	11.55		Low-Si	4018098010	Tillandsia balbisiana Schult. & Schult.f.	25.9372	-81.1727	23.75
	High-Si	4011811325	Pseudopanax crassifolius (Sol. ex A.Cunn.) K.Koch	-36.7014	174.639	15.45		Low-Si	4018273027	Tillandsia recurvata (L.) L.	29.6838	-82.4324	20.25
	High-Si	4011669270	Bolax gummifera (Lam.) Spreng.	-54.7892	-68.3708	0.55		Low-Si	4018295001	Tillandsia setacea Sw.	27.1243	-82.4226	22.85
	High-Si	4011981330	Bolax gummifera (Lam.) Spreng.	-54.7903	-68.3746	0.55		Low-Si	4018150029	Tillandsia usneoides (L.) L.	29.6839	-82.4332	20.25
	High-Si	4014873746	Hedera helix L.	38.8179	-77.3406	13.55		Low-Si	4018258979	Tillandsia usneoides (L.) L.	29.684	-82.4334	20.25
	High-Si	4011973313	Pseudopanax crassifolius (Sol. ex A.Cunn.) K.Koch	-40.6833	175.532	9.85		Low-Si	4018583033	Tillandsia usneoides (L.) L.	25.846	-81.3862	23.85
	High-Si	4011855289	Pastinaca sativa L.	51.6822	35.6163	6.85		Low-Si	4018194022	Tillandsia paucifolia Baker	25.846	-81.3863	23.85
	High-Si	4015226752	Bursaria spinosa Cav.	-38.1964	144.709	14.65		Low-Si	4018281018	Tillandsia fasciculata Sw.	25.9359	-81.0786	23.85
	High-Si	4011733343	Actinotus helianthi Labill.	-33.646	150.325	13.15		Low-Si	4018133032	Tillandsia setacea Sw.	27.173	-82.4643	22.75
	High-Si	4011606291	Chaerophyllum ramosum (Hook.fil.) K.F.Chung	-43.1285	171.692	4.25		Low-Si	4018113008	Tillandsia usneoides (L.) L.	29.684	-82.4324	20.25
	High-Si	4011820351	Centella erecta (L.fil.) Fernald	25.3941	-80.6851	24.25		Low-Si	4018209024	Tillandsia fasciculata Sw.	25.8901	-81.1073	23.85
	High-Si	4039414462	Bowlesia incana Ruiz & Pav.	33.7235	-117.245	16.95		Low-Si	4018580024	Tillandsia balbisiana Schult. & Schult.f.	25.8471	-81.1268	23.85
	High-Si	4011925321	Pseudopanax lessonii (DC.) K.Koch	-39.067	174.079	14.05		Low-Si	4018232021	Tillandsia recurvata (L.) L.	18.2461	-78.3475	26.65
	High-Si	4011801338	Aciphylla aurea W.R.B.Oliv.	-44.1191	169.988	5.05		Low-Si	4018294011	Tillandsia usneoides (L.) L.	26.5367	-80.3971	23.55
	High-Si	4062720549	Gingidia decipiens (Hook.fil.) J.W.Dawson	-43.5195	171.549	4.95		Low-Si	4018254066	Tillandsia ionantha Planch.	21.0682	-98.9582	23.25
	High-Si	4012009393	Gingidia decipiens (Hook.fil.) J.W.Dawson	-43.5195	171.549	4.95		Low-Si	4018278024	Tillandsia utriculata L.	27.0513	-82.4982	22.95
	High-Si	4014843782	Oreopanax xalapensis (Kunth) Decne. & Planch.	16.2797	-96.6436	17.05		Low-Si	4018549087	Tillandsia utriculata L.	27.1254	-82.596	22.85
	High-Si	4011747365	Angelica pachycarpa Lange	-45.9152	170.486	10.45		Low-Si	4018160055	Neoregelia carolinae (Beer) L.B.Sm.	-22.4642	-43.0894	16.85
	High-Si	4012016386	Bursaria spinosa Cav.	-37.0441	144.214	13.35		Low-Si	4018128054	Aechmea aquilega (Salisb.) Griseb.	-10.7002	-38.5682	25.55
	High-Si	4011842337	Pittosporum tenuifolium Gaertn.	-39.0195	175.809	12.05		Low-Si	4018096089	Hohenbergia ramageana Mez	-8.68714	-35.8602	21.85
	High-Si	4012015323	Bursaria spinosa Cav.	-37.0439	144.212	13.35		Low-Si	4018533081	Bromelia serra Griseb.	-28.8017	-61.4723	20.55
	High-Si	4011753373	Bursaria spinosa Cav.	-37.0431	144.212	13.35		Low-Si	4018282028	Tillandsia usneoides (L.) L.	27.358	-82.5479	22.65
	High-Si	4011799339	Eryngium maritimum L.	40.9659	8.20908	17.25		Low-Si	4018299095	Tillandsia usneoides (L.) L.	27.3579	-82.5482	22.65
	High-Si	4011968384	Pittosporum tenuifolium Gaertn.	-39.0197	175.809	12.05		Low-Si	4018162064	Tillandsia recurvata (L.) L.	27.358	-82.5472	22.65
	High-Si	4011941366	Pittosporum crassifolium Banks & Sol. ex A.Cunn.	-36.8336	174.428	15.45		Low-Si	4018545050	Tillandsia flavobracteata Matuda	16.8487	-93.4112	20.95
	High-Si	4011991357	Pseudopanax crassifolius (Sol. ex A.Cunn.) K.Koch	-36.5032	174.655	15.55		Low-Si	4018155040	Tillandsia limbata Schltdl.	16.8487	-93.4111	20.95
	High-Si	4011967340	Bursaria spinosa Cav.	-39.0336	146.319	14.35		Low-Si	4018203089	Tillandsia usneoides (L.) L.	27.9346	-81.5774	22.05
	High-Si	4012048394	Pseudopanax lessonii (DC.) K.Koch	-36.1972	174.375	15.55		Low-Si	4018562057	Vriesea platynema Gaudich.	-29.1602	-50.0783	15.15
	High-Si	4014878741	Sanicula arguta Greene ex J.M.Coult. & Rose	34.0112	-119.698	14.85		Low-Si	4018262088	Tillandsia usneoides (L.) L.	27.8513	-82.6017	22.35
	High-Si	4011981368	Heptapleurum actinophyllum (Endl.) Lowry & G.M.Plunkett	-31.6341	152.832	18.65		Low-Si	4018291090	Aechmea mertensii (G.Mey.) Schult. & Schult.f.	-8.694	-35.8561	22.15
	High-Si	4011922366	Hydrocotyle hirta R.Br. ex A.Rich.	-38.576	146.079	13.75		Low-Si	4018282046	Tillandsia recurvata (L.) L.	-15.8501	-47.939	21.95
	High-Si	4011717334	Bursaria spinosa Cav.	-38.4902	144.902	14.25		Low-Si	4018571048	Tillandsia recurvata (L.) L.	27.625	-82.7087	22.55
	High-Si	4011819397	Billardiera fusiformis Labill.	-37.6214	145.266	13.25		Low-Si	4018250077	Tillandsia usneoides (L.) L.	29.7186	-95.3912	20.55
	High-Si	4011979378	Pittosporum revolutum W.T.Aiton	-35.2804	150.447	16.65		Low-Si	4018095035	Aechmea mertensii (G.Mey.) Schult. & Schult.f.	-8.69411	-35.8562	22.15
	High-Si	4022042835	Apium prostratum Labill.	-35.2803	150.447	16.65		Low-Si	4018115072	Tillandsia recurvata (L.) L.	30.1833	-97.7239	20.25
	High-Si	4076276836	Azorella pallida (Kirk) Kirk	-43.1263	171.691	4.25		Low-Si	4018474071	Tillandsia gardneri Lindl.	-6.84314	-35.5306	25.25
	High-Si	4014954765	Pittosporum glabrum Hook. & Arn.	21.347	-157.686	23.95		Low-Si	4018531093	Aechmea distichantha Lem.	-25.9676	-54.5832	21.65
	High-Si	4034835439	Hydrocotyle verticillata Thunb.	13.8258	100.617	28.45		Low-Si	4018256135	Tillandsia usneoides (L.) L.	29.7838	-90.1154	20.45
	High-Si	4011780394	Cussonia paniculata Eckl. & Zeyh.	-26.4026	27.4576	15.35		Low-Si	4018230143	Tillandsia usneoides (L.) L.	29.589	-97.584	20.85
	High-Si	4011568292	Pittosporum viridiflorum Sims	-29.0984	31.4691	21.45		Low-Si	4018193080	Tillandsia usneoides (L.) L.	29.8692	-98.484	19.45
	High-Si	4011987385	Aciphylla montana J.B.Armstr.	-44.1009	169.977	4.55		Low-Si	4018208104	Tillandsia usneoides (L.) L.	27.7134	-82.6903	22.45
	High-Si	4011728340	Gingidia decipiens (Hook.fil.) J.W.Dawson	-44.093	169.975	3.45		Low-Si	4018272114	Tillandsia usneoides (L.) L.	29.6205	-82.4172	20.35
	High-Si	4011746350	Aciphylla montana J.B.Armstr.	-44.0803	169.97	3.15		Low-Si	4018551143	Quesnelia liboniana (De Jonghe) Mez	-22.9031	-43.4507	22.05
	High-Si	4011826422	Chaerophyllum colensoi (Hook.fil.) K.F.Chung	-44.0746	169.968	1.75		Low-Si	4022157779	Canistrum superbum (Lindm.) Mez	-22.8972	-43.4826	23.55
	High-Si	4011921338	Bursaria spinosa Cav.	-37.8498	144.083	12.45		Low-Si	4018184136	Quesnelia liboniana (De Jonghe) Mez	-22.9031	-43.4507	22.05
	High-Si	4012000342	Aciphylla dobsonii Hook.fil.	-44.0695	169.966	1.45		Low-Si	4018313144	Tillandsia recurvata (L.) L.	27.5085	-81.4594	22.55
	High-Si	4011987387	Apium prostratum var. filiforme (A.Rich.) Kirk	-43.813	172.91	11.95		Low-Si	4018130207	Tillandsia stricta Sol. ex Ker Gawl.	-25.5217	-49.0924	17.25
	High-Si	4015160771	Eryngium sanguisorba Cham. & Schltdl.	-28.4229	-48.7385	20.45		Low-Si	4018215188	Tillandsia usneoides (L.) L.	25.1353	-80.947	24.45
	High-Si	4011925347	Centella uniflora (Colenso) Nannf.	-36.857	174.716	15.85		Low-Si	4018290154	Vriesea macrostachya (Bello) Mez	18.0628	-66.0902	22.75
	High-Si	4011824343	Anthriscus sylvestris (L.) Hoffm.	51.5364	-0.156492	10.55		Low-Si	4018179189	Catopsis floribunda L.B.Sm.	18.0636	-66.0911	22.75
	High-Si	4012044365	Platysace lanceolata (Labill.) Druce	-37.6308	148.432	14.05		Low-Si	4018276175	Tillandsia usneoides (L.) L.	29.7219	-98.1265	20.15
	High-Si	4012032404	Hedera helix L.	41.6782	13.5706	14.55		Low-Si	4018297133	Tillandsia recurvata (L.) L.	30.9795	-97.8119	19.65
	High-Si	4011836389	Hedera helix L.	53.2525	-3.97312	9.85		Low-Si	4018295145	Tillandsia fasciculata Sw.	28.4941	-80.8893	22.25
	High-Si	4011927393	Billardiera mutabilis Salisb.	-38.1748	145.192	14.25		Low-Si	4018559127	Tillandsia usneoides (L.) L.	32.0641	-81.0977	19.05
	High-Si	4011742361	Billardiera mutabilis Salisb.	-38.1763	145.193	14.15		Low-Si	4018252192	Tillandsia recurvata (L.) L.	27.0065	-82.2557	23.05
	High-Si	4011933379	Trachymene composita (Domin) B.L.Burtt	-36.9374	149.899	15.45		Low-Si	4018362186	Tillandsia recurvata (L.) L.	27.0065	-82.2556	23.05
	High-Si	4011968416	Conium maculatum L.	-33.0918	149.717	13.45		Low-Si	4018230192	Tillandsia recurvata (L.) L.	29.7219	-98.127	20.15
	High-Si	4028999118	Angelica sylvestris L.	58.8283	44.3118	3.25		Low-Si	4018284128	Tillandsia fasciculata Sw.	26.2631	-81.7826	23.45
	High-Si	4012018338	Bursaria spinosa subsp. spinosa	-33.7992	151.071	17.15		Low-Si	4018225208	Tillandsia usneoides (L.) L.	27.5353	-98.0881	22.75
	High-Si	4014966790	Pittosporum tobira (Murray) Aiton fil.	41.974	3.21361	15.75		Low-Si	4121004485	Werauhia werckleana (Mez) J.R.Grant	16.0928	-91.6662	17.55
	High-Si	4011733393	Actinotus helianthi Labill.	-33.975	151.019	17.45		Low-Si	4018237188	Tillandsia seleriana Mez	16.3794	-91.7926	15.85
	High-Si	4015162795	Hedera helix L.	51.3454	6.18694	10.35		Low-Si	4018542198	Tillandsia bartramii Elliott	30.3451	-83.2623	19.75
	High-Si	4011802365	Pittosporum tobira (Murray) Aiton fil.	41.9733	3.21318	15.75		Low-Si	4018280217	Guzmania lingulata var. minor (Mez) L.B.Sm. & Pittendr.	18.0636	-66.0919	22.85
	High-Si	4011896364	Daucus carota L.	51.334	6.19571	10.35		Low-Si	4018176206	Guzmania lingulata var. minor (Mez) L.B.Sm. & Pittendr.	18.0634	-66.0915	22.75
	High-Si	4012045396	Chaerophyllum australianum K.F.Chung	-41.9362	146.061	4.65		Low-Si	4028893806	Canistrum aurantiacum É.Morren	-8.77614	-35.9396	22.35
	High-Si	4011716347	Hedera helix L.	51.3472	6.17979	10.35		Low-Si	4018285183	Tillandsia bartramii Elliott	30.245	-81.704	20.35
	High-Si	4011840354	Hedera helix L.	47.3044	15.8334	9.35		Low-Si	4028631191	Vriesea gigantea Gaudich.	-8.7317	-35.8384	22.75
	High-Si	4011883411	Pittosporum tobira (Murray) Aiton fil.	41.9732	3.2128	15.75		Low-Si	4022075744	Ananas macrodontes É.Morren	-8.72041	-35.8384	22.25
	High-Si	4014831809	Hedera helix L.	52.3935	-0.724829	9.95		Low-Si	4018293187	Quesnelia quesneliana (Brongn.) L.B.Sm.	-20.6057	-40.4019	24.15
	High-Si	4012019370	Pittosporum tobira (Murray) Aiton fil.	41.973	3.21026	15.75		Low-Si	4018115178	Aechmea blanchetiana (Baker) L.B.Sm.	-20.6057	-40.4019	24.15
	High-Si	4011797424	Pittosporum tobira (Murray) Aiton fil.	41.9732	3.20988	15.75		Low-Si	4022293862	Aechmea nudicaulis (L.) Griseb.	-20.6057	-40.4019	24.15
	High-Si	4011829385	Daucus carota L.	44.4791	-77.303	7.25		Low-Si	4018580182	Tillandsia stricta Sol. ex Ker Gawl.	-20.6057	-40.4019	24.15
	High-Si	4012014418	Conium maculatum L.	-39.9528	-71.0861	9.35		Low-Si	4018295167	Bromelia antiacantha Bertol.	-20.6057	-40.4019	24.15
	High-Si	4011791398	Pittosporum tobira (Murray) Aiton fil.	41.9738	3.21011	15.75		Low-Si	4018197162	Tillandsia aeranthos (Loisel.) Desf.	-34.4699	-58.4951	17.05
	High-Si	4012027344	Pittosporum tobira (Murray) Aiton fil.	41.9741	3.21016	15.75		Low-Si	4018179217	Tillandsia fasciculata Sw.	26.505	-81.8525	23.35
	High-Si	4011750353	Hedera helix L.	54.0939	13.3751	8.95		Low-Si	4018296226	Aechmea nudicaulis (L.) Griseb.	-23.7529	-45.7979	23.45
	High-Si	4015190779	Heracleum sosnowskyi Manden.	54.622	20.4828	7.95		Low-Si	4018497193	Tillandsia recurvata (L.) L.	29.7585	-95.4222	20.55
	High-Si	4011727375	Heracleum sosnowskyi Manden.	55.3119	36.9104	5.25		Low-Si	4018186184	Tillandsia usneoides (L.) L.	28.3082	-96.8002	21.75
	High-Si	4014943776	Chaerophyllum temulum L.	51.1625	3.70444	10.55		Low-Si	4018302207	Tillandsia recurvata (L.) L.	28.3083	-96.8002	21.75
	High-Si	4011724358	Pittosporum tobira (Murray) Aiton fil.	41.976	3.21034	15.95		Low-Si	4018274208	Tillandsia complanata Benth.	-0.367887	-78.1507	7.85
	High-Si	4011990398	Heracleum sosnowskyi Manden.	58.5256	31.6806	5.45		Low-Si	4018284162	Racinaea tetrantha (Ruiz & Pav.) M.A.Spencer & L.B.Sm.	-0.346344	-78.1492	7.85
	High-Si	4011727377	Eryngium paniculatum Cav. & Dombey ex F.Delaroche	-39.9578	-71.0912	9.35		Low-Si	4018170164	Tillandsia usneoides (L.) L.	27.5936	-81.5018	22.45
	High-Si	4012038374	Pittosporum tobira (Murray) Aiton fil.	41.2738	1.98035	16.35		Low-Si	4034654573	Bromelia karatas L.	14.5213	-61.0865	25.55
	High-Si	4011743447	Hedera helix L.	53.568	-2.89086	10.05		Low-Si	4018116197	Tillandsia fasciculata Sw.	25.8405	-81.0369	23.95
	High-Si	4011899414	Hedera helix L.	44.4097	33.9312	10.85		Low-Si	4018238216	Tillandsia fasciculata Sw.	25.9894	-81.004	23.85
	High-Si	4011929413	Eryngium campestre L.	44.4106	33.931	10.85		Low-Si	4018184231	Tillandsia balbisiana Schult. & Schult.f.	25.9161	-81.0329	23.85
	High-Si	4012005350	Crithmum maritimum L.	32.4309	34.8755	20.65		Low-Si	4018231195	Tillandsia recurvata (L.) L.	29.6414	-82.3661	20.35
	High-Si	4011772422	Aegopodium podagraria L.	50.3848	30.5044	7.95		Low-Si	4018200238	Tillandsia usneoides (L.) L.	25.3968	-80.5668	24.25
	High-Si	4018290802	Hydrocotyle ranunculoides L.fil.	-12.0264	-77.1667	18.45		Low-Si	4018129195	Tillandsia usneoides (L.) L.	29.9342	-90.1256	20.55
	High-Si	4015195774	Hedera helix L.	46.2701	6.14192	11.15		Low-Si	4018547236	Tillandsia festucoides Brongn. ex Mez	16.3738	-91.6845	18.65
	High-Si	4011912373	Aralia spinosa L.	30.5662	-84.9554	19.25		Low-Si	4018203243	Tillandsia lampropoda L.B.Sm.	16.2344	-91.6086	19.15
	High-Si	4014857772	Seseli dichotomum Pall.	44.4096	33.9296	10.85		Low-Si	4018134184	Tillandsia polystachia (L.) L.	16.3738	-91.6845	18.65
	High-Si	4014971768	Seseli gummiferum Pall. ex Sm.	44.4192	33.9258	9.35		Low-Si	4018265221	Guzmania multiflora (André) André ex Mez	0.04044	-78.4817	13.85
	High-Si	4014845780	Pimpinella tragium Vill.	44.4194	33.9246	9.25		Low-Si	4018153266	Tillandsia superba Mez & Sodiro	0.04044	-78.4817	13.85
	High-Si	4011844438	Hedera helix L.	44.4978	34.1153	11.85		Low-Si	4018216257	Tillandsia setacea Sw.	27.2569	-82.2842	22.75
	High-Si	4011878470	Foeniculum vulgare Mill.	40.9571	-8.63465	15.75		Low-Si	4022223866	Barfussia moorei (H.Luther) Gouda	-1.40121	-78.0668	19.25
	High-Si	4011996432	Eryngium maritimum L.	43.4608	-3.46576	14.95		Low-Si	4018228269	Pitcairnia angustifolia Aiton	18.4055	-66.1448	26.15
	High-Si	4011925385	Hedera helix L.	52.5076	13.2699	9.35		Low-Si	4018579256	Tillandsia usneoides (L.) L.	28.0964	-82.7104	22.15
	High-Si	4014846762	Seseli osseum Crantz	49.473	17.0222	8.85		Low-Si	4018245238	Tillandsia usneoides (L.) L.	28.095	-82.7096	22.15
	High-Si	4011947435	Aegopodium podagraria L.	52.5078	13.2685	9.35		Low-Si	4018579257	Tillandsia usneoides (L.) L.	28.2299	-82.4381	21.85
	High-Si	4011770410	Hedera helix L.	54.5179	-1.45908	9.45		Low-Si	4018242267	Tillandsia fasciculata Sw.	25.2202	-80.4371	24.55
	High-Si	4012018372	Daucus carota L.	44.4967	34.1213	11.85		Low-Si	4018240276	Guzmania monostachia (L.) Rusby ex Mez	18.0634	-66.0912	22.75
	High-Si	4080590501	Torilis arvensis (Huds.) Link	44.4988	34.1218	11.85		Low-Si	4018204229	Tillandsia usneoides (L.) L.	30.1026	-84.2489	20.35
	High-Si	4014898788	Seseli dichotomum Pall.	44.5013	34.1228	10.65		Low-Si	4018136275	Billbergia morelii Brongn.	-8.6941	-35.8563	22.15
	High-Si	4015217739	Silphiodaucus hispidus (M.Bieb.) Spalik, Wojew., Banasiak, Piwczy帽ski & Reduron	44.5064	34.1128	10.65		Low-Si	4022273637	Ananas macrodontes É.Morren	-8.71766	-35.8322	23.45
	High-Si	4014883783	Sanicula crassicaulis Poepp. ex DC.	34.4556	-119.71	16.45		Low-Si	4028798244	Tillandsia recurvata (L.) L.	29.6829	-82.4321	20.25
	High-Si	4011935401	Astydamia latifolia (L.fil.) Kuntze	28.3424	-16.9155	19.05		Low-Si	4018175277	Tillandsia recurvata (L.) L.	30.3792	-81.4822	20.45
	High-Si	4011727391	Aciphylla dobsonii Hook.fil.	-44.0712	169.978	0.45		Low-Si	4018590248	Tillandsia utriculata L.	18.3627	-78.338	26.85
	High-Si	4011773438	Aciphylla dobsonii Hook.fil.	-44.0683	169.983	0.45		Low-Si	4018551299	Aechmea fasciata (Lindl.) Baker	-22.5252	-43.1301	15.55
	High-Si	4011727393	Pseudopanax crassifolius (Sol. ex A.Cunn.) K.Koch	-36.9301	174.658	15.45		Low-Si	4018422306	Tillandsia utriculata L.	27.9578	-82.78	22.25
	High-Si	4011927424	Anisotome aromatica Hook.fil.	-39.2912	174.067	4.15		Low-Si	4018106286	Tillandsia recurvata (L.) L.	18.221	-78.2617	26.85
	High-Si	4096566586	Daucus carota L.	46.4598	-84.0579	5.05		Low-Si	4018570277	Tillandsia fasciculata Sw.	26.2516	-81.6695	23.55
	High-Si	4012027370	Pittosporum eugenioides A.Cunn.	-36.9302	174.658	15.35		Low-Si	4018636308	Tillandsia usneoides (L.) L.	28.6032	-80.8221	22.25
	High-Si	4011917416	Aciphylla dobsonii Hook.fil.	-44.0653	169.994	0.55		Low-Si	4022050737	Tillandsia recurvata (L.) L.	29.4627	-98.4699	20.45
	High-Si	4011991411	Anisotome aromatica Hook.fil.	-39.2894	174.082	5.55		Low-Si	4018590268	Tillandsia usneoides (L.) L.	28.5155	-82.542	21.55
	High-Si	4014910763	Daucus carota L.	45.5027	-61.3487	6.05		Low-Si	4018211248	Tillandsia usneoides (L.) L.	33.3851	-81.9662	18.15
	High-Si	4011997417	Marianthus bignoniaceus F.Muell.	-37.3604	142.569	11.25		Low-Si	4039343740	Tillandsia recurvata (L.) L.	-34.8926	-58.0631	16.65
	High-Si	4028686240	Pittosporum revolutum W.T.Aiton	-31.4144	152.911	19.05		Low-Si	4018369298	Tillandsia usneoides (L.) L.	30.2175	-91.9135	19.85
	High-Si	4014880788	Crithmum maritimum L.	41.9766	3.21064	15.95		Low-Si	4018148300	Tillandsia bartramii Elliott	28.1801	-81.9719	21.85
	High-Si	4015173790	Actinotus helianthi Labill.	-33.7718	150.611	16.35		Low-Si	4034728708	Tillandsia simulata Small	28.1814	-81.9748	21.85
	High-Si	4014955759	Daucus carota L.	-36.891	174.575	15.35		Low-Si	4018408307	Tillandsia usneoides (L.) L.	29.4599	-98.4708	20.45
	High-Si	4014824824	Sanicula crassicaulis Poepp. ex DC.	48.4059	-123.323	10.15		Low-Si	4018349312	Aechmea floribunda Mart. ex Schult. & Schult.f.	-20.3298	-40.2868	23.95
	High-Si	4014821818	Sanicula arctopoides Hook. & Arn.	48.4058	-123.322	10.15		Low-Si	4018213252	Tillandsia guatemalensis L.B.Sm.	14.5179	-88.6773	13.75
	High-Si	4015187784	Sanicula crassicaulis Poepp. ex DC.	48.4059	-123.322	10.15		Low-Si	4018121289	Tillandsia usneoides (L.) L.	27.3841	-82.5567	22.65
	High-Si	4014874817	Sanicula crassicaulis Poepp. ex DC.	48.4059	-123.323	10.15		Low-Si	4018568256	Vriesea scalaris É.Morren	-22.9564	-43.2778	21.15
	High-Si	4014942818	Bursaria spinosa Cav.	-42.8511	147.288	11.95		Low-Si	4018597306	Tillandsia usneoides (L.) L.	4.86324	-74.0616	14.45
	High-Si	4014828787	Hedera helix L.	32.8979	-96.7313	18.65		Low-Si	4018117277	Tillandsia recurvata (L.) L.	21.2326	-101.067	17.35
	High-Si	4145383467	Daucus carota subsp. carota	42.743	-83.2347	8.95		Low-Si	4018129281	Tillandsia usneoides (L.) L.	28.5349	-81.0736	21.95
	High-Si	4015008810	Xanthosia atkinsoniana F.Muell.	-33.5014	116.106	15.65		Low-Si	4018261243	Puya clava-herculis Mez & Sodiro	-0.322722	-78.1522	6.45
	High-Si	4018132793	Astrotricha latifolia Benth.	-32.0998	151.475	12.95		Low-Si	4034643729	Guzmania conglomerata H.Luther	5.75271	-76.2756	23.05
	High-Si	4015202798	Heptapleurum heptaphyllum (L.) Y.F.Deng	22.4875	120.641	22.75		Low-Si	4018527313	Tillandsia utriculata L.	26.1181	-81.3059	23.65
	High-Si	4014917813	Pittosporum undulatum Vent.	-33.8406	151.08	17.65		Low-Si	4018599325	Tillandsia setacea Sw.	26.0141	-81.3998	23.75
	High-Si	4014816827	Daucus carota L.	40.5919	-74.5562	11.95		Low-Si	4018545347	Tillandsia balbisiana Schult. & Schult.f.	26.1052	-81.2103	23.65
	High-Si	4015262817	Bursaria spinosa Cav.	-38.0367	145.368	14.15		Low-Si	4018360334	Tillandsia recurvata (L.) L.	29.756	-95.5733	20.55
	High-Si	4015204786	Heptapleurum actinophyllum (Endl.) Lowry & G.M.Plunkett	-30.5745	152.989	17.85		Low-Si	4018527316	Guzmania rosea L.B.Sm.	5.75505	-76.2758	23.05
	High-Si	4014833840	Schefflera digitata J.R.Forst. & G.Forst.	-41.1812	174.877	11.85		Low-Si	4018257279	Tillandsia setacea Sw.	27.0311	-80.5162	23.65
	High-Si	4177029578	Centella erecta (L.fil.) Fernald	29.3051	-82.6884	20.85		Low-Si	4018423337	Tillandsia utriculata L.	27.1544	-80.4933	23.55
	High-Si	4177062689	Centella erecta (L.fil.) Fernald	29.6988	-82.3427	20.25		Low-Si	4018393330	Tillandsia fasciculata Sw.	26.3699	-81.6672	23.45
	High-Si	4014817812	Centella uniflora (Colenso) Nannf.	-36.7946	175.695	15.25		Low-Si	4018415326	Bromelia karatas L.	15.9175	-92.8574	23.55
	High-Si	4014848840	Conium maculatum L.	-43.4972	171.637	9.55		Low-Si	4018638382	Tillandsia bartramii Elliott	28.9533	-82.2397	21.25
	High-Si	4015197824	Heptapleurum actinophyllum (Endl.) Lowry & G.M.Plunkett	-27.4458	152.924	19.65		Low-Si	4018505391	Tillandsia fasciculata Sw.	26.7528	-80.319	23.55
	High-Si	4014865803	Daucus carota L.	-37.8191	142.291	12.75		Low-Si	4018509377	Vriesea incurvata Gaudich.	-24.2859	-47.4585	22.05
	High-Si	4015167787	Aciphylla montana J.B.Armstr.	-44.0573	170.025	1.85		Low-Si	4034871474	Tillandsia ariza-juliae L.B.Sm. & Jiménez	18.1576	-66.9987	22.55
	High-Si	4014898814	Aciphylla scott-thomsonii Cockayne & Allan	-44.0618	170.026	4.05		Low-Si	4018135263	Tillandsia setacea Sw.	25.8911	-81.2699	23.75
	High-Si	4014862834	Foeniculum vulgare Mill.	37.9143	-122.354	14.25		Low-Si	4018193290	Vriesea macrostachya (Bello) Mez	18.1575	-66.9985	22.55
	High-Si	4014995775	Gingidia montana (J.R.Forst. & G.Forst.) J.W.Dawson	-44.0634	170.027	4.05		Low-Si	4018625369	Tillandsia utriculata L.	18.14	-66.9735	22.55
	High-Si	4015202811	Apium prostratum var. filiforme (A.Rich.) Kirk	-41.4133	172.026	12.85		Low-Si	4416636449	Tillandsia stricta Sol. ex Ker Gawl.	-23.0835	-44.2355	23.35
	High-Si	4014869798	Hydrocotyle geraniifolia F.Muell.	-37.8857	145.353	11.85		Low-Si	4018471348	Hechtia texensis S.Watson	29.1776	-102.952	23.55
	High-Si	4018295808	Billardiera macrantha Hook.fil.	-37.884	145.358	11.85		Low-Si	4416852361	Vriesea magna F.P.Uribbe & A.F.Costa	-23.0835	-44.2354	23.35
	High-Si	4014821841	Aciphylla aurea W.R.B.Oliv.	-43.7176	170.102	7.05		Low-Si	4018558281	Tillandsia usneoides (L.) L.	29.4692	-82.2808	20.35
	High-Si	4015218818	Daucus carota L.	-41.3168	173.249	12.35		Low-Si	4029029325	Tillandsia fasciculata Sw.	26.4382	-81.8049	23.35
	High-Si	4014978776	Bursaria spinosa Cav.	-35.0359	138.556	15.55		Low-Si	4018331327	Tillandsia recurvata (L.) L.	17.957	-67.2022	26.45
	High-Si	4014820838	Daucus carota L.	-38.2305	141.743	13.85		Low-Si	4018354339	Neoregelia pauciflora L.B.Sm.	-19.3246	-40.0714	24.45
	High-Si	4014887816	Heptapleurum ellipticum (Blume) Seem.	-17.2822	145.623	19.95		Low-Si	4018612360	Aechmea nudicaulis (L.) Griseb.	-22.9884	-43.2828	21.45
	High-Si	4015264803	Billardiera scandens Sm.	-37.3279	144.126	11.75		Low-Si	4018527364	Tillandsia fasciculata Sw.	25.8377	-81.0361	23.95
	High-Si	4015008837	Pittosporum umbellatum Banks & Sol. ex Gaertn.	-36.828	175.73	15.55		Low-Si	4018375353	Tillandsia usneoides (L.) L.	5.21799	-73.8499	12.35
	High-Si	4015014788	Trachymene composita var. composita	-38.125	145.259	14.25		Low-Si	4018527368	Tillandsia ×floridana (L.B.Sm.) H.Luther	29.3657	-83.1385	20.85
	High-Si	4015181795	Pittosporum revolutum W.T.Aiton	-31.6372	152.685	17.65		Low-Si	4018494379	Tillandsia aeranthos (Loisel.) Desf.	-34.9114	-57.9376	16.65
	High-Si	4015201817	Polyscias sambucifolia (DC.) Harms	-31.6372	152.685	17.65		Low-Si	4018384376	Tillandsia usneoides (L.) L.	32.6699	-80.6067	18.45
	High-Si	4014995781	Pseudopanax crassifolius (Sol. ex A.Cunn.) K.Koch	-41.2961	174.735	11.75		Low-Si	4018445402	Tillandsia recurvata (L.) L.	30.0066	-94.1453	20.15
	High-Si	4014874852	Aciphylla squarrosa J.R.Forst. & G.Forst.	-41.2913	174.703	11.75		Low-Si	4018348390	Tillandsia recurvata (L.) L.	6.20901	-75.566	19.25
	High-Si	4014871778	Aciphylla squarrosa J.R.Forst. & G.Forst.	-41.2913	174.703	11.75		Low-Si	4018465359	Tillandsia usneoides (L.) L.	29.1035	-95.4056	21.05
	High-Si	4014873802	Aciphylla squarrosa J.R.Forst. & G.Forst.	-41.2913	174.703	11.75		Low-Si	4018594447	Aechmea bracteata (Sw.) Griseb.	21.5336	-105.256	25.35
	High-Si	4014896794	Aciphylla squarrosa J.R.Forst. & G.Forst.	-41.2913	174.703	11.75		Low-Si	4018423416	Tillandsia denudata André	5.21234	-73.8535	12.25
	High-Si	4014892834	Aciphylla squarrosa J.R.Forst. & G.Forst.	-41.2913	174.703	11.75		Low-Si	4018600378	Tillandsia denudata André	5.21234	-73.8535	12.25
	High-Si	4014870801	Aciphylla squarrosa J.R.Forst. & G.Forst.	-41.2913	174.703	11.75		Low-Si	4018476397	Tillandsia recurvata (L.) L.	29.7812	-95.5102	20.55
	High-Si	4015242798	Aciphylla squarrosa J.R.Forst. & G.Forst.	-41.2914	174.703	11.75		Low-Si	4018610371	Tillandsia recurvata (L.) L.	29.4194	-98.4839	20.55
	High-Si	4014863835	Aciphylla squarrosa J.R.Forst. & G.Forst.	-41.2914	174.703	11.75		Low-Si	4018389353	Tillandsia ionantha Planch.	19.3042	-99.1843	14.75
	High-Si	4014926837	Aciphylla squarrosa J.R.Forst. & G.Forst.	-41.2914	174.703	11.75		Low-Si	4400212405	Puya bicolor Mez	5.21233	-73.8535	12.25
	High-Si	4014838809	Aciphylla squarrosa J.R.Forst. & G.Forst.	-41.2914	174.703	11.75		Low-Si	4018545404	Tillandsia usneoides (L.) L.	29.4601	-98.4705	20.45
	High-Si	4014999844	Aciphylla squarrosa J.R.Forst. & G.Forst.	-41.2914	174.703	11.75		Low-Si	4018325402	Tillandsia recurvata (L.) L.	29.461	-98.47	20.45
	High-Si	4014877849	Aciphylla squarrosa J.R.Forst. & G.Forst.	-41.2915	174.703	11.75		Low-Si	4018540395	Tillandsia flexuosa Sw.	26.2718	-80.1219	24.25
	High-Si	4014996831	Aciphylla squarrosa J.R.Forst. & G.Forst.	-41.2915	174.703	11.75		Low-Si	4067658675	Ochagavia carnea (Beer) L.B.Sm. & Looser	-36.7463	-72.9749	12.95
	High-Si	4015256810	Aciphylla squarrosa J.R.Forst. & G.Forst.	-41.2915	174.703	11.75		Low-Si	4018474479	Tillandsia karwinskyana Schult. & Schult.f.	23.7332	-99.1995	20.65
	High-Si	4014895831	Aciphylla squarrosa J.R.Forst. & G.Forst.	-41.2916	174.703	11.75		Low-Si	4018330390	Tillandsia stricta Sol. ex Ker Gawl.	-23.1226	-44.2724	22.85
	High-Si	4014822821	Aciphylla squarrosa J.R.Forst. & G.Forst.	-41.2915	174.703	11.75		Low-Si	4405114517	Aechmea recurvata (Klotzsch) L.B.Sm.	-25.86	-53.9751	20.95
	High-Si	4014898824	Aciphylla squarrosa J.R.Forst. & G.Forst.	-41.2915	174.703	11.75		Low-Si	4018648389	Tillandsia recurvata (L.) L.	-22.9053	-47.0203	21.15
	High-Si	4014987859	Aciphylla squarrosa J.R.Forst. & G.Forst.	-41.2914	174.703	11.75		Low-Si	4018466376	Tillandsia balbisiana Schult. & Schult.f.	26.5364	-81.6227	23.25
	High-Si	4014819804	Aciphylla squarrosa J.R.Forst. & G.Forst.	-41.2914	174.703	11.75		Low-Si	4022189581	Ananas comosus (L.) Merr.	8.70741	-83.3334	25.25
	High-Si	4015262834	Aciphylla squarrosa J.R.Forst. & G.Forst.	-41.2914	174.704	11.75		Low-Si	4018508371	Tillandsia balbisiana Schult. & Schult.f.	26.2897	-80.3263	23.95
	High-Si	4014863836	Aciphylla squarrosa J.R.Forst. & G.Forst.	-41.2915	174.704	11.75		Low-Si	4022063876	Aechmea distichantha Lem.	-27.2798	-54.2201	20.95
	High-Si	4014939820	Aciphylla squarrosa J.R.Forst. & G.Forst.	-41.2914	174.704	11.75		Low-Si	4018517398	Tillandsia usneoides (L.) L.	27.4715	-81.4644	22.65
	High-Si	4014958794	Aciphylla squarrosa J.R.Forst. & G.Forst.	-41.2914	174.704	11.75		Low-Si	4018338423	Tillandsia usneoides (L.) L.	27.4713	-81.4635	22.65
	High-Si	4014870803	Aciphylla squarrosa J.R.Forst. & G.Forst.	-41.2915	174.704	11.75		Low-Si	4018321392	Tillandsia utriculata L.	27.9846	-82.665	22.25
	High-Si	4014897841	Aciphylla squarrosa J.R.Forst. & G.Forst.	-41.2915	174.704	11.75		Low-Si	4022039736	Vriesea rodigasiana É.Morren	-13.4137	-41.2844	20.05
	High-Si	4015230836	Aciphylla squarrosa J.R.Forst. & G.Forst.	-41.2905	174.705	11.75		Low-Si	4018645415	Tillandsia recurvata (L.) L.	26.5551	-80.0808	23.95
	High-Si	4014862843	Aciphylla squarrosa J.R.Forst. & G.Forst.	-41.2904	174.705	11.75		Low-Si	4018648409	Tillandsia usneoides (L.) L.	26.5541	-80.0811	23.95
	High-Si	4014919826	Aciphylla squarrosa J.R.Forst. & G.Forst.	-41.2903	174.705	11.75		Low-Si	4018458422	Tillandsia usneoides (L.) L.	30.4557	-84.4772	19.55
	High-Si	4014917830	Aciphylla squarrosa J.R.Forst. & G.Forst.	-41.2903	174.705	11.75		Low-Si	4018649440	Aechmea fasciata (Lindl.) Baker	-22.4018	-43.1732	18.55
	High-Si	4015116815	Aciphylla squarrosa J.R.Forst. & G.Forst.	-41.2902	174.705	11.75		Low-Si	4022068754	Aechmea nudicaulis (L.) Griseb.	-22.5576	-43.0496	23.65
	High-Si	4014843825	Aciphylla squarrosa J.R.Forst. & G.Forst.	-41.2903	174.705	11.75		Low-Si	4018515418	Tillandsia usneoides (L.) L.	30.4606	-84.4984	19.55
	High-Si	4015217785	Aciphylla squarrosa J.R.Forst. & G.Forst.	-41.2902	174.705	11.75		Low-Si	4022027826	Tillandsia usneoides (L.) L.	19.3536	-98.6021	13.55
	High-Si	4014836826	Aciphylla squarrosa J.R.Forst. & G.Forst.	-41.2902	174.705	11.75		Low-Si	4018328447	Tillandsia utriculata L.	27.3553	-82.4101	22.65
	High-Si	4014871780	Aciphylla squarrosa J.R.Forst. & G.Forst.	-41.2898	174.705	11.75		Low-Si	4018603446	Tillandsia recurvata (L.) L.	26.9262	-82.3282	23.05
	High-Si	4014986825	Aciphylla squarrosa J.R.Forst. & G.Forst.	-41.2898	174.705	11.75		Low-Si	4121033474	Edmundoa lindenii (Regel) Leme	-28.2706	-49.5379	13.55
	High-Si	4015019845	Aciphylla squarrosa J.R.Forst. & G.Forst.	-41.2897	174.705	11.75		Low-Si	4121004487	Vriesea incurvata Gaudich.	-28.2195	-49.4305	18.65
	High-Si	4015156787	Aciphylla squarrosa J.R.Forst. & G.Forst.	-41.2897	174.705	11.75		Low-Si	4121120523	Nidularium innocentii Lem.	-28.3566	-49.4395	19.15
	High-Si	4014917831	Aciphylla squarrosa J.R.Forst. & G.Forst.	-41.2897	174.705	11.75		Low-Si	4018538424	Puya goudotiana Mez	4.56191	-74.008	10.15
	High-Si	4015079833	Aciphylla squarrosa J.R.Forst. & G.Forst.	-41.2897	174.705	11.75		Low-Si	4018631419	Tillandsia utriculata L.	28.3252	-81.4903	22.05
	High-Si	4014888792	Aciphylla squarrosa J.R.Forst. & G.Forst.	-41.2897	174.705	11.75		Low-Si	4018630394	Puya ferruginea (Ruiz & Pav.) L.B.Sm.	-13.3889	-72.0466	8.25
	High-Si	4014948838	Aciphylla squarrosa J.R.Forst. & G.Forst.	-41.2895	174.706	11.75		Low-Si	4028798258	Vriesea gigantea Gaudich.	-19.8932	-40.5444	19.75
	High-Si	4014939821	Aciphylla squarrosa J.R.Forst. & G.Forst.	-41.2896	174.706	11.75		Low-Si	4018333493	Aechmea recurvata (Klotzsch) L.B.Sm.	-28.0291	-48.601	20.25
	High-Si	4014834828	Aciphylla squarrosa J.R.Forst. & G.Forst.	-41.2896	174.706	11.75		Low-Si	4018466467	Tillandsia usneoides (L.) L.	26.0841	-80.1492	24.25
	High-Si	4014893824	Aciphylla squarrosa J.R.Forst. & G.Forst.	-41.2896	174.706	11.75		Low-Si	4021950869	Tillandsia recurvata (L.) L.	21.9854	-102.332	18.65
	High-Si	4014885839	Sinopanax formosanus (Hayata) H.L.Li	24.4583	121.092	12.65		Low-Si	4018321459	Tillandsia usneoides (L.) L.	29.0898	-95.5492	21.15
	High-Si	4014900812	Fatsia polycarpa Hayata	24.5068	121.114	12.95		Low-Si	4121229380	Pitcairnia heterophylla (Lindl.) Beer	9.4701	-83.579	17.45
	High-Si	4015112835	Heptapleurum heptaphyllum (L.) Y.F.Deng	22.1237	113.571	23.05		Low-Si	4018371421	Tillandsia recurvata (L.) L.	27.5135	-82.6848	22.65
	High-Si	4014901804	Anisotome aromatica Hook.fil.	-39.2536	175.565	1.55		Low-Si	4018394495	Tillandsia usneoides (L.) L.	28.5729	-80.649	22.55
	High-Si	4014869807	Pittosporum cornifolium A.Cunn. ex Hook.	-40.8723	175.06	13.15		Low-Si	4018505568	Tillandsia recurvata (L.) L.	17.046	-96.7668	18.65
	High-Si	4014981832	Angelica sylvestris L.	58.8238	44.3112	3.25		Low-Si	4018456526	Aechmea nudicaulis (L.) Griseb.	-22.3105	-42.4995	16.65
	High-Si	4014910797	Conium maculatum L.	-40.9823	174.996	12.55		Low-Si	4018484493	Tillandsia usneoides (L.) L.	27.3554	-82.5456	22.65
	High-Si	4014882843	Apium graveolens L.	-33.7836	150.918	17.05		Low-Si	4022200906	Aechmea fasciata (Lindl.) Baker	-23.1964	-44.2362	22.25
	High-Si	4015165814	Crithmum maritimum L.	40.9051	8.23671	17.35		Low-Si	4018336517	Aechmea setigera Mart. ex Schult. & Schult.f.	9.13524	-79.7172	25.85
	High-Si	4018544754	Hydrocotyle bonariensis Comm. ex Lam.	-6.90585	107.836	22.35		Low-Si	4018320430	Tillandsia recurvata (L.) L.	-34.5763	-58.4607	16.85
	High-Si	4015004843	Griselinia littoralis (Raoul) Raoul	-39.2035	175.543	6.85		Low-Si	4018425489	Tillandsia usneoides (L.) L.	30.4551	-84.4834	19.55
	High-Si	4028842199	Hedera L.	50.9195	-1.39453	10.85		Low-Si	4022206884	Tillandsia balbisiana Schult. & Schult.f.	25.0119	-80.9033	24.55
	High-Si	4028611209	Hedera L.	50.9191	-1.39528	10.85		Low-Si	4022245534	Tillandsia recurvata (L.) L.	30.4313	-84.3019	19.55
	High-Si	4014971812	Pseudopanax arboreus (L.fil.) K.Koch	-38.8554	176.306	9.85		Low-Si	4022054573	Tillandsia paucifolia Baker	25.8528	-80.9266	23.95
	High-Si	4014840844	Pittosporum tenuifolium Gaertn.	-38.9573	176.524	10.15		Low-Si	4022236933	Tillandsia usneoides (L.) L.	17.0421	-96.7842	19.85
	High-Si	4014931796	Pseudopanax arboreus (L.fil.) K.Koch	-38.8551	176.306	9.85		Low-Si	4022086950	Tillandsia recurvata (L.) L.	24.2102	-104.624	17.45
	High-Si	4014969850	Hedera helix L.	40.8149	0.502367	16.65		Low-Si	4022078824	Tillandsia recurvata (L.) L.	27.947	-82.4624	22.15
	High-Si	4014885848	Foeniculum vulgare Mill.	42.6984	-1.78148	12.95		Low-Si	4022283635	Tillandsia usneoides (L.) L.	27.9465	-82.4621	22.15
	High-Si	4015260786	Foeniculum vulgare Mill.	42.6996	-1.78075	12.95		Low-Si	4021977548	Tillandsia paucifolia Baker	25.1211	-80.8488	24.45
	High-Si	4014909816	Daucus carota L.	42.7003	-1.78015	12.85		Low-Si	4022089810	Tillandsia recurvata (L.) L.	-0.197292	-78.436	14.65
	High-Si	4014931801	Hedera helix L.	41.6494	13.6089	13.05		Low-Si	4022081971	Puya alpestris (Poepp.) Gay	-33.3351	-70.3241	7.25
	High-Si	4014858848	Anisotome haastii (F.Muell. ex Hook.fil.) Cockayne & Laing	-45.0823	168.825	0.55		Low-Si	4022172978	Tillandsia usneoides (L.) L.	32.4675	-84.9962	18.25
	High-Si	4014986841	Aciphylla simplex Petrie	-45.0722	168.81	-0.75		Low-Si	4022237021	Tillandsia usneoides (L.) L.	35.4728	-76.9219	16.45
	High-Si	4015019858	Angelica sylvestris L.	58.8168	44.3278	3.25		Low-Si	4022101797	Quesnelia liboniana (De Jonghe) Mez	-22.3091	-42.4989	16.65
	High-Si	4014932841	Angelica sylvestris L.	57.8363	41.4279	3.95		Low-Si	4021955688	Tillandsia usneoides (L.) L.	28.0381	-97.8666	22.35
	High-Si	4014909821	Pimpinella saxifraga L.	57.8364	41.4279	3.95		Low-Si	4022090495	Tillandsia setacea Sw.	28.1311	-82.6588	22.05
	High-Si	4028730962	Aegopodium podagraria L.	57.8367	41.4282	3.95		Low-Si	4022314582	Tillandsia setacea Sw.	28.131	-82.6589	22.05
	High-Si	4014933830	Anthriscus sylvestris (L.) Hoffm.	57.8366	41.4282	3.95		Low-Si	4022192759	Tillandsia setacea Sw.	28.1308	-82.659	22.05
	High-Si	4015195835	Anthriscus sylvestris (L.) Hoffm.	57.8366	41.4282	3.95		Low-Si	4022068881	Tillandsia fasciculata Sw.	26.2512	-81.74	23.45
	High-Si	4015242811	Eryngium maritimum L.	52.3973	4.54045	10.35		Low-Si	4022059796	Tillandsia recurvata (L.) L.	28.0566	-97.8762	22.25
	High-Si	4029035318	Anthriscus sylvestris (L.) Hoffm.	57.8367	41.4282	3.95		Low-Si	4022262834	Tillandsia caput-medusae É.Morren	15.7529	-96.1356	26.95
	High-Si	4015016816	Pittosporum tobira (Murray) Aiton fil.	41.8268	3.08382	16.05		Low-Si	4022198516	Tillandsia recurvata (L.) L.	28.1277	-82.6556	22.05
	High-Si	4014924851	Pittosporum tobira (Murray) Aiton fil.	41.8272	3.08402	16.05		Low-Si	4022319001	Tillandsia setacea Sw.	28.1277	-82.6552	22.05
	High-Si	4046422622	Heracleum sibiricum L.	57.8384	41.4281	3.95		Low-Si	4022066570	Tillandsia usneoides (L.) L.	28.1318	-82.6568	22.05
	High-Si	4177111539	Eryngium campestre L.	36.9507	-4.5536	12.15		Low-Si	4022038836	Tillandsia usneoides (L.) L.	28.1315	-82.6574	22.05
	High-Si	4116549466	Azorella prolifera (Cav.) G.M.Plunkett & A.N.Nicolas	-49.3164	-72.8986	5.25		Low-Si	4022011045	Tillandsia setacea Sw.	28.13	-82.6572	22.05
	High-Si	4014987876	Anthriscus sylvestris (L.) Hoffm.	57.8406	41.4278	3.95		Low-Si	4022061846	Bromelia pinguin L.	15.7341	-96.1586	26.85
	High-Si	4054958528	Tetrapanax papyrifer (Hook.) K.Koch	38.7959	-9.39565	15.05		Low-Si	4022038842	Tillandsia usneoides (L.) L.	31.0611	-81.4201	20.05
	High-Si	4014903829	Daucus carota L.	-38.6843	176.07	12.25		Low-Si	4022049769	Tillandsia setacea Sw.	27.2439	-82.3017	22.75
	High-Si	4014990816	Aegopodium podagraria L.	50.6139	40.1911	7.25		Low-Si	4039337766	Tillandsia recurvata (L.) L.	22.4587	-102.403	16.55
	High-Si	4015257875	Pittosporum tobira (Murray) Aiton fil.	41.8276	3.08429	16.05		Low-Si	4022268631	Tillandsia usneoides (L.) L.	32.3569	-86.0395	18.25
	High-Si	4015279838	Cryptotaenia japonica Hassk.	23.8422	120.844	18.75		Low-Si	4022101838	Tillandsia usneoides (L.) L.	32.3569	-86.0395	18.25
	High-Si	4014932853	Eryngium campestre L.	50.5522	40.2625	7.65		Low-Si	4022166715	Tillandsia usneoides (L.) L.	32.3568	-86.0395	18.25
	High-Si	4015166869	Pittosporum tobira (Murray) Aiton fil.	43.5275	6.94043	16.15		Low-Si	4022079772	Tillandsia usneoides (L.) L.	32.3568	-86.0396	18.25
	High-Si	4015019869	Pittosporum tobira (Murray) Aiton fil.	43.5275	6.94058	16.15		Low-Si	4022308555	Tillandsia usneoides (L.) L.	32.3568	-86.0395	18.25
	High-Si	4014896820	Pittosporum undulatum Vent.	-33.9396	22.4575	16.15		Low-Si	4022164816	Tillandsia usneoides (L.) L.	32.3567	-86.0395	18.25
	High-Si	4014843851	Peucedanum venetum (Spreng.) W.D.J.Koch	45.6376	10.0367	12.75		Low-Si	4021963997	Tillandsia usneoides (L.) L.	32.3568	-86.0395	18.25
	High-Si	4126673171	Glia prolifera (Burm.fil.) B.L.Burtt	-34.0224	18.4059	14.85		Low-Si	4021951820	Tillandsia usneoides (L.) L.	32.3568	-86.0396	18.25
	High-Si	4014869842	Hedera helix L.	51.6459	-0.235222	9.95		Low-Si	4022028009	Bromelia pinguin L.	18.3759	-64.9327	26.15
	High-Si	4014886839	Astydamia latifolia (L.fil.) Kuntze	28.4607	-17.847	19.15		Low-Si	4022300670	Tillandsia mallemontii Glaz. ex Mez	-28.0452	-48.6138	20.35
	High-Si	4014913868	Hedera helix L.	40.7705	-73.9524	12.15		Low-Si	4022048015	Tillandsia intermedia Mez	19.4989	-105.044	24.95
	High-Si	4014925851	Lichtensteinia lacera Cham. & Schltdl.	-34.0087	18.3553	15.65		Low-Si	4022068032	Tillandsia paucifolia Baker	25.2552	-80.2228	24.65
	High-Si	4014956871	Drusa glandulosa (Poir.) H.Wolff ex Engl.	28.5207	-17.8197	17.15		Low-Si	4022025979	Tillandsia usneoides (L.) L.	25.3983	-80.2352	24.65
	High-Si	4015015871	Hedera helix L.	40.0538	-75.1703	12.55		Low-Si	4022097794	Tillandsia setacea Sw.	27.6396	-82.3935	22.45
	High-Si	4015198896	Hedera helix L.	40.8634	-73.6977	12.05		Low-Si	4022100889	Tillandsia recurvata (L.) L.	29.569	-98.3299	20.05
	High-Si	4014968886	Hedera helix L.	43.689	-79.389	8.35		Low-Si	4022045898	Tillandsia usneoides (L.) L.	29.0785	-95.5428	21.05
	High-Si	4014815882	Hedera helix L.	43.689	-79.389	8.35		Low-Si	4022133967	Vriesea carinata Wawra	-20.5018	-41.0386	17.85
	High-Si	4014929877	Hedera helix L.	42.8223	-80.3046	8.95		Low-Si	4022039920	Aechmea tocantina Baker	4.09061	-73.3578	25.95
	High-Si	4014883875	Foeniculum vulgare Mill.	28.4988	-16.3156	17.65		Low-Si	4022211022	Tillandsia recurvata (L.) L.	22.4587	-102.403	16.55
	High-Si	4018097784	Hydrocotyle ranunculoides L.fil.	19.9351	-97.9612	14.65		Low-Si	4022173077	Tillandsia recurvata (L.) L.	29.4617	-98.4829	20.45
	High-Si	4014907895	Eryngium campestre L.	41.2888	1.9133	13.75		Low-Si	4021993006	Tillandsia stricta Sol. ex Ker Gawl.	-23.0034	-43.4211	23.65
	High-Si	4014972867	Notobubon ferulaceum (Thunb. ex Sond.) Magee	-34.4883	19.4321	16.45		Low-Si	4022237110	Tillandsia setacea Sw.	25.9763	-81.3846	23.75
	High-Si	4015245832	Pennantia corymbosa J.R.Forst. & G.Forst.	-38.4196	177.113	12.45		Low-Si	4022078998	Tillandsia usneoides (L.) L.	28.6575	-80.7545	22.35
	High-Si	4126722054	Notobubon galbanum (L.) Magee	-34.0062	18.4045	14.75		Low-Si	4022118635	Tillandsia turneri Baker	4.98032	-73.7729	11.15
	High-Si	4127026209	Notobubon galbanum (L.) Magee	-34.0054	18.4044	14.75		Low-Si	4021949639	Tillandsia balbisiana Schult. & Schult.f.	25.6405	-80.8447	24.05
	High-Si	4127209985	Glia prolifera (Burm.fil.) B.L.Burtt	-34.0048	18.405	14.75		Low-Si	4034855714	Pitcairnia brittoniana (Mez) Mez	10.3031	-84.7956	17.95
	High-Si	4015199869	Bursaria spinosa Cav.	-37.9915	141.025	13.95		Low-Si	4034672742	Pitcairnia brittoniana (Mez) Mez	10.3032	-84.7953	17.95
	High-Si	4014972873	Anthriscus sylvestris (L.) Hoffm.	45.508	-73.4563	6.85		Low-Si	4022107986	Tillandsia recurvata (L.) L.	30.4987	-98.8187	19.25
	High-Si	4165448378	Daucus carota L.	48.7905	-123.711	10.85		Low-Si	4022055847	Aechmea bracteata (Sw.) Griseb.	17.0939	-89.0728	26.05
	High-Si	4014907900	Anthriscus sylvestris (L.) Hoffm.	53.3757	-2.93566	10.15		Low-Si	4022007532	Tillandsia usneoides (L.) L.	-34.3653	-58.8029	16.75
	High-Si	4014999898	Hedera helix L.	53.3759	-2.93529	10.15		Low-Si	4022285153	Aechmea recurvata (Klotzsch) L.B.Sm.	-31.7683	-52.2649	18.45
	High-Si	4015087881	Hedera helix L.	42.8275	-84.6059	9.15		Low-Si	4028710292	Tillandsia fasciculata Sw.	25.8138	-81.239	23.75
	High-Si	4015202878	Hedera helix L.	42.8223	-80.3046	8.95		Low-Si	4021976109	Tillandsia fasciculata Sw.	25.2723	-80.7904	24.35
	High-Si	4015200841	Hedera helix L.	53.5535	-2.69265	9.85		Low-Si	4021953497	Vriesea rhodostachys L.B.Sm.	-19.9092	-40.542	19.65
	High-Si	4028984267	Hedera helix L.	53.3422	-6.21817	10.45		Low-Si	4021984731	Puya venusta (Baker) Phil.	-32.0418	-71.5154	13.95
	High-Si	4014942900	Smyrnium olusatrum L.	53.3424	-6.22382	10.45		Low-Si	4022129693	Puya venusta (Baker) Phil.	-32.0417	-71.5156	13.95
	High-Si	4015013895	Daucus carota L.	42.509	-71.3509	10.05		Low-Si	4022027010	Tillandsia usneoides (L.) L.	28.8297	-81.3123	21.65
	High-Si	4014894868	Hedera helix L.	39.2741	-77.5397	13.25		Low-Si	4400077521	Bromelia antiacantha Bertol.	-30.0677	-51.1194	19.45
	High-Si	4014991891	Hedera helix L.	39.2742	-77.5396	13.25		Low-Si	4022211113	Tillandsia recurvata (L.) L.	29.7059	-96.8785	20.65
	High-Si	4014940911	Hedera helix L.	40.9532	-4.13074	12.35		Low-Si	4022077975	Tillandsia usneoides (L.) L.	31.9783	-81.1706	19.05
	High-Si	4014957866	Hedera helix L.	50.8264	0.395402	11.05		Low-Si	4421129506	Tillandsia usneoides (L.) L.	31.9745	-81.1465	19.15
	High-Si	4015188900	Hedera helix L.	50.8265	0.39539	11.05		Low-Si	4022079079	Tillandsia aeranthos (Loisel.) Desf.	-34.3653	-58.8029	16.75
	High-Si	4015242858	Hedera hibernica Poit.	-0.098111	-78.4583	13.55		Low-Si	4021958188	Tillandsia usneoides (L.) L.	30.4042	-81.922	19.95
	High-Si	4015193910	Polyscias sambucifolia (DC.) Harms	-36.3463	150.065	15.75		Low-Si	4021973859	Bromelia pinguin L.	18.36	-65.6505	25.95
	High-Si	4014863918	Hedera helix L.	41.2965	1.91826	13.85		Low-Si	4022108059	Tillandsia mallemontii Glaz. ex Mez	-28.0468	-48.6685	19.65
	High-Si	4014828885	Hedera helix L.	48.4525	-123.481	9.95		Low-Si	4022128545	Tillandsia utriculata L.	18.3614	-65.653	25.95
	High-Si	4014821916	Eryngium ovinum A.Cunn.	-38.0233	143.752	13.55		Low-Si	4021973866	Nidularium innocentii Lem.	-28.0487	-48.6707	19.65
	High-Si	4014925880	Centella uniflora (Colenso) Nannf.	-40.5523	172.597	13.45		Low-Si	4028754079	Tillandsia utriculata L.	26.8777	-80.1875	23.75
	High-Si	4015079888	Hydrocotyle microphylla A.Cunn.	-40.5523	172.597	13.45		Low-Si	4022234087	Tillandsia recurvata (L.) L.	26.8571	-80.0729	23.95
	High-Si	4014918886	Aciphylla crenulata J.B.Armstr.	-42.7835	171.557	4.65		Low-Si	4022242836	Tillandsia recurvata (L.) L.	29.5442	-98.3301	20.15
	High-Si	4014908901	Pseudopanax linearis (Hook.fil.) K.Koch	-42.7945	171.56	7.35		Low-Si	4022012560	Tillandsia setacea Sw.	26.8586	-80.0756	23.85
	High-Si	4015260858	Aciphylla glacialis F.Muell. ex Benth.	-36.8722	147.269	5.05		Low-Si	4022100999	Tillandsia recurvata (L.) L.	27.7617	-82.6336	22.45
	High-Si	4067668663	Pittosporum undulatum Vent.	-33.045	151.647	18.35		Low-Si	4022224219	Tillandsia usneoides (L.) L.	27.7615	-82.6335	22.45
	High-Si	4014876888	Hedera helix L.	41.094	-76.16	10.15		Low-Si	4021969784	Hohenbergia stellata Schult. & Schult.f.	-8.69425	-35.8561	22.15
	High-Si	4018136792	Sanicula crassicaulis Poepp. ex DC.	34.4576	-119.654	16.45		Low-Si	4022266157	Tillandsia usneoides (L.) L.	27.7615	-82.6333	22.45
	High-Si	4014949897	Eryngium ovinum A.Cunn.	-38.0217	143.751	13.55		Low-Si	4022164204	Tillandsia usneoides (L.) L.	27.2707	-80.319	23.65
	High-Si	4014886885	Eryngium ovinum A.Cunn.	-37.6727	144.984	13.85		Low-Si	4405067448	Tillandsia fasciculata Sw.	25.877	-81.2027	23.75
	High-Si	4015245864	Bupleurum fruticosum L.	43.6396	3.84426	14.75		Low-Si	4405080509	Tillandsia balbisiana Schult. & Schult.f.	25.8943	-81.305	23.75
	High-Si	4014887912	Hedera helix L.	43.6393	3.84251	14.75		Low-Si	4022017503	Bromelia pinguin L.	18.428	-64.4429	26.05
	High-Si	4015160899	Hedera helix L.	43.6385	3.84132	14.75		Low-Si	4021990184	Tillandsia usneoides (L.) L.	29.0546	-95.413	21.15
	High-Si	4014977901	Foeniculum vulgare Mill.	43.6278	3.83998	14.75		Low-Si	4021967625	Aechmea nudicaulis (L.) Griseb.	-28.0497	-48.6677	19.65
	High-Si	4014845912	Daucus carota subsp. carota	43.6276	3.83947	14.75		Low-Si	4022074527	Vriesea flammea L.B.Sm.	-28.0493	-48.6674	19.65
	High-Si	4014844877	Hedera helix f. helix	43.6217	3.83638	14.75		Low-Si	4022265029	Tillandsia recurvata (L.) L.	29.5096	-98.6496	20.15
	High-Si	4014977902	Pastinaca sativa L.	-45.0003	169.071	9.25		Low-Si	4028614950	Billbergia zebrina (Herb.) Lindl.	-22.9027	-43.4507	22.05
	High-Si	4015273908	Pastinaca sativa L.	-46.9287	168.131	10.15		Low-Si	4039354728	Tillandsia recurvata (L.) L.	16.7449	-62.2158	25.25
	High-Si	4018274792	Pittosporum colensoi Hook.fil.	-39.0097	175.515	10.75		Low-Si	4022144595	Tillandsia usneoides (L.) L.	-28.0498	-48.6682	19.65
	High-Si	4028740713	Cheirodendron platyphyllum (Hook. & Arn.) Seem.	22.0668	-159.795	23.95		Low-Si	4021977688	Tillandsia recurvata (L.) L.	16.9588	-96.4504	19.05
	High-Si	4014839888	Actinotus helianthi Labill.	-31.6272	152.832	18.65		Low-Si	4022204612	Puya alpestris (Poepp.) Gay	-33.5376	-70.9551	15.25
	High-Si	4018310781	Heracleum maximum W.Bartram	36.9965	-121.991	13.05		Low-Si	4022154823	Pitcairnia heterophylla (Lindl.) Beer	13.8259	-89.6247	15.95
	High-Si	4014962915	Hedera helix L.	40.8851	-73.6431	12.05		Low-Si	4022011263	Tillandsia recurvata (L.) L.	-31.6247	-60.6995	18.65
	High-Si	4014939907	Billardiera scandens Sm.	-28.8513	152.051	13.15		Low-Si	4022182279	Guzmania lingulata (L.) Mez	7.02403	-75.3275	19.05
	High-Si	4014824932	Platysace lanceolata (Labill.) Druce	-35.2942	150.335	14.15		Low-Si	4022373304	Tillandsia recurvata (L.) L.	29.4591	-98.4715	20.45
	High-Si	4014929922	Actinotus minor (Sm.) DC.	-35.2854	150.339	13.65		Low-Si	4022028219	Tillandsia usneoides (L.) L.	29.4591	-98.4715	20.45
	High-Si	4014829912	Anisotome aromatica Hook.fil.	-39.2337	175.536	4.85		Low-Si	4021960071	Tillandsia recurvata (L.) L.	29.4673	-98.4847	20.35
	High-Si	4015169891	Pseudopanax colensoi (Hook.fil.) K.Koch	-39.2153	175.539	6.55		Low-Si	4022285248	Tillandsia recurvata (L.) L.	29.1192	-82.2802	20.95
	High-Si	4014959919	Pseudopanax colensoi (Hook.fil.) K.Koch	-39.2143	175.541	6.55		Low-Si	4022283914	Tillandsia recurvata (L.) L.	30.7732	-81.5886	20.05
	High-Si	4015254905	Eryngium ovinum A.Cunn.	-37.0499	144.213	13.35		Low-Si	4022322884	Tillandsia utriculata L.	28.1604	-82.2737	21.95
	High-Si	4014826894	Pseudopanax crassifolius (Sol. ex A.Cunn.) K.Koch	-39.183	175.525	8.05		Low-Si	4028725124	Tillandsia recurvata (L.) L.	27.4957	-107.809	14.95
	High-Si	4015244945	Pittosporum undulatum Vent.	-33.9551	150.981	17.45		Low-Si	4028723968	Tillandsia recurvata (L.) L.	27.4956	-107.809	14.95
	High-Si	4014897944	Pennantia corymbosa J.R.Forst. & G.Forst.	-41.1341	174.826	12.95		Low-Si	4022268186	Tillandsia recurvata (L.) L.	29.1182	-82.2798	20.95
	High-Si	4014832867	Daucus carota L.	41.5532	-88.1467	10.45		Low-Si	4022023764	Tillandsia recurvata (L.) L.	29.4621	-98.4819	20.45
	High-Si	4014981921	Pittosporum crassifolium Banks & Sol. ex A.Cunn.	-41.1352	174.828	12.95		Low-Si	4022003817	Tillandsia recurvata (L.) L.	30.279	-97.7511	20.25
	High-Si	4015220891	Actinotus helianthi Labill.	-33.6461	150.325	13.15		Low-Si	4022263029	Tillandsia prodigiosa (Lem.) Baker	19.2619	-99.1822	14.35
	High-Si	4014974903	Conium maculatum L.	-42.9314	147.356	11.95		Low-Si	4021998760	Tillandsia tenuifolia L.	-28.0472	-48.6681	19.65
	High-Si	4014908922	Hedera helix L.	41.5262	-88.141	10.35		Low-Si	4022277159	Tillandsia usneoides (L.) L.	-19.1483	-40.0591	24.25
	High-Si	4014868927	Sanicula crassicaulis Poepp. ex DC.	37.2865	-122.045	14.15		Low-Si	4021961924	Tillandsia usneoides (L.) L.	33.4785	-79.2916	18.25
	High-Si	4075679825	Lomatium utriculatum (Nutt. ex Torr. & A.Gray) J.M.Coult. & Rose	48.4774	-123.542	9.45		Low-Si	4022003845	Vriesea ensiformis (Vell.) Beer	-26.8393	-49.0164	20.15
	High-Si	4014907947	Trachymene incisa Rudge	-28.8525	152.04	12.65		Low-Si	4021980217	Tillandsia usneoides (L.) L.	27.3851	-82.5564	22.65
	High-Si	4014990896	Hedera helix L.	44.05	-123.178	11.75		Low-Si	4021993191	Tillandsia ionantha Planch.	19.4982	-105.045	24.95
	High-Si	4018120760	Platysace lanceolata (Labill.) Druce	-35.5571	148.992	9.45		Low-Si	4021972855	Tillandsia balbisiana Schult. & Schult.f.	25.8643	-81.1578	23.85
	High-Si	4014949916	Bursaria spinosa Cav.	-38.6603	145.784	14.25		Low-Si	4021952655	Hohenbergia stellata Schult. & Schult.f.	-8.69408	-35.8563	22.15
	High-Si	4034687577	Hedera helix L.	-35.3472	149.034	12.65		Low-Si	4022165020	Tillandsia usneoides (L.) L.	28.023	-82.7275	22.05
	High-Si	4014972913	Griselinia littoralis (Raoul) Raoul	-43.5449	172.673	12.05		Low-Si	4022083951	Aechmea dactylina Baker	0.865753	-78.8013	24.45
	High-Si	4015221911	Aciphylla simplicifolia F.Muell. ex Benth.	-36.0159	148.379	6.95		Low-Si	4022320768	Tillandsia usneoides (L.) L.	30.0875	-95.375	20.15
	High-Si	4015173915	Rhytidosporum alpinum Mc Gill.	-36.0161	148.379	6.95		Low-Si	4021961958	Tillandsia setacea Sw.	26.2276	-80.1872	24.15
	High-Si	4015146913	Raukaua simplex (G.Forst.) A.D.Mitch., Frodin & Heads	-50.6492	166.145	7.85		Low-Si	4022195322	Tillandsia calothyrsus Mez	17.2685	-96.4732	15.55
	High-Si	4014864946	Hydrocotyle verticillata Thunb.	24.1058	120.635	23.45		Low-Si	4022093237	Tillandsia fasciculata Sw.	26.2841	-80.0121	24.35
	High-Si	4015169904	Lilaeopsis novae-zelandiae (Gand.) A.W.Hill	-50.4885	166.303	8.45		Low-Si	4022244348	Tillandsia plumosa Baker	16.289	-96.6483	17.15
	High-Si	4015226913	Azorella lyallii (J.B.Armstr.) G.M.Plunkett & A.N.Nicolas	-46.803	168.063	10.45		Low-Si	4022270323	Tillandsia recurvata (L.) L.	16.289	-96.6483	17.15
	High-Si	4014830885	Oenanthe javanica (Blume) DC.	24.5066	121.114	12.95		Low-Si	4022134400	Tillandsia recurvata (L.) L.	29.9487	-98.3304	19.35
	High-Si	4014855927	Xanthosia atkinsoniana F.Muell.	-36.4353	150.014	15.65		Low-Si	4022270325	Neoregelia concentrica (Vell.) L.B.Sm.	-22.4048	-42.6576	18.45
	High-Si	4014886909	Xanthosia atkinsoniana F.Muell.	-36.4353	150.014	15.65		Low-Si	4022281854	Tillandsia punctulata Schltdl. & Cham.	9.47636	-83.5677	16.05
	High-Si	4015160929	Billardiera mutabilis Salisb.	-37.8425	145.402	12.55		Low-Si	4022367400	Tillandsia usneoides (L.) L.	28.6336	-80.8754	22.15
	High-Si	4014952908	Griselinia littoralis (Raoul) Raoul	-43.5447	172.674	12.05		Low-Si	4022032859	Tillandsia usneoides (L.) L.	-0.794197	-78.6	11.45
	High-Si	4014954911	Griselinia littoralis (Raoul) Raoul	-43.5444	172.674	12.05		Low-Si	4022249125	Tillandsia usneoides (L.) L.	-28.3269	152.344	16.15
	High-Si	4014854926	Eryngium ovinum A.Cunn.	-37.8639	144.783	14.55		Low-Si	4405093526	Tillandsia setacea Sw.	25.9796	-81.4187	23.75
	High-Si	4015281917	Daucus carota L.	-37.8588	145.382	11.45		Low-Si	4405179506	Tillandsia fasciculata Sw.	25.9997	-81.5362	23.75
	High-Si	4145393375	Ferula communis L.	39.052	1.43212	18.05		Low-Si	4021993250	Tillandsia usneoides (L.) L.	29.6457	-82.4101	20.35
	High-Si	4014890932	Bursaria spinosa Cav.	-37.7986	141.479	13.05		Low-Si	4022046151	Tillandsia recurvata (L.) L.	29.6441	-82.4087	20.35
	High-Si	4014994874	Heracleum sosnowskyi Manden.	58.5288	31.6876	5.45		Low-Si	4405139416	Tillandsia utriculata L.	26.1766	-81.5425	23.65
	High-Si	4416736439	Pittosporum revolutum W.T.Aiton	-35.293	150.429	16.65		Low-Si	4022185966	Tillandsia streptophylla Scheidw.	21.0169	-86.8853	25.85
	High-Si	4015255951	Rhytidosporum procumbens (Hook.) F.Muell.	-37.508	144.549	11.65		Low-Si	4022030893	Aechmea bracteata (Sw.) Griseb.	21.0175	-86.8859	25.85
	High-Si	4014911973	Hedera helix L.	49.2428	6.08782	10.15		Low-Si	4022021031	Tillandsia recurvata (L.) L.	-23.4607	-47.0578	19.85
	High-Si	4014833961	Platysace lanceolata (Labill.) Druce	-37.5093	144.547	11.85		Low-Si	4022232533	Tillandsia complanata Benth.	4.98576	-74.2377	15.05
	High-Si	4014912881	Hydrocotyle sulcata C.J.Webb & P.N.Johnson	-46.4534	169.47	9.55		Low-Si	4022348304	Tillandsia usneoides (L.) L.	28.5329	-82.6259	21.65
	High-Si	4014998886	Azorella trifurcata (Gaertn.) Pers.	-50.4859	-72.966	5.55		Low-Si	4022086092	Vriesea bituminosa Wawra	-20.5018	-41.0388	17.85
	High-Si	4067189687	Pittosporum undulatum Vent.	-33.9672	18.4421	15.85		Low-Si	4022309585	Vriesea rhodostachys L.B.Sm.	-19.9079	-40.5511	19.65
	High-Si	4028801264	Eryngium campestre L.	42.6948	-1.77089	12.85		Low-Si	4022123315	Tillandsia usneoides (L.) L.	-33.8953	151.185	17.75
	High-Si	4015241953	Bupleurum fruticescens Loefl. ex L.	42.6975	-1.77099	12.85		Low-Si	4021949730	Tillandsia usneoides (L.) L.	30.4041	-86.6077	20.25
	High-Si	4014820944	Bupleurum woronowii Manden.	44.6543	37.7612	12.85		Low-Si	4022077260	Tillandsia aeranthos (Loisel.) Desf.	-31.6241	-60.6991	18.65
	High-Si	4014907959	Angelica sylvestris L.	57.8219	41.4427	3.95		Low-Si	4022152111	Tillandsia recurvata (L.) L.	26.5189	-81.9254	23.35
	High-Si	4015221927	Angelica sylvestris L.	57.8218	41.4429	3.95		Low-Si	4021978664	Aechmea catendensis J.A.Siqueira & Leme	-8.69387	-35.8562	22.15
	High-Si	4028792135	Aegopodium podagraria L.	57.8218	41.4433	3.95		Low-Si	4171278641	Tillandsia ionantha Planch.	22.0323	-104.912	24.85
	High-Si	4015276876	Hedera helix L.	43.492	3.6777	14.95		Low-Si	4022204641	Tillandsia usneoides (L.) L.	28.0832	-82.7678	22.15
	High-Si	4015051940	Pittosporum pentandrum (Blanco) Merr.	22.6311	120.275	24.45		Low-Si	4022368380	Tillandsia usneoides (L.) L.	28.0839	-82.7679	22.15
	High-Si	4015079928	Pittosporum tobira (Murray) Aiton fil.	41.4215	1.99748	15.75		Low-Si	4022154977	Tillandsia usneoides (L.) L.	28.0622	-82.4098	22.05
	High-Si	4014899967	Platysace lanceolata (Labill.) Druce	-36.9883	149.923	15.25		Low-Si	4022098462	Tillandsia recurvata (L.) L.	26.3057	-80.2742	23.95
	High-Si	4046624599	Heracleum sibiricum L.	57.8216	41.4464	3.95		Low-Si	4022265235	Ananas comosus (L.) Merr.	17.0299	-89.0968	24.65
	High-Si	4014857945	Apium decumbens Sol. ex G.Forst.	-34.7098	20.1143	17.25		Low-Si	4022207865	Pitcairnia bakeri (André) Mez	-0.72501	-77.7701	20.45
	High-Si	4014864958	Pseudopanax crassifolius (Sol. ex A.Cunn.) K.Koch	-38.136	176.244	12.95		Low-Si	4022197363	Tillandsia usneoides (L.) L.	29.6496	-82.3715	20.35
	High-Si	4014980876	Heracleum sosnowskyi Manden.	57.8185	41.4437	3.95		Low-Si	4022352501	Tillandsia fasciculata Sw.	25.2934	-80.6217	24.35
	High-Si	4014890940	Heptapleurum heptaphyllum (L.) Y.F.Deng	22.2487	114.25	23.05		Low-Si	4021998072	Tillandsia recurvata (L.) L.	29.5837	-98.6228	19.85
	High-Si	4126702238	Hydrocotyle bonariensis Comm. ex Lam.	-28.8348	-49.2313	20.05		Low-Si	4022076160	Tillandsia recurvata (L.) L.	27.3172	-82.5	22.65
	High-Si	4015265941	Bowlesia incana Ruiz & Pav.	29.7998	-95.4024	20.55		Low-Si	4022230283	Aechmea mcvaughii L.B.Sm.	18.9084	-99.2239	21.45
	High-Si	4028611213	Heracleum sibiricum L.	57.8106	41.4483	3.95		Low-Si	4022357317	Tillandsia recurvata (L.) L.	30.4245	-97.7574	19.65
	High-Si	4015236962	Cynorhiza typica Eckl. & Zeyh.	-33.4725	18.3147	16.35		Low-Si	4022234778	Tillandsia recurvata (L.) L.	29.4641	-98.4834	20.45
	High-Si	4171295561	Ferula communis L.	40.2988	-4.46031	13.25		Low-Si	4022369427	Tillandsia recurvata (L.) L.	30.6607	-97.6607	19.75
	High-Si	4015255968	Hedera helix L.	40.9013	14.5736	15.65		Low-Si	4021946926	Tillandsia recurvata (L.) L.	29.3742	-98.4511	20.75
	High-Si	4171404652	Hedera helix L.	40.3118	-4.50012	13.75		Low-Si	4080484494	Tillandsia utriculata L.	16.4273	-61.5339	26.05
	High-Si	4014925941	Apium nodiflorum (L.) Rchb.fil.	52.9807	-2.70909	9.75		Low-Si	4022086250	Tillandsia usneoides (L.) L.	30.5593	-84.5398	19.25
	High-Si	4015160950	Hedera helix L.	45.6269	10.0167	12.75		Low-Si	4022294712	Tillandsia stricta Sol. ex Ker Gawl.	-24.8917	-47.7994	22.15
	High-Si	4015214924	Hedera colchica (K.Koch) K.Koch	43.5298	39.8767	14.55		Low-Si	4022363331	Bromelia pinguin L.	18.3407	-64.742	24.95
	High-Si	4014887968	Foeniculum vulgare Mill.	38.6454	0.070257	18.55		Low-Si	4022278514	Ananas comosus (L.) Merr.	4.84923	-52.3515	25.85
	High-Si	4014975922	Pittosporum undulatum Vent.	4.67915	-74.0498	14.25		Low-Si	4021981912	Vriesea itatiaiae Wawra	-22.3628	-44.7356	12.45
	High-Si	4014928952	Aethusa cynapium L.	43.5358	39.8767	14.35		Low-Si	4022000684	Vriesea gradata (Baker) Mez	-22.4519	-44.6053	19.95
	High-Si	4015187935	Pittosporum tobira (Murray) Aiton fil.	43.5774	7.02253	15.35		Low-Si	4021996971	Aechmea gamosepala Wittm.	5.06946	-74.3803	21.95
	High-Si	4015221941	Foeniculum vulgare Mill.	39.98	-7.52576	15.15		Low-Si	4022070571	Racinaea fraseri (Baker) M.A.Spencer & L.B.Sm.	0.006946	-78.5914	14.65
	High-Si	4014898946	Sanicula europaea L.	43.5449	39.8785	14.55		Low-Si	4021988605	Tillandsia recurvata (L.) L.	29.6495	-82.3716	20.35
	High-Si	4014929966	Hedera colchica (K.Koch) K.Koch	43.5447	39.8787	14.55		Low-Si	4022006825	Tillandsia achyrostachys É.Morren ex Baker	17.0445	-96.767	18.35
	High-Si	4014889959	Hedera helix L.	43.5325	39.8773	14.55		Low-Si	4022129897	Tillandsia recurvata (L.) L.	30.5649	-97.7653	19.55
	High-Si	4014859942	Hedera colchica (K.Koch) K.Koch	43.5297	39.8764	14.55		Low-Si	4171241519	Aechmea recurvata (Klotzsch) L.B.Sm.	-25.915	-49.2555	17.25
	High-Si	4015268995	Hedera helix L.	50.1421	14.5801	9.45		Low-Si	4022098138	Tillandsia fasciculata Sw.	27.017	-80.2539	23.75
	High-Si	4014929976	Aralia elata (Miq.) Seem.	40.8266	-73.5332	11.55		Low-Si	4171185621	Vriesea friburgensis Mez	-25.915	-49.2555	17.25
	High-Si	4014967944	Pseudopanax crassifolius (Sol. ex A.Cunn.) K.Koch	-36.4806	175.407	15.55		Low-Si	4171184506	Aechmea recurvata (Klotzsch) L.B.Sm.	-25.915	-49.2555	17.25
	High-Si	4014866944	Pittosporum undulatum Vent.	4.57309	-74.084	13.85		Low-Si	4171374535	Vriesea friburgensis Mez	-25.915	-49.2555	17.25
	High-Si	4014899996	Hedera helix L.	39.8704	-86.1616	11.55		Low-Si	4171413632	Vriesea friburgensis Mez	-25.915	-49.2555	17.25
	High-Si	4018143789	Hydrocotyle bonariensis Comm. ex Lam.	40.8457	-8.66215	15.75		Low-Si	4022382517	Tillandsia fendleri Griseb.	0.131091	-78.6692	20.45
	High-Si	4015245925	Foeniculum vulgare Mill.	40.7773	-8.68208	15.75		Low-Si	4022009263	Guzmania rhonhofiana Harms	0.123656	-78.6448	20.45
	High-Si	4014878908	Griselinia littoralis (Raoul) Raoul	-43.5443	172.673	12.05		Low-Si	4171360663	Vriesea friburgensis Mez	-25.9162	-49.2566	17.25
	High-Si	4018143790	Pittosporum undulatum Vent.	-34.0311	18.8379	16.15		Low-Si	4022232617	Bromelia balansae Mez	-28.9948	-58.5577	20.25
	High-Si	4014959987	Crithmum maritimum L.	41.1278	-8.62779	15.35		Low-Si	4021968898	Tillandsia recurvata (L.) L.	28.9428	-99.0697	21.65
	High-Si	4014986978	Chaerophyllum tainturieri Hook. & Arn.	33.2142	-97.1528	18.25		Low-Si	4021974047	Tillandsia recurvata (L.) L.	24.8877	-100.199	12.85
	High-Si	4014931026	Crithmum maritimum L.	41.1278	-8.7859	15.65		Low-Si	4022002883	Neoregelia concentrica (Vell.) L.B.Sm.	-22.4527	-42.7715	24.05
	High-Si	4014928971	Crithmum maritimum L.	41.137	-8.68836	15.75		Low-Si	4022369525	Tillandsia stricta Sol. ex Ker Gawl.	-22.9368	-43.1757	23.85
	High-Si	4018475776	Hydrocotyle ranunculoides L.fil.	32.6139	-93.7337	18.55		Low-Si	4034721757	Werauhia ororiensis (Mez) J.R.Grant	9.61246	-83.8186	8.85
	High-Si	4014977984	Bursaria spinosa Cav.	-38.264	144.659	14.55		Low-Si	4022250452	Tillandsia utriculata L.	25.9199	-81.5428	23.85
	High-Si	4014921924	Xanthosia dissecta Hook.fil.	-37.5187	145.248	11.45		Low-Si	4022031191	Dyckia encholirioides (Gaudich.) Mez	-27.6639	-48.475	20.85
	High-Si	4015221961	Aciphylla aurea W.R.B.Oliv.	-43.714	170.079	5.15		Low-Si	4022186672	Tillandsia recurvata (L.) L.	14.5976	-90.5768	19.15
	High-Si	4015181948	Polyscias sambucifolia (DC.) Harms	-36.3835	150.07	15.95		Low-Si	4022090644	Tillandsia fasciculata Sw.	14.6013	-90.5793	19.05
	High-Si	4014949978	Daucus carota L.	42.8212	-80.3062	8.95		Low-Si	4022343401	Guzmania osyana (É.Morren) Mez	0.098245	-78.6685	18.75
	High-Si	4014886957	Crithmum maritimum L.	41.0004	-8.68511	15.75		Low-Si	4022382600	Tillandsia balbisiana Schult. & Schult.f.	25.8394	-81.3892	23.85
	High-Si	4015242942	Aralia spinosa L.	32.8111	-83.5548	17.95		Low-Si	4022221537	Tillandsia balbisiana Schult. & Schult.f.	25.8817	-81.285	23.75
	High-Si	4015258020	Foeniculum vulgare Mill.	-34.9583	138.676	14.75		Low-Si	4022135619	Tillandsia balbisiana Schult. & Schult.f.	25.9464	-81.3844	23.75
	High-Si	4126722055	Glia prolifera (Burm.fil.) B.L.Burtt	-33.9994	18.4074	14.45		Low-Si	4022123399	Tillandsia setacea Sw.	28.1506	-82.2277	21.95
	High-Si	4126676138	Nanobubon strictum (Spreng. ex Schult.) Magee	-33.9966	18.4097	13.95		Low-Si	4022243047	Tillandsia usneoides (L.) L.	28.1377	-82.2316	21.95
	High-Si	4014929998	Pseudopanax ferox Kirk	-43.4609	172.658	11.95		Low-Si	4022155195	Tillandsia fasciculata Sw.	25.9306	-81.1533	23.85
	High-Si	4063098540	Cryptotaenia canadensis (L.) DC.	40.2679	-75.4576	12.05		Low-Si	4022363482	Tillandsia usneoides (L.) L.	29.0271	-95.6764	21.15
	High-Si	4039409662	Anthriscus sylvestris (L.) Hoffm.	53.5559	-2.68964	9.85		Low-Si	4021999951	Tillandsia recurvata (L.) L.	30.2771	-97.748	20.15
	High-Si	4014868006	Polyscias sambucifolia (DC.) Harms	-38.732	145.942	14.15		Low-Si	4022104469	Tillandsia recurvata (L.) L.	29.4663	-98.4824	20.45
	High-Si	4014889992	Hydrocotyle bonariensis Comm. ex Lam.	-34.7916	-55.3667	16.45		Low-Si	4022195512	Tillandsia recurvata (L.) L.	25.3229	-100.023	21.65
	High-Si	4015245939	Foeniculum vulgare Mill.	-38.3112	142.395	13.65		Low-Si	4022039214	Tillandsia usneoides (L.) L.	27.0062	-80.1421	23.85
	High-Si	4014927971	Pittosporum revolutum W.T.Aiton	-27.3339	152.771	16.85		Low-Si	4022310341	Tillandsia balbisiana Schult. & Schult.f.	27.1936	-80.1313	23.95
	High-Si	4014828987	Conium maculatum L.	-38.2939	142.378	13.55		Low-Si	4022031231	Tillandsia recurvata (L.) L.	30.2639	-97.7709	20.25
	High-Si	4014978959	Pseudopanax crassifolius (Sol. ex A.Cunn.) K.Koch	-37.0274	175.549	14.35		Low-Si	4022117577	Tillandsia recurvata (L.) L.	29.463	-98.4833	20.45
	High-Si	4014849035	Griselinia littoralis (Raoul) Raoul	-43.4951	172.708	11.95		Low-Si	4034628729	Pitcairnia brittoniana (Mez) Mez	10.3377	-84.801	17.35
	High-Si	4015187972	Griselinia littoralis (Raoul) Raoul	-43.4607	172.656	11.95		Low-Si	4022127405	Tillandsia recurvata (L.) L.	29.4647	-98.4832	20.45
	High-Si	4015101007	Pittosporum tenuifolium Gaertn.	-43.4607	172.656	11.95		Low-Si	4022270550	Tillandsia fasciculata Sw.	27.1714	-80.0631	23.95
	High-Si	4015250996	Eryngium paniculatum Cav. & Dombey ex F.Delaroche	-31.9874	-71.4932	13.85		Low-Si	4022332566	Tillandsia recurvata (L.) L.	29.4629	-98.4835	20.35
	High-Si	4014915965	Griselinia lucida (J.R.Forst. & G.Forst.) G.Forst.	-37.0265	175.544	14.35		Low-Si	4022348613	Tillandsia recurvata (L.) L.	29.4648	-98.4844	20.35
	High-Si	4015252008	Pseudopanax discolor (Kirk) Cheeseman	-37.0273	175.549	14.35		Low-Si	4022358359	Tillandsia usneoides (L.) L.	29.4929	-82.8647	20.45
	High-Si	4015088003	Pseudopanax discolor (Kirk) Cheeseman	-37.0276	175.55	14.05		Low-Si	4022362505	Tillandsia usneoides (L.) L.	25.1426	-80.9224	24.45
	High-Si	4014954981	Pseudopanax discolor (Kirk) Cheeseman	-37.0281	175.55	14.05		Low-Si	4400377550	Tillandsia recurvata (L.) L.	29.1859	-82.1029	20.95
	High-Si	4075596808	Pimpinella cumbrae Link	28.2233	-16.6329	10.65		Low-Si	4022007801	Tillandsia streptocarpa Baker	-11.4983	-41.3329	21.45
	High-Si	4015203004	Pseudopanax arboreus (L.fil.) K.Koch	-43.5446	172.621	11.95		Low-Si	4022363531	Tillandsia setacea Sw.	26.3742	-81.6076	23.45
	High-Si	4014839969	Pittosporum cornifolium A.Cunn. ex Hook.	-36.9911	175.573	13.85		Low-Si	4022331356	Tillandsia variabilis Schltdl.	26.3741	-81.6076	23.45
	High-Si	4015088008	Pittosporum cornifolium A.Cunn. ex Hook.	-36.991	175.572	13.85		Low-Si	4022356617	Tillandsia variabilis Schltdl.	26.3721	-81.6107	23.35
	High-Si	4014954984	Pittosporum cornifolium A.Cunn. ex Hook.	-36.991	175.572	13.85		Low-Si	4022319620	Tillandsia usneoides (L.) L.	19.6552	-96.5878	22.25
	High-Si	4014846985	Pittosporum cornifolium A.Cunn. ex Hook.	-36.991	175.572	13.85		Low-Si	4022074171	Guzmania rhonhofiana Harms	0.121819	-78.6286	20.05
	High-Si	4015012004	Eryngium yuccifolium var. synchaetum A.Gray ex J.M.Coult. & Rose	30.7575	-81.8068	19.75		Low-Si	4022330674	Tillandsia usneoides (L.) L.	28.1395	-82.2326	21.95
	High-Si	4014994938	Eryngium aromaticum Baldwin	30.6615	-81.9757	19.65		Low-Si	4022137713	Tillandsia recurvata (L.) L.	28.1401	-82.232	21.95
	High-Si	4014822996	Aciphylla aurea W.R.B.Oliv.	-43.8398	172.873	8.85		Low-Si	4022137714	Guzmania rhonhofiana Harms	0.121264	-78.6286	20.05
	High-Si	4014990974	Pseudopanax crassifolius (Sol. ex A.Cunn.) K.Koch	-43.4654	172.624	11.95		Low-Si	4022155262	Guzmania osyana (É.Morren) Mez	0.067263	-78.7257	16.15
	High-Si	4014822021	Hydrocotyle laxiflora DC.	-37.366	145.036	12.55		Low-Si	4022232711	Guzmania scherzeriana Mez	0.120516	-78.6287	20.05
	High-Si	4014830947	Aciphylla aurea W.R.B.Oliv.	-43.6959	170.168	7.25		Low-Si	4021970167	Tillandsia recurvata (L.) L.	29.5469	-98.7571	19.95
	High-Si	4015033966	Pittosporum undulatum Vent.	-28.3963	153.469	18.45		Low-Si	4022221587	Tillandsia recurvata (L.) L.	30.3676	-96.8191	20.35
	High-Si	4014896965	Pittosporum eugenioides A.Cunn.	-43.5286	172.609	11.95		Low-Si	4021965869	Tillandsia balbisiana Schult. & Schult.f.	26.0873	-81.1773	23.65
	High-Si	4015245953	Azorella prolifera (Cav.) G.M.Plunkett & A.N.Nicolas	-50.3275	-72.2665	6.65		Low-Si	4022258477	Guzmania osyana (É.Morren) Mez	0.039009	-78.626	15.85
	High-Si	4014825026	Lomatium utriculatum (Nutt. ex Torr. & A.Gray) J.M.Coult. & Rose	48.6536	-123.729	9.25		Low-Si	4022368625	Tillandsia fasciculata Sw.	26.1153	-81.0336	23.75
	High-Si	4080551485	Lomatium utriculatum (Nutt. ex Torr. & A.Gray) J.M.Coult. & Rose	48.6536	-123.729	9.25		Low-Si	4022180643	Tillandsia bartramii Elliott	28.1508	-82.2276	21.95
	High-Si	4015079986	Lomatium nudicaule (Nutt.) J.M.Coult. & Rose	48.6537	-123.729	9.25		Low-Si	4022180648	Tillandsia usneoides (L.) L.	28.1501	-82.2316	21.95
	High-Si	4014837010	Lomatium utriculatum (Nutt. ex Torr. & A.Gray) J.M.Coult. & Rose	48.6534	-123.729	9.25		Low-Si	4022316827	Tillandsia usneoides (L.) L.	29.6097	-82.3066	20.45
	High-Si	4014990983	Lomatium utriculatum (Nutt. ex Torr. & A.Gray) J.M.Coult. & Rose	48.6534	-123.729	9.25		Low-Si	4022161001	Tillandsia lajensis André	0.067616	-78.3894	14.35
	High-Si	4014987013	Lomatium nudicaule (Nutt.) J.M.Coult. & Rose	48.6532	-123.729	9.25		Low-Si	4022137720	Tillandsia recurvata (L.) L.	29.4582	-98.4714	20.45
	High-Si	4014821017	Lomatium utriculatum (Nutt. ex Torr. & A.Gray) J.M.Coult. & Rose	48.6531	-123.729	9.25		Low-Si	4021950050	Tillandsia setacea Sw.	28.1456	-82.2341	21.95
	High-Si	4015020034	Pittosporum crassifolium Banks & Sol. ex A.Cunn.	-40.9021	176.221	13.45		Low-Si	4022020243	Tillandsia usneoides (L.) L.	28.1439	-82.2325	21.95
	High-Si	4015167029	Lomatium utriculatum (Nutt. ex Torr. & A.Gray) J.M.Coult. & Rose	48.6528	-123.73	9.25		Low-Si	4021970178	Tillandsia usneoides (L.) L.	29.4582	-98.4713	20.45
	High-Si	4014919999	Lomatium nudicaule (Nutt.) J.M.Coult. & Rose	48.6534	-123.733	9.25		Low-Si	4021991683	Aechmea longifolia (Rudge) L.B.Sm. & M.A.Spencer	4.55856	-52.1863	24.55
	High-Si	4014914000	Eryngium horridum Malme	-34.8046	-55.3593	16.45		Low-Si	4022350742	Tillandsia utriculata L.	28.4703	-80.9695	22.05
	High-Si	4015203998	Heptapleurum actinophyllum (Endl.) Lowry & G.M.Plunkett	-31.6386	152.815	18.55		Low-Si	4022358392	Tillandsia usneoides (L.) L.	28.0276	-82.4298	22.05
	High-Si	4014830957	Hydrocotyle bonariensis Comm. ex Lam.	-31.6377	152.815	18.55		Low-Si	4022004898	Aechmea distichantha Lem.	-34.7805	-55.402	16.45
	High-Si	4015020037	Heptapleurum actinophyllum (Endl.) Lowry & G.M.Plunkett	-31.6376	152.818	18.65		Low-Si	4022271681	Aechmea nudicaulis (L.) Griseb.	-22.9537	-43.2952	19.95
	High-Si	4014938005	Trachymene incisa Rudge	-31.6365	152.82	18.65		Low-Si	4028705748	Lutheria splendens (Brongn.) Barfuss & W.Till	4.55896	-52.1865	24.55
	High-Si	4014938006	Bursaria spinosa Cav.	-32.8225	138.187	15.65		Low-Si	4022155294	Tillandsia usneoides (L.) L.	28.1008	-82.3131	21.95
	High-Si	4014856955	Lomatium utriculatum (Nutt. ex Torr. & A.Gray) J.M.Coult. & Rose	48.6536	-123.729	9.25		Low-Si	4022374685	Tillandsia recurvata (L.) L.	29.4615	-98.4818	20.45
	High-Si	4015200008	Lomatium utriculatum (Nutt. ex Torr. & A.Gray) J.M.Coult. & Rose	48.6536	-123.729	9.25		Low-Si	4022105680	Bromelia pinguin L.	18.3368	-64.7818	25.25
	High-Si	4014843047	Hedera helix L.	29.8829	-97.9646	20.05		Low-Si	4022277735	Tillandsia usneoides (L.) L.	28.0997	-82.3145	22.05
	High-Si	4015000025	Bowlesia incana Ruiz & Pav.	30.4611	-97.6136	19.95		Low-Si	4028758648	Cipuropsis hospitalis (L.B.Sm.) Christenh. & Byng	11.1005	-74.0649	13.75
	High-Si	4015010038	Hedera helix L.	-39.5396	176.805	14.45		Low-Si	4022142607	Tillandsia utriculata L.	28.4025	-81.086	22.05
	High-Si	4014925032	Pseudopanax arboreus (L.fil.) K.Koch	-38.5861	176.786	12.05		Low-Si	4022037671	Tillandsia bartramii Elliott	28.5364	-81.0176	21.95
	High-Si	4015166013	Hydrocotyle umbellata L.	23.4999	-109.796	23.65		Low-Si	4022235017	Tillandsia balbisiana Schult. & Schult.f.	25.8766	-81.3597	23.75
	High-Si	4014969021	Aralia spinosa L.	35.2218	-86.2586	15.35		Low-Si	4022382707	Tillandsia recurvata (L.) L.	30.2106	-97.8669	19.85
	High-Si	4018100782	Hydrocotyle acutiloba (F.Muell.) Wakef.	-6.88926	107.61	22.85		Low-Si	4022029784	Tillandsia recurvata (L.) L.	27.496	-81.4412	22.55
	High-Si	4014835994	Pittosporum tenuifolium Gaertn.	-38.5859	176.786	12.05		Low-Si	4028888083	Tillandsia usneoides (L.) L.	6.65251	-73.2294	22.05
	High-Si	4014967023	Marianthus bignoniaceus F.Muell.	-37.1295	142.515	12.25		Low-Si	4021947237	Tillandsia recurvata (L.) L.	29.4647	-98.4832	20.45
	High-Si	4015000031	Marianthus bignoniaceus F.Muell.	-35.4469	138.602	14.55		Low-Si	4022288714	Tillandsia balbisiana Schult. & Schult.f.	26.2394	-81.6021	23.55
	High-Si	4039193784	Hedera helix L.	42.2839	-83.7477	9.45		Low-Si	4022209823	Tillandsia utriculata L.	28.4023	-81.0709	22.05
	High-Si	4014843054	Bursaria spinosa Cav.	-41.4458	147.116	11.85		Low-Si	4022224700	Tillandsia recurvata (L.) L.	29.4603	-98.4864	20.35
	High-Si	4014994050	Eryngium divaricatum Hook. & Arn.	-32.4303	-60.8138	18.25		Low-Si	4028874185	Hohenbergia ramageana Mez	-8.68697	-35.86	21.85
	High-Si	4014914009	Eryngium echinatum Urb.	-32.4274	-60.8086	18.25		Low-Si	4022258592	Tillandsia usneoides (L.) L.	27.841	-82.6711	22.35
	High-Si	4014886991	Platysace lanceolata (Labill.) Druce	-33.475	151.268	17.35		Low-Si	4022098757	Racinaea spiculosa (Griseb.) M.A.Spencer & L.B.Sm.	-12.7924	-41.4451	18.85
	High-Si	4014920009	Schefflera digitata J.R.Forst. & G.Forst.	-43.3846	170.186	10.75		Low-Si	4022146660	Vriesea chapadensis Leme	-12.6038	-41.4745	17.85
	High-Si	4014825037	Griselinia lucida (J.R.Forst. & G.Forst.) G.Forst.	-38.1886	176.327	12.05		Low-Si	4022056152	Tillandsia recurvata (L.) L.	28.3517	-81.5447	21.95
	High-Si	4014944032	Griselinia littoralis (Raoul) Raoul	-43.544	172.673	12.05		Low-Si	4022358520	Tillandsia recurvata (L.) L.	29.4612	-98.4722	20.45
	High-Si	4014816047	Pseudopanax arboreus (L.fil.) K.Koch	-38.1881	176.327	12.05		Low-Si	4022354703	Tillandsia recurvata (L.) L.	28.4215	-82.6586	21.85
	High-Si	4014855031	Griselinia littoralis (Raoul) Raoul	-43.5433	172.674	12.05		Low-Si	4021974083	Tillandsia usneoides (L.) L.	28.4215	-82.6586	21.85
	High-Si	4014968004	Griselinia littoralis (Raoul) Raoul	-43.5434	172.674	12.05		Low-Si	4022078287	Tillandsia recurvata (L.) L.	28.4215	-82.6586	21.85
	High-Si	4015052016	Griselinia littoralis (Raoul) Raoul	-43.5437	172.674	12.05		Low-Si	4022333679	Tillandsia recurvata (L.) L.	30.2371	-97.7057	20.35
	High-Si	4015014034	Griselinia littoralis (Raoul) Raoul	-43.5442	172.674	12.05		Low-Si	4022288743	Tillandsia mallemontii Glaz. ex Mez	-23.022	-43.5466	23.55
	High-Si	4015101030	Griselinia littoralis (Raoul) Raoul	-43.5445	172.674	12.05		Low-Si	4022379729	Tillandsia recurvata (L.) L.	28.4209	-82.6588	21.85
	High-Si	4015214996	Bursaria spinosa Cav.	-37.0425	144.213	13.35		Low-Si	4021985265	Tillandsia recurvata (L.) L.	29.4639	-98.4831	20.45
	High-Si	4014878954	Schefflera digitata J.R.Forst. & G.Forst.	-40.8521	174.922	11.75		Low-Si	4022197684	Tillandsia recurvata (L.) L.	28.7825	-81.3442	21.55
	High-Si	4014878039	Billardiera cymosa F.Muell.	-36.1051	140.118	15.35		Low-Si	4022131742	Tillandsia recurvata (L.) L.	29.4644	-98.4831	20.45
	High-Si	4014949044	Heptapleurum heptaphyllum (L.) Y.F.Deng	22.6953	120.667	21.15		Low-Si	4022113705	Tillandsia recurvata (L.) L.	29.4646	-98.4826	20.45
	High-Si	4015200970	Heptapleurum heptaphyllum (L.) Y.F.Deng	22.6965	120.668	21.15		Low-Si	4022349557	Tillandsia recurvata (L.) L.	28.4226	-82.6571	21.75
	High-Si	4014948048	Pseudopanax colensoi var. ternatus Wardle	-46.557	169.472	10.15		Low-Si	4022358529	Tillandsia usneoides (L.) L.	28.4224	-82.6566	21.75
	High-Si	4018105811	Oenanthe aquatica (L.) Poir.	51.553	5.27241	10.35		Low-Si	4022240606	Tillandsia usneoides (L.) L.	31.1722	-81.4057	19.95
	High-Si	4014982030	Bursaria spinosa Cav.	-41.2443	148.291	13.25		Low-Si	4022278803	Tillandsia recurvata (L.) L.	29.608	-98.0227	20.55
	High-Si	4014846030	Pittosporum undulatum Vent.	-37.9173	145.357	13.45		Low-Si	4029114390	Hohenbergia ramageana Mez	-8.6941	-35.8563	22.15
	High-Si	4014985998	Actinotus moorei F.Muell. ex Rodway	-42.7293	146.455	7.35		Low-Si	4022273985	Tillandsia recurvata (L.) L.	29.4622	-98.4817	20.45
	High-Si	4014844031	Actinotus bellidioides (Hook.fil.) Benth.	-42.7294	146.455	7.35		Low-Si	4022130829	Tillandsia utriculata L.	27.2181	-82.5757	22.75
	High-Si	4014957031	Torilis nodosa (L.) Gaertn.	32.4921	35.5292	21.95		Low-Si	4022102587	Tillandsia recurvata (L.) L.	29.4615	-98.4849	20.35
	High-Si	4014928005	Trachymene composita (Domin) B.L.Burtt	-38.1289	145.274	14.15		Low-Si	4022341557	Tillandsia recurvata (L.) L.	29.4615	-98.4849	20.35
	High-Si	4014955996	Pseudopanax crassifolius (Sol. ex A.Cunn.) K.Koch	-40.9626	173.052	13.35		Low-Si	4022313706	Tillandsia recurvata (L.) L.	28.4176	-82.6553	21.75
	High-Si	4015263024	Actinotus moorei F.Muell. ex Rodway	-42.7292	146.455	7.35		Low-Si	4022130242	Tillandsia usneoides (L.) L.	28.4173	-82.6552	21.75
	High-Si	4413594695	Dendropanax trifidus (Thunb.) Makino	34.9634	138.467	16.45		Low-Si	4022295009	Tillandsia paucifolia Baker	26.4641	-81.765	23.35
	High-Si	4014826018	Billardiera mutabilis Salisb.	-38.1319	145.264	14.15		Low-Si	4022352731	Tillandsia usneoides (L.) L.	29.142	-95.6122	21.05
	High-Si	4015258068	Billardiera mutabilis Salisb.	-37.5152	145.245	11.45		Low-Si	4022232832	Tillandsia usneoides (L.) L.	29.1212	-95.5721	21.05
	High-Si	4015006050	Daucus carota subsp. carota	42.8891	11.0595	15.75		Low-Si	4022346771	Tillandsia recurvata (L.) L.	29.4617	-98.4844	20.35
	High-Si	4028663591	Raukaua laetevirens (Gay) Frodin	-50.2285	-73.2939	5.05		Low-Si	4022202808	Tillandsia usneoides (L.) L.	26.0749	-98.131	23.85
	High-Si	4014986004	Hedera helix L.	51.544	6.8187	10.25		Low-Si	4022148798	Tillandsia usneoides (L.) L.	29.0498	-95.5678	21.15
	High-Si	4014827012	Billardiera scandens Sm.	-36.3754	150.08	16.05		Low-Si	4022138721	Tillandsia usneoides (L.) L.	25.8514	-97.4171	23.45
	High-Si	4127232890	Notobubon galbanum (L.) Magee	-33.9965	18.413	13.95		Low-Si	4028933030	Tillandsia utriculata L.	28.0923	-82.305	21.95
	High-Si	4127007167	Notobubon galbanum (L.) Magee	-34.0031	18.4111	14.95		Low-Si	4416857436	Aechmea fasciata (Lindl.) Baker	-22.4518	-43.1295	18.95
	High-Si	4015237065	Billardiera mutabilis Salisb.	-36.9912	149.924	15.25		Low-Si	4416850356	Aechmea nudicaulis (L.) Griseb.	-22.5834	-43.1316	23.05
	High-Si	4015231045	Xanthosia pilosa Rudge	-36.9901	149.923	15.25		Low-Si	4022286471	Tillandsia recurvata (L.) L.	29.4614	-98.4828	20.45
	High-Si	4014867029	Aegopodium podagraria L.	48.1627	13.8391	9.35		Low-Si	4022232835	Tillandsia fasciculata Sw.	26.0498	-81.3761	23.65
	High-Si	4015168020	Astydamia latifolia (L.fil.) Kuntze	28.5706	-16.333	19.05		Low-Si	4022080861	Vriesea hieroglyphica (Carrière) É.Morren	-23.7368	-46.1803	19.05
	High-Si	4014902020	Hedera helix L.	49.4763	9.80896	9.35		Low-Si	4022051759	Vriesea incurvata Gaudich.	-23.7368	-46.1803	19.05
	High-Si	4014887006	Diplaspis cordifolia (Hook.) Hook.fil.	-42.7327	146.451	7.35		Low-Si	4021988724	Vriesea bituminosa Wawra	-23.7368	-46.1803	19.05
	High-Si	4015202039	Eryngium planum L.	51.6835	35.3301	6.75		Low-Si	4424500416	Vriesea friburgensis Mez	-23.7368	-46.1803	19.05
	High-Si	4015243006	Crithmum maritimum L.	28.5771	-16.3255	19.15		Low-Si	4022131796	Tillandsia fasciculata Sw.	26.0261	-81.3943	23.65
	High-Si	4014902025	Pittosporum undulatum Vent.	4.66763	-74.0511	14.25		Low-Si	4022148808	Tillandsia fasciculata Sw.	6.5746	-73.1977	19.85
	High-Si	4015257035	Heracleum sosnowskyi Manden.	55.5047	47.493	4.15		Low-Si	4021950205	Tillandsia balbisiana Schult. & Schult.f.	26.1993	-81.3646	23.55
	High-Si	4018210752	Hedera helix L.	53.2282	9.7904	9.15		Low-Si	4022055032	Tillandsia setacea Sw.	26.1817	-81.2517	23.55
	High-Si	4116150386	Hedera helix L.	52.5713	-1.98377	9.65		Low-Si	4029051085	Tillandsia fasciculata Sw.	26.1969	-81.3266	23.55
	High-Si	4015015007	Azorella prolifera (Cav.) G.M.Plunkett & A.N.Nicolas	-40.672	-71.3855	6.75		Low-Si	4022374838	Tillandsia setacea Sw.	26.1817	-81.2519	23.55
	High-Si	4014977041	Lichtensteinia latifolia Eckl. & Zeyh.	-34.489	19.9032	16.35		Low-Si	4022260380	Bromelia antiacantha Bertol.	-34.023	-53.5467	16.95
	High-Si	4015256069	Pittosporum undulatum Vent.	4.66645	-74.0488	13.65		Low-Si	4022374846	Lutheria splendens (Brongn.) Barfuss & W.Till	4.55837	-52.1863	24.55
	High-Si	4014957052	Crithmum maritimum L.	40.5616	-8.77009	15.65		Low-Si	4022046281	Tillandsia recurvata (L.) L.	29.4642	-98.4834	20.45
	High-Si	4014844050	Hedera helix L.	38.8726	-77.1382	13.55		Low-Si	4022334843	Tillandsia recurvata (L.) L.	29.4643	-98.4834	20.45
	High-Si	4014885035	Torilis arvensis (Huds.) Link	48.5496	15.8813	9.55		Low-Si	4022250765	Racinaea fraseri (Baker) M.A.Spencer & L.B.Sm.	0.001941	-78.3758	14.35
	High-Si	4014878068	Azorella trifurcata (Gaertn.) Pers.	-54.5549	-67.2302	5.25		Low-Si	4021954983	Tillandsia recurvata (L.) L.	29.4614	-98.4835	20.35
	High-Si	4015269091	Daucus carota L.	42.9583	-78.8831	9.25		Low-Si	4022119794	Hohenbergia stellata Schult. & Schult.f.	-8.6942	-35.8562	22.15
	High-Si	4028673868	Sanicula crassicaulis Poepp. ex DC.	34.1299	-118.285	17.35		Low-Si	4028782180	Pitcairnia pungens Kunth	-4.31119	-79.5524	17.05
	High-Si	4015245090	Hedera helix L.	51.4292	-0.566144	10.45		Low-Si	4029067377	Pitcairnia pungens Kunth	-4.31109	-79.5519	17.05
	High-Si	4015243022	Anthriscus sylvestris (L.) Hoffm.	51.6399	-0.107641	10.45		Low-Si	4022295062	Bromelia antiacantha Bertol.	-22.9597	-43.064	24.05
	High-Si	4014905069	Smyrnium olusatrum L.	53.3626	-6.22407	10.45		Low-Si	4022148892	Tillandsia usneoides (L.) L.	4.66858	-74.0497	14.05
	High-Si	4015269095	Hedera helix L.	41.5269	41.7175	14.05		Low-Si	4022328724	Wallisia cyanea Barfuss & W.Till	15.3181	-61.3449	24.85
	High-Si	4014928028	Hedera helix L.	50.9845	-2.75385	10.55		Low-Si	4022362807	Tillandsia usneoides (L.) L.	23.4	-98.9665	22.55
	High-Si	4014885042	Hedera helix L.	39.0713	-77.0764	13.35		Low-Si	4022299582	Tillandsia usneoides (L.) L.	23.4	-98.9665	22.55
	High-Si	4014921107	Hedera helix L.	39.0706	-77.0784	13.35		Low-Si	4022270713	Tillandsia usneoides (L.) L.	23.3874	-98.9986	22.75
	High-Si	4039371736	Aralia spinosa L.	39.4271	-76.5852	12.95		Low-Si	4022180836	Tillandsia usneoides (L.) L.	28.0616	-82.4089	22.05
	High-Si	4014934048	Smyrnium olusatrum L.	53.3636	-6.22556	10.45		Low-Si	4028876377	Tillandsia recurvata (L.) L.	23.3874	-98.9986	22.75
	High-Si	4014980972	Hedera helix L.	53.3635	-6.22583	10.45		Low-Si	4028857352	Tillandsia recurvata (L.) L.	23.3921	-98.9948	22.85
	High-Si	4014961081	Hedera hibernica Poit.	53.3636	-6.22576	10.45		Low-Si	4022374923	Tillandsia usneoides (L.) L.	23.3874	-98.9986	22.75
	High-Si	4015280035	Crithmum maritimum L.	50.5517	-2.45194	11.25		Low-Si	4022224897	Tillandsia usneoides (L.) L.	28.0616	-82.4097	22.05
	High-Si	4014896069	Eryngium yuccifolium Michx.	41.7452	-85.8924	9.95		Low-Si	4399952540	Tillandsia bartramii Elliott	29.241	-81.9357	21.15
	High-Si	4014973043	Torilis arvensis (Huds.) Link	29.6551	-98.5996	19.65		Low-Si	4022220077	Tillandsia usneoides (L.) L.	29.7907	-90.1305	20.55
	High-Si	4014925080	Hedera helix L.	47.1184	15.4783	8.55		Low-Si	4022254921	Tillandsia usneoides (L.) L.	29.7911	-90.1295	20.55
	High-Si	4015216998	Eryngium maritimum L.	36.0433	-5.63601	18.05		Low-Si	4022370379	Tillandsia usneoides (L.) L.	29.7912	-90.129	20.55
	High-Si	4015157053	Hydrocotyle bonariensis Comm. ex Lam.	40.56	-8.76552	15.65		Low-Si	4022370384	Tillandsia recurvata (L.) L.	29.4619	-98.4818	20.45
	High-Si	4022307811	Bupleurum fruticescens Loefl. ex L.	40.6859	-3.09489	12.95		Low-Si	4022277963	Guzmania lingulata (L.) Mez	-8.70992	-35.8625	21.75
	High-Si	4028910165	Hedera helix L.	55.9715	-3.27813	9.45		Low-Si	4022328191	Tillandsia recurvata (L.) L.	29.4606	-98.4823	20.45
	High-Si	4137671729	Hedera helix L.	55.9724	-3.27888	9.45		Low-Si	4022232889	Tillandsia recurvata (L.) L.	30.2776	-97.7499	20.15
	High-Si	4014878078	Foeniculum vulgare Mill.	33.3103	-116.954	16.15		Low-Si	4022140671	Tillandsia setacea Sw.	27.4547	-82.1426	22.35
	High-Si	4014875082	Hedera helix L.	49.1936	19.3299	6.45		Low-Si	4022143825	Tillandsia usneoides (L.) L.	29.7934	-90.1239	20.45
	High-Si	4014882044	Hedera helix L.	41.4932	-81.6929	10.65		Low-Si	4022364859	Tillandsia usneoides (L.) L.	29.7929	-90.1246	20.45
	High-Si	4014826052	Ferula communis L.	39.2855	-7.42983	15.15		Low-Si	4022232890	Tillandsia usneoides (L.) L.	32.0772	-80.9033	19.35
	High-Si	4062752537	Thapsia foetida L.	39.2855	-7.42983	15.15		Low-Si	4022352820	Tillandsia usneoides (L.) L.	25.9477	-100.475	19.15
	High-Si	4014881055	Pittosporum eugenioides A.Cunn.	-38.1621	176.36	12.45		Low-Si	4022018762	Tillandsia usneoides (L.) L.	23.4013	-98.9889	23.15
	High-Si	4014825083	Actinotus helianthi Labill.	-33.579	150.365	12.45		Low-Si	4022334925	Guzmania lingulata (L.) Mez	-8.6941	-35.8563	22.15
	High-Si	4015188029	Anthriscus sylvestris (L.) Hoffm.	56.4942	38.1953	4.75		Low-Si	4021979134	Tillandsia recurvata (L.) L.	29.4608	-98.4858	20.35
	High-Si	4014931118	Sanicula arguta Greene ex J.M.Coult. & Rose	33.9887	-119.734	14.15		Low-Si	4039266635	Tillandsia recurvata (L.) L.	29.464	-98.4832	20.45
	High-Si	4014997084	Schefflera digitata J.R.Forst. & G.Forst.	-38.1621	176.36	12.45		Low-Si	4022094053	Tillandsia recurvata (L.) L.	20.9184	-100.724	18.05
	High-Si	4014826058	Pittosporum tenuifolium Gaertn.	-38.1624	176.359	12.45		Low-Si	4022215692	Tillandsia fasciculata Sw.	26.8156	-80.0744	23.85
	High-Si	4014975072	Tiedemannia filiformis (Walter) Feist & S.R.Downie	25.3702	-80.6911	24.25		Low-Si	4022338416	Tillandsia fasciculata Sw.	26.4789	-81.9085	23.35
	High-Si	4014819095	Hedera helix L.	49.2125	-122.962	10.05		Low-Si	4022290706	Guzmania multiflora (André) André ex Mez	4.70733	-75.5163	14.45
	High-Si	4014922016	Hedera helix L.	49.2082	-122.971	10.55		Low-Si	4022103351	Tillandsia aeranthos (Loisel.) Desf.	-34.29	-55.2673	15.85
	High-Si	4014959044	Polytaenia texana (J.M.Coult. & Rose) Mathias & Constance	30.2351	-97.7466	20.15		Low-Si	4028767767	Tillandsia recurvata (L.) L.	29.4609	-98.4821	20.45
	High-Si	4014827055	Eryngium yuccifolium Michx.	42.9275	-87.8483	8.95		Low-Si	4028902422	Aechmea mexicana Baker	13.7699	-86.5322	21.25
	High-Si	4015113095	Hedera helix L.	34.0124	-88.0484	17.05		Low-Si	4028919414	Tillandsia fasciculata Sw.	26.4905	-81.9397	23.35
	High-Si	4018218781	Hedera helix L.	52.4128	13.0083	9.45		Low-Si	4028933075	Tillandsia recurvata (L.) L.	26.8789	-80.1186	23.75
	High-Si	4015200074	Eryngium maritimum L.	40.5667	-8.76739	15.65		Low-Si	4028828443	Tillandsia recurvata (L.) L.	29.4624	-98.4817	20.45
	High-Si	4014965074	Smyrnium olusatrum L.	52.1344	-4.52885	10.75		Low-Si	4137612538	Dyckia remotiflora A.Dietr.	-31.304	-57.9559	19.05
	High-Si	4014845052	Daucus carota L.	40.9604	-73.9894	11.85		Low-Si	4028782234	Tillandsia recurvata (L.) L.	30.0023	-97.8246	20.15
	High-Si	4014987082	Daucus carota L.	40.9603	-73.9897	11.85		Low-Si	4028782241	Tillandsia recurvata (L.) L.	29.4615	-98.4822	20.45
	High-Si	4018135805	Hedera L.	40.9588	-73.991	11.85		Low-Si	4028860405	Tillandsia recurvata (L.) L.	29.4619	-98.4833	20.45
	High-Si	4018563794	Hydrocotyle umbellata L.	27.765	-80.4062	23.25		Low-Si	4028979882	Guzmania monostachia (L.) Rusby ex Mez	21.3374	-157.831	22.85
	High-Si	4014988136	Daucus carota L.	48.0471	19.0048	10.15		Low-Si	4029046446	Aechmea distichantha Lem.	-31.6148	-60.674	18.65
	High-Si	4014960100	Eryngium campestre L.	48.0473	19.0043	10.15		Low-Si	4029106350	Tillandsia usneoides (L.) L.	-33.9076	151.085	17.65
	High-Si	4014920082	Apium nodiflorum (L.) Rchb.fil.	41.6419	2.70393	15.75		Low-Si	4028938365	Puya coerulea Lindl.	-33.3425	-70.5376	14.55
	High-Si	4014838060	Foeniculum vulgare Mill.	37.6837	-122.415	13.35		Low-Si	4028608077	Aechmea coelestis (K.Koch) Jacob-Makoy	-23.4213	-45.039	22.85
	High-Si	4014913030	Trachymene incisa Rudge	-30.4328	152.251	9.75		Low-Si	4029030421	Tillandsia recurvata (L.) L.	28.0493	-82.4142	21.95
	High-Si	4015019081	Pittosporum crassifolium Banks & Sol. ex A.Cunn.	-36.8085	174.753	15.85		Low-Si	4029014492	Tillandsia usneoides (L.) L.	33.774	-78.8395	18.05
	High-Si	4015265072	Anisotome pilifera (Hook.fil.) Cockayne & Laing	-42.9113	171.579	2.65		Low-Si	4028838749	Puya trianae Baker	4.2574	-74.1893	9.35
	High-Si	4014988137	Hedera helix L.	53.6088	-3.05728	10.25		Low-Si	4028791130	Tillandsia capitata Griseb.	21.9465	-99.3968	23.05
	High-Si	4014859110	Oenanthe crocata L.	53.6087	-3.05732	10.25		Low-Si	4028928162	Tillandsia usneoides (L.) L.	4.66999	-74.0473	14.05
	High-Si	4015221072	Anthriscus sylvestris (L.) Hoffm.	53.6083	-3.05748	10.25		Low-Si	4080619508	Ochagavia carnea (Beer) L.B.Sm. & Looser	-36.7465	-72.9745	12.95
	High-Si	4014922032	Smyrnium olusatrum L.	53.6084	-3.05747	10.25		Low-Si	4028791140	Tillandsia recurvata (L.) L.	29.5608	-98.5219	20.15
	High-Si	4014956062	Anisotome imbricata var. prostrata J.W.Dawson	-42.9082	171.585	1.95		Low-Si	4028886523	Tillandsia bartramii Elliott	29.3948	-81.3809	21.15
	High-Si	4014939133	Heracleum mantegazzianum Sommier & Levier	-43.5705	172.641	11.95		Low-Si	4029034512	Tillandsia recurvata (L.) L.	29.481	-98.5181	20.45
	High-Si	4015101119	Billardiera mutabilis Salisb.	-37.858	145.319	13.55		Low-Si	4029025339	Tillandsia stricta Sol. ex Ker Gawl.	-22.9621	-43.4056	23.75
	High-Si	4014965082	Bursaria spinosa Cav.	-37.858	145.32	13.55		Low-Si	4028961389	Tillandsia usneoides (L.) L.	33.2625	-79.2221	18.95
	High-Si	4015201029	Polyscias sambucifolia (DC.) Harms	-37.8576	145.322	13.55		Low-Si	4028984493	Tillandsia recurvata (L.) L.	29.463	-98.4825	20.45
	High-Si	4014952095	Bursaria spinosa Cav.	-37.6655	145.148	13.85		Low-Si	4028806900	Tillandsia recurvata (L.) L.	29.6469	-98.4767	19.75
	High-Si	4015211122	Griselinia lucida (J.R.Forst. & G.Forst.) G.Forst.	-39.6327	174.519	12.45		Low-Si	4029066457	Tillandsia usneoides (L.) L.	28.0621	-82.4138	22.05
	High-Si	4015009100	Astydamia latifolia (L.fil.) Kuntze	28.5785	-16.1382	19.45		Low-Si	4028997513	Guzmania osyana (É.Morren) Mez	0.116668	-78.7986	18.25
	High-Si	4015004109	Bursaria spinosa Cav.	-35.0075	138.648	14.65		Low-Si	4029072470	Tillandsia recurvata (L.) L.	29.7628	-95.3932	20.55
	High-Si	4018183799	Heracleum maximum W.Bartram	37.798	-122.44	13.35		Low-Si	4029171446	Tillandsia usneoides (L.) L.	23.3874	-98.9986	22.75
	High-Si	4015254055	Pseudopanax arboreus (L.fil.) K.Koch	-43.7449	172.872	9.75		Low-Si	4036186304	Stackhousia monogyna Labill.	-35.5762	148.781	5.65
	High-Si	4014923067	Pittosporum bicolor Hook.	-41.7574	145.505	10.65		Low-Si	4142140363	Stackhousia pulvinaris F.Muell.	-36.4587	148.284	3.95
[truncated: 7,991 more rows]

## Sheet: Figure 3
1. wheat	Species	Latitude	Longitude	Si	MAT	GST	EVP	PRE	PRS	RHU	WIN	RSDS	VPD	2. rice (excluding Xinjiang)	Species	Latitude	Longitude	Si	MAT	GST	EVP	PRE	PRS	RHU	WIN	RSDS	VPD	3. willow	Species	Latitude	Longitude	Si	MAT	4. jasmine	Species	Latitude	Longitude	Si	MAT
	wheat	35.361	115.367	49.32	18.6566	20.9185	961.095	1158.66	1015.1	78.8044	2.6411	13.783	825		rice	19.487	109.49	78.36	25.0906	28.5819	1362.12	1410.97	994.327	78.0411	1.58601	16.6	1111.8		willow	39.857	116.371	0.573945	13.488		jasmine	40.005	116.211	0.158026	12.9216
	wheat	35.361	115.367	49.19	18.6566	20.9185	961.095	1158.66	1015.1	78.8044	2.6411	13.783	825		rice	19.487	109.49	83.06	25.0906	28.5819	1362.12	1410.97	994.327	78.0411	1.58601	16.6	1111.8		willow	39.973	116.446	0.375893	13.4541		jasmine	40.005	116.211	0.252857	12.9216
	wheat	35.361	115.367	49.23	18.6566	20.9185	961.095	1158.66	1015.1	78.8044	2.6411	13.783	825		rice	19.487	109.49	79.03	25.0906	28.5819	1362.12	1410.97	994.327	78.0411	1.58601	16.6	1111.8		willow	39.973	116.446	0.439481	13.4541		jasmine	40.005	116.211	0.210415	12.9216
	wheat	35.361	115.367	49.27	18.6566	20.9185	961.095	1158.66	1015.1	78.8044	2.6411	13.783	825		rice	19.704	109.417	99.9	25.7054	29.4346	1398.52	1266.92	1008.69	77.9218	1.69899	17.091	1191		willow	39.973	116.446	0.381885	13.4541		jasmine	40.005	116.211	0.223393	12.9216
	wheat	35.361	115.367	49.68	18.6566	20.9185	961.095	1158.66	1015.1	78.8044	2.6411	13.783	825		rice	19.704	109.417	92.94	25.7054	29.4346	1398.52	1266.92	1008.69	77.9218	1.69899	17.091	1191		willow	39.973	116.446	0.230921	13.4541		jasmine	40.005	116.211	0.186304	12.9216
	wheat	35.398	115.307	49.37	10.5051	13.0006	1269.9	612.663	1003.96	64.1377	2.17891	15.787	645.9		rice	19.704	109.417	96.6	25.7054	29.4346	1398.52	1266.92	1008.69	77.9218	1.69899	17.091	1191		willow	36.049	103.857	0.688331	10.2063		jasmine	36.098	103.732	0.251724	10.1971
	wheat	35.398	115.307	49.7	10.5051	13.0006	1269.9	612.663	1003.96	64.1377	2.17891	15.787	645.9		rice	19.773	110.364	99.23	25.4733	29.012	1326.06	1331.72	1009.3	81.3504	2.06192	16.838	1119.5		willow	36.093	103.701	0.233441	10.2409		jasmine	36.098	103.732	0.24852	10.1971
	wheat	35.398	115.307	49.33	10.5051	13.0006	1269.9	612.663	1003.96	64.1377	2.17891	15.787	645.9		rice	19.773	110.364	96.33	25.4733	29.012	1326.06	1331.72	1009.3	81.3504	2.06192	16.838	1119.5		willow	36.119	103.7	0.32968	10.117		jasmine	36.098	103.732	0.20242	10.1971
	wheat	35.398	115.307	49.26	10.5051	13.0006	1269.9	612.663	1003.96	64.1377	2.17891	15.787	645.9		rice	19.773	110.364	98.3	25.4733	29.012	1326.06	1331.72	1009.3	81.3504	2.06192	16.838	1119.5		willow	36.097	103.733	0.249813	10.1971		jasmine	36.098	103.732	0.271546	10.1971
	wheat	35.398	115.307	49.5	10.5051	13.0006	1269.9	612.663	1003.96	64.1377	2.17891	15.787	645.9		rice	19.776	110.364	61.32	25.4733	29.012	1326.06	1331.72	1009.3	81.3504	2.06192	16.836	1114.2		willow	36.06	103.816	0.277541	10.0658		jasmine	36.098	103.732	0.192385	10.1971
	wheat	35.056	115.58	57.64	15.3969	17.3577	984.602	1380.26	1016.78	75.8144	2.082	14.972	764.3		rice	19.776	110.364	61.69	25.4733	29.012	1326.06	1331.72	1009.3	81.3504	2.06192	16.836	1114.2		willow	39.823	109.963	0.354909	7.25356		jasmine	36.658	114.602	0.104229	14.7568
	wheat	35.056	115.58	57.28	15.3969	17.3577	984.602	1380.26	1016.78	75.8144	2.082	14.972	764.3		rice	19.776	110.364	61	25.4733	29.012	1326.06	1331.72	1009.3	81.3504	2.06192	16.836	1114.2		willow	39.829	109.97	0.381295	7.31498		jasmine	36.658	114.602	0.188087	14.7568
	wheat	35.056	115.58	57.33	15.3969	17.3577	984.602	1380.26	1016.78	75.8144	2.082	14.972	764.3		rice	19.59	110.4	62.62	25.2979	28.7806	1296.79	1432.14	1006.5	81.7003	1.97621	16.648	1115.9		willow	39.823	109.963	0.457939	7.25356		jasmine	36.658	114.602	0.0819031	14.7568
	wheat	35.056	115.58	54.3	15.3969	17.3577	984.602	1380.26	1016.78	75.8144	2.082	14.972	764.3		rice	19.59	110.4	61.67	25.2979	28.7806	1296.79	1432.14	1006.5	81.7003	1.97621	16.648	1115.9		willow	39.823	109.963	0.604423	7.25356		jasmine	36.658	114.602	0.18634	14.7568
	wheat	35.056	115.58	57.52	15.3969	17.3577	984.602	1380.26	1016.78	75.8144	2.082	14.972	764.3		rice	19.59	110.4	60.33	25.2979	28.7806	1296.79	1432.14	1006.5	81.7003	1.97621	16.648	1115.9		willow	39.823	109.963	0.491128	7.25356		jasmine	36.658	114.602	0.218051	14.7568
	wheat	35.076	115.901	44.23	16.3442	18.5974	947.563	1254.24	1015.78	78.4767	1.88096	14.437	781.5		rice	19.593	110.399	65.64	25.3103	28.7962	1298.33	1423.93	1006.72	81.6864	1.98002	16.652	1120.3		willow	30.304	120.086	0.749955	18.1569		jasmine	26.078	119.239	0.18088	21.7199
	wheat	35.076	115.901	45.71	16.3442	18.5974	947.563	1254.24	1015.78	78.4767	1.88096	14.437	781.5		rice	19.593	110.399	61.65	25.3103	28.7962	1298.33	1423.93	1006.72	81.6864	1.98002	16.652	1120.3		willow	30.302	120.087	0.402239	18.1569		jasmine	26.078	119.239	0.362356	21.7199
	wheat	35.076	115.901	44.28	16.3442	18.5974	947.563	1254.24	1015.78	78.4767	1.88096	14.437	781.5		rice	19.593	110.399	61.31	25.3103	28.7962	1298.33	1423.93	1006.72	81.6864	1.98002	16.652	1120.3		willow	30.301	120.086	0.0869467	18.1569		jasmine	26.078	119.239	1.00553	21.7199
	wheat	35.076	115.901	45.64	16.3442	18.5974	947.563	1254.24	1015.78	78.4767	1.88096	14.437	781.5		rice	30.046	112.69	72.67	17.4958	19.1309	838.525	1628.7	1013.1	82.1167	1.79352	13.756	864.2		willow	30.299	120.091	0.48472	18.1589		jasmine	26.078	119.239	0.443666	21.7199
	wheat	35.076	115.901	45.64	16.3442	18.5974	947.563	1254.24	1015.78	78.4767	1.88096	14.437	781.5		rice	30.046	112.69	75.33	17.4958	19.1309	838.525	1628.7	1013.1	82.1167	1.79352	13.756	864.2		willow	30.299	120.091	0.51161	18.1589		jasmine	26.078	119.239	0.467196	21.7199
	wheat	35.444	116.175	77.04	16.4462	18.6838	945.493	1265.29	1015.64	78.0303	1.87197	14.416	783.4		rice	30.046	112.69	80	17.4958	19.1309	838.525	1628.7	1013.1	82.1167	1.79352	13.756	864.2		willow	36.164	117.149	0.362962	14.649		jasmine	30.479	114.357	0.364219	17.5793
	wheat	35.444	116.175	76.22	16.4462	18.6838	945.493	1265.29	1015.64	78.0303	1.87197	14.416	783.4		rice	30.046	112.69	78.8	17.4958	19.1309	838.525	1628.7	1013.1	82.1167	1.79352	13.756	864.2		willow	36.851	117.855	0.639956	14.6348		jasmine	30.479	114.357	0.465776	17.5793
	wheat	35.444	116.175	75.7	16.4462	18.6838	945.493	1265.29	1015.64	78.0303	1.87197	14.416	783.4		rice	30.046	112.69	75.67	17.4958	19.1309	838.525	1628.7	1013.1	82.1167	1.79352	13.756	864.2		willow	36.851	117.855	0.364074	14.6348		jasmine	30.479	114.357	0.422961	17.5793
	wheat	35.444	116.175	76.06	16.4462	18.6838	945.493	1265.29	1015.64	78.0303	1.87197	14.416	783.4		rice	30.243	112.478	122.67	17.4562	19.1333	834.626	1597	1013.01	81.1017	1.74857	13.821	864.1		willow	36.19	117.119	0.270595	14.5418		jasmine	30.479	114.357	0.293407	17.5793
	wheat	35.444	116.175	80.1	16.4462	18.6838	945.493	1265.29	1015.64	78.0303	1.87197	14.416	783.4		rice	30.243	112.478	119.33	17.4562	19.1333	834.626	1597	1013.01	81.1017	1.74857	13.821	864.1		willow	36.19	117.119	0.409397	14.5418		jasmine	30.479	114.357	0.4529	17.5793
	wheat	35.399	116.185	77.17	18.3291	20.6287	994.911	2024.81	1004.74	76.5563	1.72336	13.496	916.5		rice	30.243	112.478	121.67	17.4562	19.1333	834.626	1597	1013.01	81.1017	1.74857	13.821	864.1		willow	44.3	86.02	0.386862	8.75111		jasmine	30.299	120.086	0.616977	18.1569
	wheat	35.399	116.185	77.61	18.3291	20.6287	994.911	2024.81	1004.74	76.5563	1.72336	13.496	916.5		rice	30.243	112.478	120.67	17.4562	19.1333	834.626	1597	1013.01	81.1017	1.74857	13.821	864.1		willow	44.3	86.04	0.396258	8.70442		jasmine	30.299	120.086	0.652265	18.1569
	wheat	35.399	116.185	78.37	18.3291	20.6287	994.911	2024.81	1004.74	76.5563	1.72336	13.496	916.5		rice	30.243	112.478	118	17.4562	19.1333	834.626	1597	1013.01	81.1017	1.74857	13.821	864.1		willow	44.3	86.06	0.561515	8.6505		jasmine	30.299	120.086	0.795184	18.1569
	wheat	35.399	116.185	80.25	18.3291	20.6287	994.911	2024.81	1004.74	76.5563	1.72336	13.496	916.5		rice	30.053	112.903	93	17.5264	19.2034	841.504	1653.37	1013.03	81.9936	1.79425	13.777	866		willow	44.3	86.06	0.516723	8.6505		jasmine	30.299	120.086	0.566617	18.1569
	wheat	35.399	116.185	79.26	18.3291	20.6287	994.911	2024.81	1004.74	76.5563	1.72336	13.496	916.5		rice	30.053	112.903	93	17.5264	19.2034	841.504	1653.37	1013.03	81.9936	1.79425	13.777	866		willow	44.3	86.06	0.283674	8.6505		jasmine	30.299	120.086	0.584593	18.1569
	wheat	35.621	116.357	58.72	15.9891	18.4701	971.245	1109.64	1015.94	78.2911	2.05437	14.867	786.9		rice	30.053	112.903	99	17.5264	19.2034	841.504	1653.37	1013.03	81.9936	1.79425	13.777	866		willow	23.363	116.683	0.49229	23.4117		jasmine	36.209	117.134	0.926715	14.139
	wheat	35.621	116.357	73.28	15.9891	18.4701	971.245	1109.64	1015.94	78.2911	2.05437	14.867	786.9		rice	30.053	112.903	91.33	17.5264	19.2034	841.504	1653.37	1013.03	81.9936	1.79425	13.777	866		willow	23.363	116.682	0.395149	23.4117		jasmine	36.164	117.149	0.856943	14.649
	wheat	35.621	116.357	73.67	15.9891	18.4701	971.245	1109.64	1015.94	78.2911	2.05437	14.867	786.9		rice	30.053	112.903	100.67	17.5264	19.2034	841.504	1653.37	1013.03	81.9936	1.79425	13.777	866		willow	23.363	116.682	0.948427	23.4117		jasmine	36.123	117.081	0.815929	14.4564
	wheat	35.621	116.357	73.75	15.9891	18.4701	971.245	1109.64	1015.94	78.2911	2.05437	14.867	786.9		rice	30.012	115.743	133.67	17.7904	19.7933	833.947	2094.18	1013.59	79.2634	2.15808	13.776	854.8		willow	23.363	116.682	0.850567	23.4117		jasmine	36.193	117.081	0.887408	14.5216
	wheat	35.621	116.357	73.9	15.9891	18.4701	971.245	1109.64	1015.94	78.2911	2.05437	14.867	786.9		rice	30.012	115.743	135	17.7904	19.7933	833.947	2094.18	1013.59	79.2634	2.15808	13.776	854.8		willow	23.363	116.682	0.896728	23.4117		jasmine	36.193	117.081	0.815085	14.5216
	wheat	35.889	116.688	58.57	12.629	14.8205	1312.15	573.37	1016.48	63.0797	2.28028	15.725	700.9		rice	30.012	115.743	130.67	17.7904	19.7933	833.947	2094.18	1013.59	79.2634	2.15808	13.776	854.8		willow	34.796	113.816	0.262317	16.0815		jasmine	31.866	117.266	0.438407	16.7401
	wheat	35.889	116.688	58.65	12.629	14.8205	1312.15	573.37	1016.48	63.0797	2.28028	15.725	700.9		rice	30.012	115.743	133	17.7904	19.7933	833.947	2094.18	1013.59	79.2634	2.15808	13.776	854.8		willow	34.796	113.816	0.311517	16.0815		jasmine	31.866	117.266	0.617369	16.7401
	wheat	35.889	116.688	53.92	12.629	14.8205	1312.15	573.37	1016.48	63.0797	2.28028	15.725	700.9		rice	30.012	115.743	131	17.7904	19.7933	833.947	2094.18	1013.59	79.2634	2.15808	13.776	854.8		willow	34.796	113.816	0.114115	16.0815		jasmine	31.866	117.266	0.474277	16.7401
	wheat	35.889	116.688	58.5	12.629	14.8205	1312.15	573.37	1016.48	63.0797	2.28028	15.725	700.9		rice	30.062	115.743	83.31	17.7189	19.7163	832.112	2115.97	1012.44	79.3296	2.1678	13.803	842.9		willow	34.796	113.816	0.206003	16.0815		jasmine	31.866	117.266	0.360269	16.7401
	wheat	35.889	116.688	58.67	12.629	14.8205	1312.15	573.37	1016.48	63.0797	2.28028	15.725	700.9		rice	30.062	115.743	90.03	17.7189	19.7163	832.112	2115.97	1012.44	79.3296	2.1678	13.803	842.9		willow	34.796	113.814	0.124763	16.0815		jasmine	31.866	117.266	0.472798	16.7401
	wheat	35.862	116.683	78.75	12.6364	14.8294	1312.57	572.84	1016.45	63.0576	2.2814	15.729	699.5		rice	30.062	115.743	91.61	17.7189	19.7163	832.112	2115.97	1012.44	79.3296	2.1678	13.803	842.9		willow	36.658	114.603	0.0715021	14.7568		jasmine	37.427	112.545	0.545788	11.2837
	wheat	35.862	116.683	73.09	12.6364	14.8294	1312.57	572.84	1016.45	63.0576	2.2814	15.729	699.5		rice	30.062	115.743	96.06	17.7189	19.7163	832.112	2115.97	1012.44	79.3296	2.1678	13.803	842.9		willow	36.658	114.603	0.0736914	14.7568		jasmine	37.427	112.545	0.784681	11.2837
	wheat	35.862	116.683	72.95	12.6364	14.8294	1312.57	572.84	1016.45	63.0576	2.2814	15.729	699.5		rice	30.062	115.743	86.09	17.7189	19.7163	832.112	2115.97	1012.44	79.3296	2.1678	13.803	842.9		willow	36.658	114.603	0.131692	14.7568		jasmine	37.427	112.545	1.0817	11.2837
	wheat	35.862	116.683	72.71	12.6364	14.8294	1312.57	572.84	1016.45	63.0576	2.2814	15.729	699.5		rice	30.046	112.69	93.67	17.4958	19.1309	838.525	1628.7	1013.1	82.1167	1.79352	13.756	864.2		willow	36.658	114.603	0.0798338	14.7568		jasmine	37.427	112.545	0.567136	11.2837
	wheat	35.862	116.683	73.01	12.6364	14.8294	1312.57	572.84	1016.45	63.0576	2.2814	15.729	699.5		rice	30.046	112.69	100.67	17.4958	19.1309	838.525	1628.7	1013.1	82.1167	1.79352	13.756	864.2		willow	36.658	114.603	0.132477	14.7568		jasmine	37.427	112.545	0.863178	11.2837
	wheat	35.402	116.3	62.98	12.622	14.813	1312.41	573.102	1016.32	63.0027	2.2762	15.723	701.9		rice	30.046	112.69	99.33	17.4958	19.1309	838.525	1628.7	1013.1	82.1167	1.79352	13.756	864.2		willow	30.478	114.337	0.231708	17.6064		jasmine	30.704	103.853	0.549876	16.922
	wheat	35.402	116.3	61.71	12.622	14.813	1312.41	573.102	1016.32	63.0027	2.2762	15.723	701.9		rice	30.046	112.69	90	17.4958	19.1309	838.525	1628.7	1013.1	82.1167	1.79352	13.756	864.2		willow	30.478	114.337	0.126173	17.6064		jasmine	30.704	103.853	0.525207	16.922
	wheat	35.402	116.3	62.3	12.622	14.813	1312.41	573.102	1016.32	63.0027	2.2762	15.723	701.9		rice	30.046	112.69	99.67	17.4958	19.1309	838.525	1628.7	1013.1	82.1167	1.79352	13.756	864.2		willow	30.478	114.337	0.120307	17.6064		jasmine	30.704	103.853	0.392654	16.922
	wheat	35.402	116.3	61.98	12.622	14.813	1312.41	573.102	1016.32	63.0027	2.2762	15.723	701.9		rice	30.062	115.743	57.3	17.7189	19.7163	832.112	2115.97	1012.44	79.3296	2.1678	13.803	842.9		willow	30.478	114.337	0.150168	17.6064		jasmine	30.704	103.853	0.554826	16.922
	wheat	35.402	116.3	61.57	12.622	14.813	1312.41	573.102	1016.32	63.0027	2.2762	15.723	701.9		rice	30.062	115.743	51.02	17.7189	19.7163	832.112	2115.97	1012.44	79.3296	2.1678	13.803	842.9		willow	30.478	114.337	0.10585	17.6064		jasmine	30.704	103.853	0.68463	16.922
	wheat	35.615	116.459	63.07	12.635	14.8296	1313.21	572.322	1016.25	62.9616	2.27879	15.73	703.9		rice	30.062	115.743	51.65	17.7189	19.7163	832.112	2115.97	1012.44	79.3296	2.1678	13.803	842.9		willow	26.089	119.232	0.0196736	21.6946		jasmine	29.813	106.409	0.537654	18.7843
	wheat	35.615	116.459	62.58	12.635	14.8296	1313.21	572.322	1016.25	62.9616	2.27879	15.73	703.9		rice	30.062	115.743	48.32	17.7189	19.7163	832.112	2115.97	1012.44	79.3296	2.1678	13.803	842.9		willow	26.089	119.232	0.0781952	21.6946		jasmine	29.813	106.409	0.629091	18.7843
	wheat	35.615	116.459	61.7	12.635	14.8296	1313.21	572.322	1016.25	62.9616	2.27879	15.73	703.9		rice	30.062	115.743	48	17.7189	19.7163	832.112	2115.97	1012.44	79.3296	2.1678	13.803	842.9		willow	26.089	119.232	0.171937	21.6946		jasmine	29.813	106.409	0.531782	18.7843
	wheat	35.615	116.459	62.03	12.635	14.8296	1313.21	572.322	1016.25	62.9616	2.27879	15.73	703.9		rice	29.961	115.585	42.33	17.8021	19.841	832.442	2055.77	1013.47	79.6361	2.0407	13.753	867.5		willow	26.089	119.232	0.15719	21.6946		jasmine	29.813	106.409	0.45626	18.7843
	wheat	35.615	116.459	62.35	12.635	14.8296	1313.21	572.322	1016.25	62.9616	2.27879	15.73	703.9		rice	29.961	115.585	41	17.8021	19.841	832.442	2055.77	1013.47	79.6361	2.0407	13.753	867.5		willow	26.089	119.232	0.178089	21.6946		jasmine	29.813	106.409	0.640821	18.7843
	wheat	35.845	117.142	63.35	12.6482	14.8474	1314.04	571.779	1016.2	62.9251	2.28152	15.732	708.1		rice	29.961	115.585	44.33	17.8021	19.841	832.442	2055.77	1013.47	79.6361	2.0407	13.753	867.5		willow	25.828	113.026	0.209841	19.4723		jasmine	25.803	114.882	0.359291	20.6778
	wheat	35.845	117.142	63.95	12.6482	14.8474	1314.04	571.779	1016.2	62.9251	2.28152	15.732	708.1		rice	29.961	115.585	39.33	17.8021	19.841	832.442	2055.77	1013.47	79.6361	2.0407	13.753	867.5		willow	25.828	113.026	0.294429	19.4723		jasmine	25.803	114.882	0.467785	20.6778
	wheat	35.845	117.142	63.25	12.6482	14.8474	1314.04	571.779	1016.2	62.9251	2.28152	15.732	708.1		rice	29.961	115.585	39.33	17.8021	19.841	832.442	2055.77	1013.47	79.6361	2.0407	13.753	867.5		willow	25.828	113.026	0.235875	19.4723		jasmine	25.803	114.882	0.379943	20.6778
	wheat	35.845	117.142	63.77	12.6482	14.8474	1314.04	571.779	1016.2	62.9251	2.28152	15.732	708.1		rice	30.104	115.585	71.62	17.6856	19.7004	829.443	2110.27	1011.6	79.9152	2.05419	13.814	876.8		willow	25.828	113.026	0.266589	19.4723		jasmine	25.803	114.882	0.467733	20.6778
	wheat	35.845	117.142	63.68	12.6482	14.8474	1314.04	571.779	1016.2	62.9251	2.28152	15.732	708.1		rice	30.104	115.585	57.37	17.6856	19.7004	829.443	2110.27	1011.6	79.9152	2.05419	13.814	876.8		willow	25.828	113.026	0.172523	19.4723		jasmine	25.803	114.882	0.517413	20.6778
	wheat	36.063	117.142	34.65	12.0687	14.3339	1307	572.873	1008.71	58.1732	1.90806	15.439	741		rice	30.104	115.585	60.37	17.6856	19.7004	829.443	2110.27	1011.6	79.9152	2.05419	13.814	876.8		willow	39.999	113.152	0.0820422	7.82802		jasmine	32.407	119.454	0.347001	16.442
	wheat	36.063	117.142	25.96	12.0687	14.3339	1307	572.873	1008.71	58.1732	1.90806	15.439	741		rice	30.104	115.585	72.36	17.6856	19.7004	829.443	2110.27	1011.6	79.9152	2.05419	13.814	876.8		willow	39.999	113.152	0.151313	7.82802		jasmine	32.407	119.454	0.33121	16.442
	wheat	36.063	117.142	31.8	12.0687	14.3339	1307	572.873	1008.71	58.1732	1.90806	15.439	741		rice	30.104	115.585	63.02	17.6856	19.7004	829.443	2110.27	1011.6	79.9152	2.05419	13.814	876.8		willow	39.999	113.152	0.119259	7.82802		jasmine	32.407	119.454	0.380698	16.442
	wheat	36.063	117.142	31.23	12.0687	14.3339	1307	572.873	1008.71	58.1732	1.90806	15.439	741		rice	30.104	115.085	78.36	17.9325	19.8888	838.404	2135.68	1014.02	79.3196	1.89615	13.802	889.9		willow	39.999	113.152	0.251668	7.82802		jasmine	32.407	119.454	0.30143	16.442
	wheat	36.063	117.142	22.7	12.0687	14.3339	1307	572.873	1008.71	58.1732	1.90806	15.439	741		rice	30.104	115.085	76.59	17.9325	19.8888	838.404	2135.68	1014.02	79.3196	1.89615	13.802	889.9		willow	39.999	113.152	0.188299	7.82802		jasmine	32.407	119.454	0.239309	16.442
	wheat	36.234	117.028	26.23	12.6041	14.8211	1317.98	586.797	1015.19	62.0107	2.23039	15.671	746.9		rice	30.104	115.085	74.31	17.9325	19.8888	838.404	2135.68	1014.02	79.3196	1.89615	13.802	889.9		willow	31.869	117.26	0.22626	16.7238		jasmine	32.034	118.843	0.380321	16.8116
	wheat	36.234	117.028	25.01	12.6041	14.8211	1317.98	586.797	1015.19	62.0107	2.23039	15.671	746.9		rice	30.104	115.085	86.28	17.9325	19.8888	838.404	2135.68	1014.02	79.3196	1.89615	13.802	889.9		willow	31.869	117.26	0.233574	16.7238		jasmine	32.034	118.843	0.420024	16.8116
	wheat	36.234	117.028	25.7	12.6041	14.8211	1317.98	586.797	1015.19	62.0107	2.23039	15.671	746.9		rice	30.104	115.085	74.95	17.9325	19.8888	838.404	2135.68	1014.02	79.3196	1.89615	13.802	889.9		willow	31.869	117.26	0.449181	16.7238		jasmine	32.034	118.843	0.419968	16.8116
	wheat	36.234	117.028	23.99	12.6041	14.8211	1317.98	586.797	1015.19	62.0107	2.23039	15.671	746.9		rice	31.666	119.475	68.71	17.2054	19.4493	930.709	1465.22	1016.2	77.6895	1.89512	14.271	810.6		willow	31.869	117.26	0.188435	16.7238		jasmine	32.034	118.843	0.452231	16.8116
	wheat	36.234	117.028	26.29	12.6041	14.8211	1317.98	586.797	1015.19	62.0107	2.23039	15.671	746.9		rice	31.666	119.475	78.58	17.2054	19.4493	930.709	1465.22	1016.2	77.6895	1.89512	14.271	810.6		willow	31.869	117.26	0.357507	16.7238		jasmine	32.034	118.843	0.387096	16.8116
	wheat	36.295	117.027	34.4	12.6148	14.837	1318.55	587.796	1015.32	61.9992	2.23101	15.671	746.9		rice	31.666	119.475	70.71	17.2054	19.4493	930.709	1465.22	1016.2	77.6895	1.89512	14.271	810.6		willow	45.743	126.724	0.21608	5.00561		jasmine	34.265	108.059	0.673569	14.1591
	wheat	36.295	117.027	33.62	12.6148	14.837	1318.55	587.796	1015.32	61.9992	2.23101	15.671	746.9		rice	31.666	119.475	69.62	17.2054	19.4493	930.709	1465.22	1016.2	77.6895	1.89512	14.271	810.6		willow	45.743	126.724	0.190595	5.00561		jasmine	34.265	108.059	0.650475	14.1591
	wheat	36.295	117.027	32.01	12.6148	14.837	1318.55	587.796	1015.32	61.9992	2.23101	15.671	746.9		rice	31.666	119.475	72.69	17.2054	19.4493	930.709	1465.22	1016.2	77.6895	1.89512	14.271	810.6		willow	45.743	126.724	0.176327	5.00561		jasmine	34.265	108.059	0.509313	14.1591
	wheat	36.295	117.027	31.22	12.6148	14.837	1318.55	587.796	1015.32	61.9992	2.23101	15.671	746.9		rice	31.682	119.483	67.71	17.2019	19.4359	930.915	1462.28	1016.13	77.6321	1.89768	14.27	810.2		willow	45.743	126.724	0.167498	5.00561		jasmine	34.265	108.059	0.510673	14.1591
	wheat	36.295	117.027	31.29	12.6148	14.837	1318.55	587.796	1015.32	61.9992	2.23101	15.671	746.9		rice	31.682	119.483	65.69	17.2019	19.4359	930.915	1462.28	1016.13	77.6321	1.89768	14.27	810.2		willow	45.743	126.724	0.143447	5.00561		jasmine	34.265	108.059	0.558112	14.1591
	wheat	35.839	116.927	28.51	12.6015	14.8136	1318.26	587.26	1015.18	61.8319	2.21524	15.659	748		rice	31.682	119.483	65.6	17.2019	19.4359	930.915	1462.28	1016.13	77.6321	1.89768	14.27	810.2		willow	37.427	112.545	0.305038	11.2837		jasmine	31.196	121.451	0.3989	17.8047
	wheat	35.839	116.927	28.27	12.6015	14.8136	1318.26	587.26	1015.18	61.8319	2.21524	15.659	748		rice	31.682	119.483	70.31	17.2019	19.4359	930.915	1462.28	1016.13	77.6321	1.89768	14.27	810.2		willow	37.427	112.545	0.243768	11.2837		jasmine	31.196	121.451	0.639657	17.8047
	wheat	35.839	116.927	29.24	12.6015	14.8136	1318.26	587.26	1015.18	61.8319	2.21524	15.659	748		rice	31.682	119.483	72.02	17.2019	19.4359	930.915	1462.28	1016.13	77.6321	1.89768	14.27	810.2		willow	37.427	112.545	0.208213	11.2837		jasmine	31.196	121.451	0.48094	17.8047
	wheat	35.839	116.927	27.78	12.6015	14.8136	1318.26	587.26	1015.18	61.8319	2.21524	15.659	748		rice	31.661	119.475	78.59	17.2081	19.4558	930.503	1469.64	1016.19	77.7258	1.89191	14.271	810.6		willow	37.427	112.545	0.265521	11.2837		jasmine	31.196	121.451	0.455813	17.8047
	wheat	35.839	116.927	29.3	12.6015	14.8136	1318.26	587.26	1015.18	61.8319	2.21524	15.659	748		rice	31.661	119.475	75.92	17.2081	19.4558	930.503	1469.64	1016.19	77.7258	1.89191	14.271	810.6		willow	37.427	112.545	0.264846	11.2837		jasmine	31.196	121.451	0.412415	17.8047
	wheat	36.332	116.8	32.67	12.5603	14.7312	1317.32	579.567	1014.57	61.0588	2.14438	15.595	749.5		rice	31.661	119.475	71.6	17.2081	19.4558	930.503	1469.64	1016.19	77.7258	1.89191	14.271	810.6		willow	30.704	103.853	0.115859	16.922
	wheat	36.332	116.8	40.93	12.5603	14.7312	1317.32	579.567	1014.57	61.0588	2.14438	15.595	749.5		rice	31.661	119.475	73.36	17.2081	19.4558	930.503	1469.64	1016.19	77.7258	1.89191	14.271	810.6		willow	30.704	103.853	0.229166	16.922
	wheat	36.332	116.8	32.58	12.5603	14.7312	1317.32	579.567	1014.57	61.0588	2.14438	15.595	749.5		rice	31.661	119.475	80.03	17.2081	19.4558	930.503	1469.64	1016.19	77.7258	1.89191	14.271	810.6		willow	30.704	103.853	0.187212	16.922
	wheat	36.332	116.8	41.63	12.5603	14.7312	1317.32	579.567	1014.57	61.0588	2.14438	15.595	749.5		rice	31.683	119.487	59.69	17.2019	19.4359	930.915	1462.28	1016.13	77.6321	1.89768	14.272	810.3		willow	30.704	103.853	0.204902	16.922
	wheat	36.332	116.8	32.69	12.5603	14.7312	1317.32	579.567	1014.57	61.0588	2.14438	15.595	749.5		rice	31.683	119.487	70.64	17.2019	19.4359	930.915	1462.28	1016.13	77.6321	1.89768	14.272	810.3		willow	30.704	103.853	0.112276	16.922
	wheat	35.962	116.753	41.6	12.559	14.7282	1317.49	578.785	1014.46	60.9509	2.13658	15.588	749.3		rice	31.683	119.487	71	17.2019	19.4359	930.915	1462.28	1016.13	77.6321	1.89768	14.272	810.3		willow	29.817	106.416	0.438882	18.9106
	wheat	35.962	116.753	41.24	12.559	14.7282	1317.49	578.785	1014.46	60.9509	2.13658	15.588	749.3		rice	31.683	119.487	57.26	17.2019	19.4359	930.915	1462.28	1016.13	77.6321	1.89768	14.272	810.3		willow	29.817	106.416	0.282542	18.9106
	wheat	35.962	116.753	41.7	12.559	14.7282	1317.49	578.785	1014.46	60.9509	2.13658	15.588	749.3		rice	31.683	119.487	66.4	17.2019	19.4359	930.915	1462.28	1016.13	77.6321	1.89768	14.272	810.3		willow	29.817	106.416	0.338921	18.9106
	wheat	35.962	116.753	41.54	12.559	14.7282	1317.49	578.785	1014.46	60.9509	2.13658	15.588	749.3		rice	31.683	119.487	76.23	17.2019	19.4359	930.915	1462.28	1016.13	77.6321	1.89768	14.272	810.3		willow	29.817	106.416	0.440907	18.9106
	wheat	35.962	116.753	41.6	12.559	14.7282	1317.49	578.785	1014.46	60.9509	2.13658	15.588	749.3		rice	31.683	119.487	74.93	17.2019	19.4359	930.915	1462.28	1016.13	77.6321	1.89768	14.272	810.3		willow	29.817	106.416	0.49144	18.9106
	wheat	36.374	117.983	55.71	7.47794	10.1466	1213.49	773.444	932.326	59.2852	2.50332	14.192	581.7		rice	31.683	119.487	74.33	17.2019	19.4359	930.915	1462.28	1016.13	77.6321	1.89768	14.272	810.3		willow	25.795	114.88	0.0709596	20.663
	wheat	36.374	117.983	55.78	7.47794	10.1466	1213.49	773.444	932.326	59.2852	2.50332	14.192	581.7		rice	31.683	119.487	71.95	17.2019	19.4359	930.915	1462.28	1016.13	77.6321	1.89768	14.272	810.3		willow	25.795	114.88	0.122793	20.663
	wheat	36.374	117.983	55.98	7.47794	10.1466	1213.49	773.444	932.326	59.2852	2.50332	14.192	581.7		rice	31.683	119.487	74.33	17.2019	19.4359	930.915	1462.28	1016.13	77.6321	1.89768	14.272	810.3		willow	25.795	114.88	0.137623	20.663
	wheat	36.374	117.983	55.9	7.47794	10.1466	1213.49	773.444	932.326	59.2852	2.50332	14.192	581.7		rice	31.666	119.471	72.33	17.2054	19.4493	930.709	1465.22	1016.2	77.6895	1.89512	14.269	810.3		willow	25.795	114.88	0.0700135	20.663
	wheat	36.374	117.983	55.79	7.47794	10.1466	1213.49	773.444	932.326	59.2852	2.50332	14.192	581.7		rice	31.666	119.471	76.41	17.2054	19.4493	930.709	1465.22	1016.2	77.6895	1.89512	14.269	810.3		willow	25.795	114.88	0.0509571	20.663
	wheat	36.325	117.708	48.01	15.9842	18.4587	971.625	1130.4	1014.08	78.5045	2.14944	14.98	790.2		rice	31.666	119.471	78.97	17.2054	19.4493	930.709	1465.22	1016.2	77.6895	1.89512	14.269	810.3		willow	32.045	118.833	0.149586	16.8179
	wheat	36.325	117.708	47.96	15.9842	18.4587	971.625	1130.4	1014.08	78.5045	2.14944	14.98	790.2		rice	31.666	119.471	70.6	17.2054	19.4493	930.709	1465.22	1016.2	77.6895	1.89512	14.269	810.3		willow	32.045	118.833	0.153118	16.8179
	wheat	36.325	117.708	47.8	15.9842	18.4587	971.625	1130.4	1014.08	78.5045	2.14944	14.98	790.2		rice	31.666	119.471	70.91	17.2054	19.4493	930.709	1465.22	1016.2	77.6895	1.89512	14.269	810.3		willow	32.045	118.833	0.227105	16.8179
	wheat	36.325	117.708	47.76	15.9842	18.4587	971.625	1130.4	1014.08	78.5045	2.14944	14.98	790.2		rice	31.666	119.475	67.73	17.2054	19.4493	930.709	1465.22	1016.2	77.6895	1.89512	14.271	810.6		willow	32.045	118.833	0.0870869	16.8179
	wheat	36.325	117.708	47.9	15.9842	18.4587	971.625	1130.4	1014.08	78.5045	2.14944	14.98	790.2		rice	31.666	119.475	75.03	17.2054	19.4493	930.709	1465.22	1016.2	77.6895	1.89512	14.271	810.6		willow	32.045	118.833	0.181946	16.8179
	wheat	37.411	117.202	52.4	13.3029	15.627	1176.17	793.823	975.77	62.4996	2.1275	15.769	722.4		rice	31.666	119.475	72.67	17.2054	19.4493	930.709	1465.22	1016.2	77.6895	1.89512	14.271	810.6		willow	39.426	116.973	0.147305	13.3301
	wheat	37.411	117.202	52.87	13.3029	15.627	1176.17	793.823	975.77	62.4996	2.1275	15.769	722.4		rice	31.666	119.475	80.67	17.2054	19.4493	930.709	1465.22	1016.2	77.6895	1.89512	14.271	810.6		willow	39.426	116.973	0.0972734	13.3301
	wheat	37.411	117.202	52.3	13.3029	15.627	1176.17	793.823	975.77	62.4996	2.1275	15.769	722.4		rice	31.666	119.475	78.59	17.2054	19.4493	930.709	1465.22	1016.2	77.6895	1.89512	14.271	810.6		willow	39.426	116.973	0.116282	13.3301
	wheat	37.411	117.202	52.7	13.3029	15.627	1176.17	793.823	975.77	62.4996	2.1275	15.769	722.4		rice	34.323	119.906	108.74	15.2818	16.5209	990.952	1288.28	1017.2	75.688	2.61348	15.242	734		willow	39.426	116.973	0.154969	13.3301
	wheat	37.411	117.202	52.23	13.3029	15.627	1176.17	793.823	975.77	62.4996	2.1275	15.769	722.4		rice	34.323	119.906	99.33	15.2818	16.5209	990.952	1288.28	1017.2	75.688	2.61348	15.242	734		willow	39.426	116.973	0.196216	13.3301
	wheat	37.429	117.097	53.75	14.1825	16.327	1207.58	823.076	986.993	61.1684	2.17571	15.655	727.6		rice	34.323	119.906	97.03	15.2818	16.5209	990.952	1288.28	1017.2	75.688	2.61348	15.242	734		willow	32.407	119.454	0.210792	16.442
	wheat	37.429	117.097	53.91	14.1825	16.327	1207.58	823.076	986.993	61.1684	2.17571	15.655	727.6		rice	34.323	119.906	110.26	15.2818	16.5209	990.952	1288.28	1017.2	75.688	2.61348	15.242	734		willow	32.407	119.454	0.27442	16.442
	wheat	37.429	117.097	53.01	14.1825	16.327	1207.58	823.076	986.993	61.1684	2.17571	15.655	727.6		rice	34.323	119.906	112.63	15.2818	16.5209	990.952	1288.28	1017.2	75.688	2.61348	15.242	734		willow	32.407	119.454	0.182572	16.442
	wheat	37.429	117.097	53	14.1825	16.327	1207.58	823.076	986.993	61.1684	2.17571	15.655	727.6		rice	34.323	119.906	78.64	15.2818	16.5209	990.952	1288.28	1017.2	75.688	2.61348	15.242	734		willow	32.407	119.454	0.179596	16.442
	wheat	37.429	117.097	53.64	14.1825	16.327	1207.58	823.076	986.993	61.1684	2.17571	15.655	727.6		rice	34.323	119.906	70.67	15.2818	16.5209	990.952	1288.28	1017.2	75.688	2.61348	15.242	734		willow	32.407	119.454	0.161891	16.442
	wheat	37.109	117.213	69.35	14.1551	16.3975	1339.36	660.372	1015.11	65.124	2.01353	15.875	870.1		rice	34.323	119.906	68.31	15.2818	16.5209	990.952	1288.28	1017.2	75.688	2.61348	15.242	734		willow	23.145	113.049	0.186382	23.5265
	wheat	37.109	117.213	69.81	14.1551	16.3975	1339.36	660.372	1015.11	65.124	2.01353	15.875	870.1		rice	34.323	119.906	73.98	15.2818	16.5209	990.952	1288.28	1017.2	75.688	2.61348	15.242	734		willow	23.145	113.049	0.129199	23.5265
	wheat	37.109	117.213	68.59	14.1551	16.3975	1339.36	660.372	1015.11	65.124	2.01353	15.875	870.1		rice	34.323	119.906	76.61	15.2818	16.5209	990.952	1288.28	1017.2	75.688	2.61348	15.242	734		willow	23.145	113.049	0.178916	23.5265
	wheat	37.109	117.213	69.22	14.1551	16.3975	1339.36	660.372	1015.11	65.124	2.01353	15.875	870.1		rice	34.316	119.892	71.29	15.2841	16.5516	990.663	1293.38	1017.2	75.7191	2.59095	15.233	735.6		willow	23.145	113.049	0.0911976	23.5265
	wheat	37.109	117.213	69.74	14.1551	16.3975	1339.36	660.372	1015.11	65.124	2.01353	15.875	870.1		rice	34.316	119.892	70.13	15.2841	16.5516	990.663	1293.38	1017.2	75.7191	2.59095	15.233	735.6		willow	23.145	113.049	0.154206	23.5265
	wheat	37.256	117.211	68.95	13.9642	16.2632	1350.23	663.355	1015.64	65.7222	1.99219	15.883	862.4		rice	34.316	119.892	71.29	15.2841	16.5516	990.663	1293.38	1017.2	75.7191	2.59095	15.233	735.6		willow	41.772	123.438	0.457213	9.45236
	wheat	37.256	117.211	69.33	13.9642	16.2632	1350.23	663.355	1015.64	65.7222	1.99219	15.883	862.4		rice	34.316	119.892	72.61	15.2841	16.5516	990.663	1293.38	1017.2	75.7191	2.59095	15.233	735.6		willow	41.772	123.438	0.253834	9.45236
	wheat	37.256	117.211	69.72	13.9642	16.2632	1350.23	663.355	1015.64	65.7222	1.99219	15.883	862.4		rice	34.316	119.892	68.62	15.2841	16.5516	990.663	1293.38	1017.2	75.7191	2.59095	15.233	735.6		willow	41.772	123.438	0.426255	9.45236
	wheat	37.256	117.211	68.64	13.9642	16.2632	1350.23	663.355	1015.64	65.7222	1.99219	15.883	862.4		rice	34.322	119.894	63.33	15.2848	16.5333	991.024	1289.42	1017.2	75.6689	2.60681	15.24	734.5		willow	41.772	123.438	0.295557	9.45236
	wheat	37.256	117.211	68.69	13.9642	16.2632	1350.23	663.355	1015.64	65.7222	1.99219	15.883	862.4		rice	34.322	119.894	67	15.2848	16.5333	991.024	1289.42	1017.2	75.6689	2.60681	15.24	734.5		willow	41.772	123.438	0.183831	9.45236
	wheat	37.224	117.201	53.21	13.8132	16.1376	1360.22	648.49	1015.6	65.6887	2.00271	15.901	860.1		rice	34.322	119.894	63.69	15.2848	16.5333	991.024	1289.42	1017.2	75.6689	2.60681	15.24	734.5		willow	34.265	108.065	0.365798	14.1591
	wheat	37.224	117.201	52.93	13.8132	16.1376	1360.22	648.49	1015.6	65.6887	2.00271	15.901	860.1		rice	34.322	119.894	62.45	15.2848	16.5333	991.024	1289.42	1017.2	75.6689	2.60681	15.24	734.5		willow	34.265	108.065	0.364197	14.1591
	wheat	37.224	117.201	52.97	13.8132	16.1376	1360.22	648.49	1015.6	65.6887	2.00271	15.901	860.1		rice	34.322	119.894	64.05	15.2848	16.5333	991.024	1289.42	1017.2	75.6689	2.60681	15.24	734.5		willow	34.265	108.065	0.173292	14.1591
	wheat	37.224	117.201	52.63	13.8132	16.1376	1360.22	648.49	1015.6	65.6887	2.00271	15.901	860.1		rice	34.31	119.9	51.65	15.2812	16.5391	990.588	1292.16	1017.2	75.7383	2.5977	15.235	735.2		willow	34.265	108.065	0.402427	14.1591
	wheat	37.224	117.201	52.8	13.8132	16.1376	1360.22	648.49	1015.6	65.6887	2.00271	15.901	860.1		rice	34.31	119.9	57.02	15.2812	16.5391	990.588	1292.16	1017.2	75.7383	2.5977	15.235	735.2		willow	34.265	108.065	0.349111	14.1591
	wheat	37.278	117.156	52.32	13.9963	16.2954	1348.81	663.944	1015.5	65.6596	2.00002	15.882	863.7		rice	34.31	119.9	52.98	15.2812	16.5391	990.588	1292.16	1017.2	75.7383	2.5977	15.235	735.2		willow	25.078	110.3	0.300793	20.0165
	wheat	37.278	117.156	52.32	13.9963	16.2954	1348.81	663.944	1015.5	65.6596	2.00002	15.882	863.7		rice	34.31	119.9	62.73	15.2812	16.5391	990.588	1292.16	1017.2	75.7383	2.5977	15.235	735.2		willow	25.078	110.3	0.351362	20.0165
	wheat	37.278	117.156	52.91	13.9963	16.2954	1348.81	663.944	1015.5	65.6596	2.00002	15.882	863.7		rice	34.31	119.9	67.02	15.2812	16.5391	990.588	1292.16	1017.2	75.7383	2.5977	15.235	735.2		willow	25.078	110.3	0.390298	20.0165
	wheat	37.278	117.156	52.84	13.9963	16.2954	1348.81	663.944	1015.5	65.6596	2.00002	15.882	863.7		rice	34.328	119.907	80.92	15.2818	16.5209	990.952	1288.28	1017.2	75.688	2.61348	15.249	733.3		willow	25.078	110.3	0.388599	20.0165
	wheat	37.278	117.156	52.45	13.9963	16.2954	1348.81	663.944	1015.5	65.6596	2.00002	15.882	863.7		rice	34.328	119.907	87.73	15.2818	16.5209	990.952	1288.28	1017.2	75.688	2.61348	15.249	733.3		willow	25.078	110.3	0.410938	20.0165
	wheat	32.394	119.416	58.77	13.933	16.2816	1355.27	665.733	1015.56	65.8174	2.01135	15.896	863.4		rice	34.328	119.907	81.67	15.2818	16.5209	990.952	1288.28	1017.2	75.688	2.61348	15.249	733.3		willow	31.196	121.451	0.233106	17.8047
	wheat	32.394	119.416	58.73	13.933	16.2816	1355.27	665.733	1015.56	65.8174	2.01135	15.896	863.4		rice	34.328	119.907	80.33	15.2818	16.5209	990.952	1288.28	1017.2	75.688	2.61348	15.249	733.3		willow	31.196	121.451	0.263524	17.8047
	wheat	32.394	119.416	58.76	13.933	16.2816	1355.27	665.733	1015.56	65.8174	2.01135	15.896	863.4		rice	34.328	119.907	79.03	15.2818	16.5209	990.952	1288.28	1017.2	75.688	2.61348	15.249	733.3		willow	31.196	121.451	0.223112	17.8047
	wheat	32.394	119.416	58.67	13.933	16.2816	1355.27	665.733	1015.56	65.8174	2.01135	15.896	863.4		rice	34.32	119.893	100.67	15.2841	16.5516	990.663	1293.38	1017.2	75.7191	2.59095	15.24	734.5		willow	31.196	121.451	0.25853	17.8047
	wheat	32.394	119.416	59.06	13.933	16.2816	1355.27	665.733	1015.56	65.8174	2.01135	15.896	863.4		rice	34.32	119.893	99.3	15.2841	16.5516	990.663	1293.38	1017.2	75.7191	2.59095	15.24	734.5		willow	31.196	121.451	0.1287	17.8047
	wheat	32.493	119.455	58.03	14.5593	17.0949	1216.02	967.51	999.246	64.2968	2.04156	15.682	772.2		rice	34.32	119.893	97.37	15.2841	16.5516	990.663	1293.38	1017.2	75.7191	2.59095	15.24	734.5		willow	31.146	121.236	0.140706	17.8609
	wheat	32.493	119.455	58.64	14.5593	17.0949	1216.02	967.51	999.246	64.2968	2.04156	15.682	772.2		rice	34.32	119.893	94.67	15.2841	16.5516	990.663	1293.38	1017.2	75.7191	2.59095	15.24	734.5		willow	31.146	121.236	0.206232	17.8609
	wheat	32.493	119.455	58.67	14.5593	17.0949	1216.02	967.51	999.246	64.2968	2.04156	15.682	772.2		rice	34.32	119.893	90.61	15.2841	16.5516	990.663	1293.38	1017.2	75.7191	2.59095	15.24	734.5		willow	31.146	121.236	0.237218	17.8609
	wheat	32.493	119.455	58.18	14.5593	17.0949	1216.02	967.51	999.246	64.2968	2.04156	15.682	772.2		rice	34.323	119.904	98.73	15.2818	16.5209	990.952	1288.28	1017.2	75.688	2.61348	15.242	734		willow	31.146	121.236	0.180746	17.8609
	wheat	32.493	119.455	58.02	14.5593	17.0949	1216.02	967.51	999.246	64.2968	2.04156	15.682	772.2		rice	34.323	119.904	94.27	15.2818	16.5209	990.952	1288.28	1017.2	75.688	2.61348	15.242	734		willow	31.146	121.236	0.168509	17.8609
	wheat	32.994	118.712	54.32	14.574	17.0011	1240.65	976.285	999.255	62.9907	2.2437	15.752	763.1		rice	34.323	119.904	90.75	15.2818	16.5209	990.952	1288.28	1017.2	75.688	2.61348	15.242	734
	wheat	32.994	118.712	54.31	14.574	17.0011	1240.65	976.285	999.255	62.9907	2.2437	15.752	763.1		rice	34.323	119.904	93.27	15.2818	16.5209	990.952	1288.28	1017.2	75.688	2.61348	15.242	734
	wheat	32.994	118.712	54.3	14.574	17.0011	1240.65	976.285	999.255	62.9907	2.2437	15.752	763.1		rice	34.323	119.904	94.3	15.2818	16.5209	990.952	1288.28	1017.2	75.688	2.61348	15.242	734
	wheat	32.994	118.712	54.63	14.574	17.0011	1240.65	976.285	999.255	62.9907	2.2437	15.752	763.1		rice	26.089	119.23	143.28	21.6946	24.3979	1120.96	1234.7	1012.25	74.5295	2.14718	13.892	925.4
	wheat	32.994	118.712	54.68	14.574	17.0011	1240.65	976.285	999.255	62.9907	2.2437	15.752	763.1		rice	26.089	119.23	142.01	21.6946	24.3979	1120.96	1234.7	1012.25	74.5295	2.14718	13.892	925.4
	wheat	33.085	119.005	54.92	13.8152	16.2094	1368.12	646.721	1015.66	65.6457	2.03589	15.908	863.7		rice	26.089	119.23	135.42	21.6946	24.3979	1120.96	1234.7	1012.25	74.5295	2.14718	13.892	925.4
	wheat	33.085	119.005	55.32	13.8152	16.2094	1368.12	646.721	1015.66	65.6457	2.03589	15.908	863.7		rice	26.089	119.23	140.3	21.6946	24.3979	1120.96	1234.7	1012.25	74.5295	2.14718	13.892	925.4
	wheat	33.085	119.005	54.74	13.8152	16.2094	1368.12	646.721	1015.66	65.6457	2.03589	15.908	863.7		rice	26.089	119.23	141.31	21.6946	24.3979	1120.96	1234.7	1012.25	74.5295	2.14718	13.892	925.4
	wheat	33.085	119.005	55.17	13.8152	16.2094	1368.12	646.721	1015.66	65.6457	2.03589	15.908	863.7		rice	26.088	119.228	134.09	21.6946	24.3979	1120.96	1234.7	1012.25	74.5295	2.14718	13.892	925.4
	wheat	33.085	119.005	53.9	13.8152	16.2094	1368.12	646.721	1015.66	65.6457	2.03589	15.908	863.7		rice	26.088	119.228	136.09	21.6946	24.3979	1120.96	1234.7	1012.25	74.5295	2.14718	13.892	925.4
	wheat	34.044	119.615	42.33	14.0531	16.4523	1254.77	929.749	987.741	62.8235	2.50437	16.406	715.5		rice	26.088	119.228	130.67	21.6946	24.3979	1120.96	1234.7	1012.25	74.5295	2.14718	13.892	925.4
	wheat	34.044	119.615	42.32	14.0531	16.4523	1254.77	929.749	987.741	62.8235	2.50437	16.406	715.5		rice	26.088	119.228	121.63	21.6946	24.3979	1120.96	1234.7	1012.25	74.5295	2.14718	13.892	925.4
	wheat	34.044	119.615	42.34	14.0531	16.4523	1254.77	929.749	987.741	62.8235	2.50437	16.406	715.5		rice	26.088	119.228	120.67	21.6946	24.3979	1120.96	1234.7	1012.25	74.5295	2.14718	13.892	925.4
	wheat	34.044	119.615	42.3	14.0531	16.4523	1254.77	929.749	987.741	62.8235	2.50437	16.406	715.5		rice	26.087	119.229	127.98	21.6946	24.3979	1120.96	1234.7	1012.25	74.5295	2.14718	13.892	925.4
	wheat	34.044	119.615	42.47	14.0531	16.4523	1254.77	929.749	987.741	62.8235	2.50437	16.406	715.5		rice	26.087	119.229	125.91	21.6946	24.3979	1120.96	1234.7	1012.25	74.5295	2.14718	13.892	925.4
	wheat	38.201	114.56	45.29	12.5385	14.9361	1224.09	966.667	958.433	63.6448	2.81216	15.212	698.3		rice	26.087	119.229	120.23	21.6946	24.3979	1120.96	1234.7	1012.25	74.5295	2.14718	13.892	925.4
	wheat	38.201	114.56	45.32	12.5385	14.9361	1224.09	966.667	958.433	63.6448	2.81216	15.212	698.3		rice	26.087	119.229	124.91	21.6946	24.3979	1120.96	1234.7	1012.25	74.5295	2.14718	13.892	925.4
	wheat	38.201	114.56	45.33	12.5385	14.9361	1224.09	966.667	958.433	63.6448	2.81216	15.212	698.3		rice	26.087	119.229	124.29	21.6946	24.3979	1120.96	1234.7	1012.25	74.5295	2.14718	13.892	925.4
	wheat	38.201	114.56	42.9	12.5385	14.9361	1224.09	966.667	958.433	63.6448	2.81216	15.212	698.3		rice	26.086	119.23	129.29	21.6946	24.3979	1120.96	1234.7	1012.25	74.5295	2.14718	13.892	925.4
	wheat	38.201	114.56	45.33	12.5385	14.9361	1224.09	966.667	958.433	63.6448	2.81216	15.212	698.3		rice	26.086	119.23	119.41	21.6946	24.3979	1120.96	1234.7	1012.25	74.5295	2.14718	13.892	925.4
	wheat	38.202	114.542	42.85	13.6968	16.4721	1218.97	911.184	987.39	66.1829	2.15763	16.064	764		rice	26.086	119.23	112.92	21.6946	24.3979	1120.96	1234.7	1012.25	74.5295	2.14718	13.892	925.4
	wheat	38.202	114.542	45.19	13.6968	16.4721	1218.97	911.184	987.39	66.1829	2.15763	16.064	764		rice	26.086	119.23	112.33	21.6946	24.3979	1120.96	1234.7	1012.25	74.5295	2.14718	13.892	925.4
	wheat	38.202	114.542	42.98	13.6968	16.4721	1218.97	911.184	987.39	66.1829	2.15763	16.064	764		rice	26.086	119.23	129.67	21.6946	24.3979	1120.96	1234.7	1012.25	74.5295	2.14718	13.892	925.4
	wheat	38.202	114.542	44.82	13.6968	16.4721	1218.97	911.184	987.39	66.1829	2.15763	16.064	764		rice	26.087	119.23	126.29	21.6946	24.3979	1120.96	1234.7	1012.25	74.5295	2.14718	13.892	925.4
	wheat	38.202	114.542	43.13	13.6968	16.4721	1218.97	911.184	987.39	66.1829	2.15763	16.064	764		rice	26.087	119.23	125.62	21.6946	24.3979	1120.96	1234.7	1012.25	74.5295	2.14718	13.892	925.4
	wheat	38.246	114.544	43.75	14.4598	16.8985	1295.27	787.704	999.705	63.6744	2.39804	15.877	794.3		rice	26.087	119.23	127.29	21.6946	24.3979	1120.96	1234.7	1012.25	74.5295	2.14718	13.892	925.4
	wheat	38.246	114.544	43.97	14.4598	16.8985	1295.27	787.704	999.705	63.6744	2.39804	15.877	794.3		rice	26.087	119.23	122.67	21.6946	24.3979	1120.96	1234.7	1012.25	74.5295	2.14718	13.892	925.4
	wheat	38.246	114.544	43.97	14.4598	16.8985	1295.27	787.704	999.705	63.6744	2.39804	15.877	794.3		rice	26.087	119.23	123.67	21.6946	24.3979	1120.96	1234.7	1012.25	74.5295	2.14718	13.892	925.4
	wheat	38.246	114.544	45.01	14.4598	16.8985	1295.27	787.704	999.705	63.6744	2.39804	15.877	794.3		rice	22.844	108.245	65.64	22.6587	25.0669	1131.97	1106.61	1002.61	78.4519	2.3836	13.322	1041.2
	wheat	38.246	114.544	43.75	14.4598	16.8985	1295.27	787.704	999.705	63.6744	2.39804	15.877	794.3		rice	22.844	108.245	64	22.6587	25.0669	1131.97	1106.61	1002.61	78.4519	2.3836	13.322	1041.2
	wheat	38.276	114.546	45.25	14.6243	17.4029	1271.11	776.436	1007.54	65.9632	2.06287	15.773	799.1		rice	22.844	108.245	66.33	22.6587	25.0669	1131.97	1106.61	1002.61	78.4519	2.3836	13.322	1041.2
	wheat	38.276	114.546	42.99	14.6243	17.4029	1271.11	776.436	1007.54	65.9632	2.06287	15.773	799.1		rice	22.844	108.248	62.02	22.6643	25.0753	1132.94	1107.39	1002.86	78.4501	2.38397	13.322	1041.2
	wheat	38.276	114.546	43.72	14.6243	17.4029	1271.11	776.436	1007.54	65.9632	2.06287	15.773	799.1		rice	22.844	108.248	62.67	22.6643	25.0753	1132.94	1107.39	1002.86	78.4501	2.38397	13.322	1041.2
	wheat	38.276	114.546	44.99	14.6243	17.4029	1271.11	776.436	1007.54	65.9632	2.06287	15.773	799.1		rice	22.844	108.248	62.67	22.6643	25.0753	1132.94	1107.39	1002.86	78.4501	2.38397	13.322	1041.2
	wheat	38.276	114.546	44.72	14.6243	17.4029	1271.11	776.436	1007.54	65.9632	2.06287	15.773	799.1		rice	29.279	120.854	108.74	16.8845	19.1265	913.616	1445.44	976.834	76.4534	2.00946	13.192	703.3
	wheat	38.358	114.556	57.15	14.6594	17.5146	1270.67	737.956	1009.16	66.7003	2.00351	15.742	807.5		rice	29.279	120.854	109.04	16.8845	19.1265	913.616	1445.44	976.834	76.4534	2.00946	13.192	703.3
	wheat	38.358	114.556	56.71	14.6594	17.5146	1270.67	737.956	1009.16	66.7003	2.00351	15.742	807.5		rice	29.279	120.854	110.67	16.8845	19.1265	913.616	1445.44	976.834	76.4534	2.00946	13.192	703.3
	wheat	38.358	114.556	56.01	14.6594	17.5146	1270.67	737.956	1009.16	66.7003	2.00351	15.742	807.5		rice	29.3	120.814	86.03	16.5459	18.8247	905.939	1471.71	970.292	76.5608	2.04665	13.336	722.8
	wheat	38.358	114.556	56.72	14.6594	17.5146	1270.67	737.956	1009.16	66.7003	2.00351	15.742	807.5		rice	29.3	120.814	87.03	16.5459	18.8247	905.939	1471.71	970.292	76.5608	2.04665	13.336	722.8
	wheat	38.358	114.556	56.33	14.6594	17.5146	1270.67	737.956	1009.16	66.7003	2.00351	15.742	807.5		rice	29.3	120.814	92.7	16.5459	18.8247	905.939	1471.71	970.292	76.5608	2.04665	13.336	722.8
	wheat	38.401	114.553	57.29	14.6485	17.5209	1269.08	732.784	1009.06	66.8664	1.99163	15.761	800.7		rice	29.015	119.479	59.62	18.9945	21.4051	1027.36	1716.07	1006.51	74.7254	1.53042	13.597	907.7
	wheat	38.401	114.553	57.72	14.6485	17.5209	1269.08	732.784	1009.06	66.8664	1.99163	15.761	800.7		rice	29.015	119.479	58.06	18.9945	21.4051	1027.36	1716.07	1006.51	74.7254	1.53042	13.597	907.7
	wheat	38.401	114.553	57.72	14.6485	17.5209	1269.08	732.784	1009.06	66.8664	1.99163	15.761	800.7		rice	29.015	119.479	55.35	18.9945	21.4051	1027.36	1716.07	1006.51	74.7254	1.53042	13.597	907.7
	wheat	38.401	114.553	57.9	14.6485	17.5209	1269.08	732.784	1009.06	66.8664	1.99163	15.761	800.7		rice	29.015	119.479	50.36	18.9945	21.4051	1027.36	1716.07	1006.51	74.7254	1.53042	13.597	907.7
	wheat	38.401	114.553	57.35	14.6485	17.5209	1269.08	732.784	1009.06	66.8664	1.99163	15.761	800.7		rice	29.015	119.479	51.35	18.9945	21.4051	1027.36	1716.07	1006.51	74.7254	1.53042	13.597	907.7
	wheat	38.416	114.516	57.8	15.0024	17.847	1265.52	640.926	1012.12	67.6754	1.89084	15.706	823.8		rice	30.003	120.799	95.97	18.3806	20.1193	948.605	1669.02	1015.39	76.5791	2.02903	13.715	884.8
	wheat	38.416	114.516	57.8	15.0024	17.847	1265.52	640.926	1012.12	67.6754	1.89084	15.706	823.8		rice	30.003	120.799	90.97	18.3806	20.1193	948.605	1669.02	1015.39	76.5791	2.02903	13.715	884.8
	wheat	38.416	114.516	57.64	15.0024	17.847	1265.52	640.926	1012.12	67.6754	1.89084	15.706	823.8		rice	30.003	120.799	87.25	18.3806	20.1193	948.605	1669.02	1015.39	76.5791	2.02903	13.715	884.8
	wheat	38.416	114.516	57.72	15.0024	17.847	1265.52	640.926	1012.12	67.6754	1.89084	15.706	823.8		rice	30.003	120.801	82.61	18.3806	20.1193	948.605	1669.02	1015.39	76.5791	2.02903	13.719	884.5
	wheat	38.416	114.516	57.28	15.0024	17.847	1265.52	640.926	1012.12	67.6754	1.89084	15.706	823.8		rice	30.003	120.801	82.89	18.3806	20.1193	948.605	1669.02	1015.39	76.5791	2.02903	13.719	884.5
	wheat	38.325	114.553	59.18	15.0248	17.8341	1276.5	601.594	1012.39	67.7064	1.92604	15.701	829.3		rice	30.003	120.801	87.19	18.3806	20.1193	948.605	1669.02	1015.39	76.5791	2.02903	13.719	884.5
	wheat	38.325	114.553	59.26	15.0248	17.8341	1276.5	601.594	1012.39	67.7064	1.92604	15.701	829.3		rice	30.003	120.801	81.81	18.3806	20.1193	948.605	1669.02	1015.39	76.5791	2.02903	13.719	884.5
	wheat	38.325	114.553	59.33	15.0248	17.8341	1276.5	601.594	1012.39	67.7064	1.92604	15.701	829.3		rice	30.003	120.801	88.61	18.3806	20.1193	948.605	1669.02	1015.39	76.5791	2.02903	13.719	884.5
	wheat	38.325	114.553	50.31	15.0248	17.8341	1276.5	601.594	1012.39	67.7064	1.92604	15.701	829.3		rice	28.65	118.564	91.03	18.9157	21.3485	1017.76	1892.75	1001.03	75.9314	1.97175	13.808	963.9
	wheat	38.325	114.553	50.41	15.0248	17.8341	1276.5	601.594	1012.39	67.7064	1.92604	15.701	829.3		rice	28.65	118.564	87.52	18.9157	21.3485	1017.76	1892.75	1001.03	75.9314	1.97175	13.808	963.9
	wheat	38.369	114.629	50.95	15.2384	17.9616	1256.08	657.948	1012.07	67.6608	1.93638	15.681	835.6		rice	28.65	118.564	93.97	18.9157	21.3485	1017.76	1892.75	1001.03	75.9314	1.97175	13.808	963.9
	wheat	38.369	114.629	51.01	15.2384	17.9616	1256.08	657.948	1012.07	67.6608	1.93638	15.681	835.6		rice	28.65	118.564	86.58	18.9157	21.3485	1017.76	1892.75	1001.03	75.9314	1.97175	13.808	963.9
	wheat	38.369	114.629	50.33	15.2384	17.9616	1256.08	657.948	1012.07	67.6608	1.93638	15.681	835.6		rice	28.65	118.564	98.84	18.9157	21.3485	1017.76	1892.75	1001.03	75.9314	1.97175	13.808	963.9
	wheat	38.369	114.629	59.96	15.2384	17.9616	1256.08	657.948	1012.07	67.6608	1.93638	15.681	835.6		rice	28.94	116.132	63.87	19.0604	20.8859	905.279	2051.11	1013.73	75.8255	2.11684	14.426	929
	wheat	38.369	114.629	51.2	15.2384	17.9616	1256.08	657.948	1012.07	67.6608	1.93638	15.681	835.6		rice	28.94	116.132	71.14	19.0604	20.8859	905.279	2051.11	1013.73	75.8255	2.11684	14.426	929
	wheat	38.385	114.642	51.56	15.2887	17.9426	1266.66	624.76	1012.24	67.4503	1.9698	15.659	839.4		rice	28.94	116.132	66.82	19.0604	20.8859	905.279	2051.11	1013.73	75.8255	2.11684	14.426	929
	wheat	38.385	114.642	51.28	15.2887	17.9426	1266.66	624.76	1012.24	67.4503	1.9698	15.659	839.4		rice	28.94	116.133	64.06	19.0604	20.8859	905.279	2051.11	1013.73	75.8255	2.11684	14.426	929
	wheat	38.385	114.642	59.29	15.2887	17.9426	1266.66	624.76	1012.24	67.4503	1.9698	15.659	839.4		rice	28.94	116.133	69.86	19.0604	20.8859	905.279	2051.11	1013.73	75.8255	2.11684	14.426	929
	wheat	38.385	114.642	51.33	15.2887	17.9426	1266.66	624.76	1012.24	67.4503	1.9698	15.659	839.4		rice	28.94	116.133	60.15	19.0604	20.8859	905.279	2051.11	1013.73	75.8255	2.11684	14.426	929
	wheat	38.385	114.642	51.26	15.2887	17.9426	1266.66	624.76	1012.24	67.4503	1.9698	15.659	839.4		rice	28.52	112.71	52.44	18.063	20.0579	964.292	1811.58	1012.02	83.3018	1.91938	13.02	887.8
	wheat	38.616	115.03	43.24	15.2743	17.9408	1272.75	602.053	1012.42	67.3812	1.96839	15.673	840.7		rice	28.52	112.71	54.08	18.063	20.0579	964.292	1811.58	1012.02	83.3018	1.91938	13.02	887.8
	wheat	38.616	115.03	51.04	15.2743	17.9408	1272.75	602.053	1012.42	67.3812	1.96839	15.673	840.7		rice	28.52	112.71	51.84	18.063	20.0579	964.292	1811.58	1012.02	83.3018	1.91938	13.02	887.8
	wheat	38.616	115.03	43.33	15.2743	17.9408	1272.75	602.053	1012.42	67.3812	1.96839	15.673	840.7		rice	28.21	113.09	32.55	18.2349	20.3548	990.637	1954.37	1008.91	82.1353	1.89981	13.043	915.5
	wheat	38.616	115.03	46.23	15.2743	17.9408	1272.75	602.053	1012.42	67.3812	1.96839	15.673	840.7		rice	28.21	113.09	29.88	18.2349	20.3548	990.637	1954.37	1008.91	82.1353	1.89981	13.043	915.5
	wheat	38.616	115.03	54.93	15.2743	17.9408	1272.75	602.053	1012.42	67.3812	1.96839	15.673	840.7		rice	28.21	113.09	31.88	18.2349	20.3548	990.637	1954.37	1008.91	82.1353	1.89981	13.043	915.5
	wheat	38.617	115.034	74.91	15.6064	17.6095	1252.58	737.571	1011.47	66.8704	1.9722	15.55	841		rice	28.231	113.32	42.87	18.3326	20.4055	983.761	1996.45	1007.84	82.3958	1.77734	13.063	921.3
	wheat	38.617	115.034	76.03	15.6064	17.6095	1252.58	737.571	1011.47	66.8704	1.9722	15.55	841		rice	28.231	113.32	36.19	18.3326	20.4055	983.761	1996.45	1007.84	82.3958	1.77734	13.063	921.3
	wheat	38.617	115.034	76.1	15.6064	17.6095	1252.58	737.571	1011.47	66.8704	1.9722	15.55	841		rice	28.231	113.32	36.5	18.3326	20.4055	983.761	1996.45	1007.84	82.3958	1.77734	13.063	921.3
	wheat	38.617	115.034	75.1	15.6064	17.6095	1252.58	737.571	1011.47	66.8704	1.9722	15.55	841		rice	28.23	113.33	97.11	18.3329	20.4012	983.973	1994.98	1007.49	82.3598	1.77404	13.052	920.6
	wheat	38.617	115.034	76.57	15.6064	17.6095	1252.58	737.571	1011.47	66.8704	1.9722	15.55	841		rice	28.23	113.33	98.27	18.3329	20.4012	983.973	1994.98	1007.49	82.3598	1.77404	13.052	920.6
	wheat	38.618	115.064	43.61	15.5241	17.4414	1276.36	700.035	1010.98	66.9833	1.97212	15.553	847.3		rice	28.23	113.33	99.67	18.3329	20.4012	983.973	1994.98	1007.49	82.3598	1.77404	13.052	920.6
	wheat	38.618	115.064	43.28	15.5241	17.4414	1276.36	700.035	1010.98	66.9833	1.97212	15.553	847.3		rice	28.232	113.321	57.81	18.3326	20.4055	983.761	1996.45	1007.84	82.3958	1.77734	13.063	921.3
	wheat	38.618	115.064	45.29	15.5241	17.4414	1276.36	700.035	1010.98	66.9833	1.97212	15.553	847.3		rice	28.232	113.321	50.48	18.3326	20.4055	983.761	1996.45	1007.84	82.3958	1.77734	13.063	921.3
	wheat	38.618	115.064	46.01	15.5241	17.4414	1276.36	700.035	1010.98	66.9833	1.97212	15.553	847.3		rice	28.232	113.321	52.9	18.3326	20.4055	983.761	1996.45	1007.84	82.3958	1.77734	13.063	921.3
	wheat	38.618	115.064	43.61	15.5241	17.4414	1276.36	700.035	1010.98	66.9833	1.97212	15.553	847.3		rice	28.23	113.32	44.22	18.3658	20.4356	985.216	1992.64	1008.23	82.3264	1.77425	13.063	921.3
	wheat	38.67	115.113	53.54	15.1095	17.0929	1218.5	992.844	1009.85	71.1111	1.89544	15.418	840.4		rice	28.23	113.32	41.8	18.3658	20.4356	985.216	1992.64	1008.23	82.3264	1.77425	13.063	921.3
	wheat	38.67	115.113	54.2	15.1095	17.0929	1218.5	992.844	1009.85	71.1111	1.89544	15.418	840.4		rice	28.23	113.32	40.96	18.3658	20.4356	985.216	1992.64	1008.23	82.3264	1.77425	13.063	921.3
	wheat	38.67	115.113	53.97	15.1095	17.0929	1218.5	992.844	1009.85	71.1111	1.89544	15.418	840.4		rice	27.83	112.85	31.62	18.4507	20.572	1021	1652.93	1010.58	81.6205	1.95846	12.976	916.5
	wheat	38.67	115.113	53.7	15.1095	17.0929	1218.5	992.844	1009.85	71.1111	1.89544	15.418	840.4		rice	27.83	112.85	30.6	18.4507	20.572	1021	1652.93	1010.58	81.6205	1.95846	12.976	916.5
	wheat	38.67	115.113	54.02	15.1095	17.0929	1218.5	992.844	1009.85	71.1111	1.89544	15.418	840.4		rice	27.83	112.85	34.26	18.4507	20.572	1021	1652.93	1010.58	81.6205	1.95846	12.976	916.5
	wheat	38.681	115.113	53.46	15.431	17.7003	1333.21	531.862	1010.56	66.1968	2.01368	15.658	852.3		rice	27.83	112.851	29.27	18.4507	20.572	1021	1652.93	1010.58	81.6205	1.95846	12.976	916.5
	wheat	38.681	115.113	53.77	15.431	17.7003	1333.21	531.862	1010.56	66.1968	2.01368	15.658	852.3		rice	27.83	112.851	32.57	18.4507	20.572	1021	1652.93	1010.58	81.6205	1.95846	12.976	916.5
	wheat	38.681	115.113	53.5	15.431	17.7003	1333.21	531.862	1010.56	66.1968	2.01368	15.658	852.3		rice	27.83	112.851	29.58	18.4507	20.572	1021	1652.93	1010.58	81.6205	1.95846	12.976	916.5
	wheat	38.681	115.113	53.61	15.431	17.7003	1333.21	531.862	1010.56	66.1968	2.01368	15.658	852.3		rice	27.84	112.85	37.22	18.4364	20.562	1020.17	1659.63	1010.57	81.6306	1.957	12.982	918.3
	wheat	38.681	115.113	53.36	15.431	17.7003	1333.21	531.862	1010.56	66.1968	2.01368	15.658	852.3		rice	27.84	112.85	44.26	18.4364	20.562	1020.17	1659.63	1010.57	81.6306	1.957	12.982	918.3
	wheat	38.691	115.143	53.6	15.3645	17.6632	1342.66	524.211	1010.34	66.351	2.01074	15.666	852		rice	27.84	112.85	39.88	18.4364	20.562	1020.17	1659.63	1010.57	81.6306	1.957	12.982	918.3
	wheat	38.691	115.143	53.67	15.3645	17.6632	1342.66	524.211	1010.34	66.351	2.01074	15.666	852		rice	27.87	112.78	31.94	18.1932	20.362	1012.14	1677.36	1007.67	81.9258	1.97015	12.978	905.8
	wheat	38.691	115.143	53.47	15.3645	17.6632	1342.66	524.211	1010.34	66.351	2.01074	15.666	852		rice	27.87	112.78	29.27	18.1932	20.362	1012.14	1677.36	1007.67	81.9258	1.97015	12.978	905.8
	wheat	38.691	115.143	53.63	15.3645	17.6632	1342.66	524.211	1010.34	66.351	2.01074	15.666	852		rice	27.87	112.78	29.58	18.1932	20.362	1012.14	1677.36	1007.67	81.9258	1.97015	12.978	905.8
	wheat	38.691	115.143	53.29	15.3645	17.6632	1342.66	524.211	1010.34	66.351	2.01074	15.666	852		rice	27.87	112.78	40.25	18.1932	20.362	1012.14	1677.36	1007.67	81.9258	1.97015	12.978	905.8
	wheat	38.789	115.181	43.98	15.4214	17.363	1283.72	821.734	1009.86	67.7344	1.877	15.518	848.3		rice	27.87	112.78	43.64	18.1932	20.362	1012.14	1677.36	1007.67	81.9258	1.97015	12.978	905.8
	wheat	38.789	115.181	48.71	15.4214	17.363	1283.72	821.734	1009.86	67.7344	1.877	15.518	848.3		rice	27.87	112.78	44.99	18.1932	20.362	1012.14	1677.36	1007.67	81.9258	1.97015	12.978	905.8
	wheat	38.789	115.181	51.25	15.4214	17.363	1283.72	821.734	1009.86	67.7344	1.877	15.518	848.3		rice	27.52	112.72	41.58	18.6032	20.6835	1032.88	1460.67	1005.49	81.4963	2.05194	12.944	911.5
	wheat	38.789	115.181	48.99	15.4214	17.363	1283.72	821.734	1009.86	67.7344	1.877	15.518	848.3		rice	27.52	112.72	48.59	18.6032	20.6835	1032.88	1460.67	1005.49	81.4963	2.05194	12.944	911.5
	wheat	38.789	115.181	47.22	15.4214	17.363	1283.72	821.734	1009.86	67.7344	1.877	15.518	848.3		rice	27.52	112.72	51.88	18.6032	20.6835	1032.88	1460.67	1005.49	81.4963	2.05194	12.944	911.5
	wheat	38.78	115.13	45.65	13.3108	15.843	1490.48	518.863	1011.31	62.4513	1.5884	15.658	887.4		rice	28.52	112.71	48.32	18.063	20.0579	964.292	1811.58	1012.02	83.3018	1.91938	13.02	887.8
	wheat	38.78	115.13	47.67	13.3108	15.843	1490.48	518.863	1011.31	62.4513	1.5884	15.658	887.4		rice	28.52	112.71	41.92	18.063	20.0579	964.292	1811.58	1012.02	83.3018	1.91938	13.02	887.8
	wheat	38.78	115.13	56.62	13.3108	15.843	1490.48	518.863	1011.31	62.4513	1.5884	15.658	887.4		rice	28.52	112.71	46.57	18.063	20.0579	964.292	1811.58	1012.02	83.3018	1.91938	13.02	887.8
	wheat	38.78	115.13	56.5	13.3108	15.843	1490.48	518.863	1011.31	62.4513	1.5884	15.658	887.4		rice	27.5	112.7	36.89	18.5616	20.6469	1031.86	1449.85	1004.09	81.504	2.06067	12.966	912.2
	wheat	38.78	115.13	56.71	13.3108	15.843	1490.48	518.863	1011.31	62.4513	1.5884	15.658	887.4		rice	27.5	112.7	37.9	18.5616	20.6469	1031.86	1449.85	1004.09	81.504	2.06067	12.966	912.2
	wheat	38.806	115.124	44.34	13.3091	15.7917	1486.4	551.225	1011.95	61.9661	1.59249	15.618	886		rice	27.5	112.7	37.6	18.5616	20.6469	1031.86	1449.85	1004.09	81.504	2.06067	12.966	912.2
	wheat	38.806	115.124	44.35	13.3091	15.7917	1486.4	551.225	1011.95	61.9661	1.59249	15.618	886
	wheat	38.806	115.124	44.69	13.3091	15.7917	1486.4	551.225	1011.95	61.9661	1.59249	15.618	886
	wheat	38.806	115.124	44.36	13.3091	15.7917	1486.4	551.225	1011.95	61.9661	1.59249	15.618	886
	wheat	38.806	115.124	44.48	13.3091	15.7917	1486.4	551.225	1011.95	61.9661	1.59249	15.618	886
	wheat	39.649	118.783	50.73	13.3401	15.8317	1488.75	543.362	1011.52	61.7732	1.56935	15.603	881.2
	wheat	39.649	118.783	50.38	13.3401	15.8317	1488.75	543.362	1011.52	61.7732	1.56935	15.603	881.2
	wheat	39.649	118.783	49.89	13.3401	15.8317	1488.75	543.362	1011.52	61.7732	1.56935	15.603	881.2
	wheat	39.649	118.783	50.47	13.3401	15.8317	1488.75	543.362	1011.52	61.7732	1.56935	15.603	881.2
	wheat	39.649	118.783	49.95	13.3401	15.8317	1488.75	543.362	1011.52	61.7732	1.56935	15.603	881.2
	wheat	39.658	118.78	50.08	13.3266	15.8096	1488.01	549.745	1010.96	61.5619	1.56579	15.58	877.7
	wheat	39.658	118.78	50.68	13.3266	15.8096	1488.01	549.745	1010.96	61.5619	1.56579	15.58	877.7
	wheat	39.658	118.78	49.97	13.3266	15.8096	1488.01	549.745	1010.96	61.5619	1.56579	15.58	877.7
	wheat	39.658	118.78	50.4	13.3266	15.8096	1488.01	549.745	1010.96	61.5619	1.56579	15.58	877.7
	wheat	39.658	118.78	50.01	13.3266	15.8096	1488.01	549.745	1010.96	61.5619	1.56579	15.58	877.7
	wheat	39.423	118.941	47.5	13.3372	15.8746	1492.23	511.229	1010.98	62.393	1.57627	15.653	884.7
	wheat	39.423	118.941	47.46	13.3372	15.8746	1492.23	511.229	1010.98	62.393	1.57627	15.653	884.7
	wheat	39.423	118.941	47.49	13.3372	15.8746	1492.23	511.229	1010.98	62.393	1.57627	15.653	884.7
	wheat	39.423	118.941	47.59	13.3372	15.8746	1492.23	511.229	1010.98	62.393	1.57627	15.653	884.7
	wheat	39.423	118.941	47.59	13.3372	15.8746	1492.23	511.229	1010.98	62.393	1.57627	15.653	884.7
	wheat	39.423	118.97	47.45	13.3352	15.8708	1491.99	513.31	1011.02	62.3484	1.5748	15.649	884.4
	wheat	39.423	118.97	46.94	13.3352	15.8708	1491.99	513.31	1011.02	62.3484	1.5748	15.649	884.4
	wheat	39.423	118.97	48.35	13.3352	15.8708	1491.99	513.31	1011.02	62.3484	1.5748	15.649	884.4
	wheat	39.423	118.97	48.53	13.3352	15.8708	1491.99	513.31	1011.02	62.3484	1.5748	15.649	884.4
	wheat	39.423	118.97	49	13.3352	15.8708	1491.99	513.31	1011.02	62.3484	1.5748	15.649	884.4
	wheat	39.423	118.987	48.29	13.3854	15.928	1495.02	499.44	1010.4	62.3528	1.56408	15.668	882.4
	wheat	39.423	118.987	48.36	13.3854	15.928	1495.02	499.44	1010.4	62.3528	1.56408	15.668	882.4
	wheat	39.423	118.987	48.67	13.3854	15.928	1495.02	499.44	1010.4	62.3528	1.56408	15.668	882.4
	wheat	39.423	118.987	48.74	13.3854	15.928	1495.02	499.44	1010.4	62.3528	1.56408	15.668	882.4
	wheat	39.423	118.987	48.76	13.3854	15.928	1495.02	499.44	1010.4	62.3528	1.56408	15.668	882.4
	wheat	39.412	118.991	48.38	13.3967	15.9391	1495.98	498.748	1009.93	62.2083	1.55225	15.662	880.2
	wheat	39.412	118.991	47.03	13.3967	15.9391	1495.98	498.748	1009.93	62.2083	1.55225	15.662	880.2
	wheat	39.412	118.991	49.02	13.3967	15.9391	1495.98	498.748	1009.93	62.2083	1.55225	15.662	880.2
	wheat	39.412	118.991	48.72	13.3967	15.9391	1495.98	498.748	1009.93	62.2083	1.55225	15.662	880.2
	wheat	39.412	118.991	49.19	13.3967	15.9391	1495.98	498.748	1009.93	62.2083	1.55225	15.662	880.2
	wheat	39.417	118.996	47.25	13.4058	15.9482	1496.44	498.473	1009.87	62.1566	1.54752	15.667	880.6
	wheat	39.417	118.996	47.1	13.4058	15.9482	1496.44	498.473	1009.87	62.1566	1.54752	15.667	880.6
	wheat	39.417	118.996	48.65	13.4058	15.9482	1496.44	498.473	1009.87	62.1566	1.54752	15.667	880.6
	wheat	39.417	118.996	48.68	13.4058	15.9482	1496.44	498.473	1009.87	62.1566	1.54752	15.667	880.6
	wheat	39.417	118.996	48.33	13.4058	15.9482	1496.44	498.473	1009.87	62.1566	1.54752	15.667	880.6
	wheat	39.537	118.804	52.1	14.0128	16.511	1516.02	500.55	1007.24	59.7632	1.48064	15.694	877.9
	wheat	39.537	118.804	51.64	14.0128	16.511	1516.02	500.55	1007.24	59.7632	1.48064	15.694	877.9
	wheat	39.537	118.804	51.63	14.0128	16.511	1516.02	500.55	1007.24	59.7632	1.48064	15.694	877.9
	wheat	39.537	118.804	51.69	14.0128	16.511	1516.02	500.55	1007.24	59.7632	1.48064	15.694	877.9
	wheat	39.537	118.804	51.38	14.0128	16.511	1516.02	500.55	1007.24	59.7632	1.48064	15.694	877.9
	wheat	39.54	118.803	52.2	14.0386	16.5198	1516.48	502.411	1007.1	59.6673	1.4827	15.698	878.1
	wheat	39.54	118.803	50.96	14.0386	16.5198	1516.48	502.411	1007.1	59.6673	1.4827	15.698	878.1
	wheat	39.54	118.803	51.96	14.0386	16.5198	1516.48	502.411	1007.1	59.6673	1.4827	15.698	878.1
	wheat	39.54	118.803	51.98	14.0386	16.5198	1516.48	502.411	1007.1	59.6673	1.4827	15.698	878.1
	wheat	39.54	118.803	51.93	14.0386	16.5198	1516.48	502.411	1007.1	59.6673	1.4827	15.698	878.1
	wheat	39.557	118.801	51.6	15.5665	17.6333	1230.82	926.579	1009.94	71.009	1.64055	15.355	843.1
	wheat	39.557	118.801	52.28	15.5665	17.6333	1230.82	926.579	1009.94	71.009	1.64055	15.355	843.1
	wheat	39.557	118.801	51.29	15.5665	17.6333	1230.82	926.579	1009.94	71.009	1.64055	15.355	843.1
	wheat	39.557	118.801	50.95	15.5665	17.6333	1230.82	926.579	1009.94	71.009	1.64055	15.355	843.1
	wheat	39.557	118.801	51.94	15.5665	17.6333	1230.82	926.579	1009.94	71.009	1.64055	15.355	843.1
	wheat	40.549	118.773	46.92	14.4674	16.6736	1522.89	551.117	1007.76	58.8678	1.51235	15.737	886.5
	wheat	40.549	118.773	47.73	14.4674	16.6736	1522.89	551.117	1007.76	58.8678	1.51235	15.737	886.5
	wheat	40.549	118.773	46.02	14.4674	16.6736	1522.89	551.117	1007.76	58.8678	1.51235	15.737	886.5
	wheat	40.549	118.773	46.71	14.4674	16.6736	1522.89	551.117	1007.76	58.8678	1.51235	15.737	886.5
	wheat	40.549	118.773	46.38	14.4674	16.6736	1522.89	551.117	1007.76	58.8678	1.51235	15.737	886.5
	wheat	40.066	119.773	46.67	14.073	16.4963	1518.35	508.691	1005.92	59.2415	1.49804	15.697	874.4
	wheat	40.066	119.773	47.6	14.073	16.4963	1518.35	508.691	1005.92	59.2415	1.49804	15.697	874.4
	wheat	40.066	119.773	47.6	14.073	16.4963	1518.35	508.691	1005.92	59.2415	1.49804	15.697	874.4
	wheat	40.066	119.773	47.62	14.073	16.4963	1518.35	508.691	1005.92	59.2415	1.49804	15.697	874.4
	wheat	40.066	119.773	47.62	14.073	16.4963	1518.35	508.691	1005.92	59.2415	1.49804	15.697	874.4
	wheat	40.024	118.809	46.67	13.9445	16.4331	1516.86	502.976	1005.38	59.4265	1.49954	15.671	870.2
	wheat	40.024	118.809	46.26	13.9445	16.4331	1516.86	502.976	1005.38	59.4265	1.49954	15.671	870.2
	wheat	40.024	118.809	46.06	13.9445	16.4331	1516.86	502.976	1005.38	59.4265	1.49954	15.671	870.2
	wheat	40.024	118.809	46.02	13.9445	16.4331	1516.86	502.976	1005.38	59.4265	1.49954	15.671	870.2
	wheat	40.024	118.809	45.94	13.9445	16.4331	1516.86	502.976	1005.38	59.4265	1.49954	15.671	870.2
	wheat	34.721	114.053	41.96	14.1644	16.5373	1519.39	515.297	1006.31	59.1156	1.49773	15.687	876.4
	wheat	34.721	114.053	42.17	14.1644	16.5373	1519.39	515.297	1006.31	59.1156	1.49773	15.687	876.4
	wheat	34.721	114.053	41.7	14.1644	16.5373	1519.39	515.297	1006.31	59.1156	1.49773	15.687	876.4
	wheat	34.721	114.053	42.27	14.1644	16.5373	1519.39	515.297	1006.31	59.1156	1.49773	15.687	876.4
	wheat	34.721	114.053	42.02	14.1644	16.5373	1519.39	515.297	1006.31	59.1156	1.49773	15.687	876.4
	wheat	34.743	114.408	68.25	14.3044	16.5867	1521.21	530.404	1006.68	58.8923	1.50427	15.703	880.1
	wheat	34.743	114.408	67.79	14.3044	16.5867	1521.21	530.404	1006.68	58.8923	1.50427	15.703	880.1
	wheat	34.743	114.408	67.35	14.3044	16.5867	1521.21	530.404	1006.68	58.8923	1.50427	15.703	880.1
	wheat	34.743	114.408	68.52	14.3044	16.5867	1521.21	530.404	1006.68	58.8923	1.50427	15.703	880.1
	wheat	34.743	114.408	67.3	14.3044	16.5867	1521.21	530.404	1006.68	58.8923	1.50427	15.703	880.1
	wheat	34.895	115.225	58.25	14.3957	16.6333	1522.51	539.337	1007.29	58.8076	1.50669	15.725	882.8
	wheat	34.895	115.225	58.41	14.3957	16.6333	1522.51	539.337	1007.29	58.8076	1.50669	15.725	882.8
	wheat	34.895	115.225	58.05	14.3957	16.6333	1522.51	539.337	1007.29	58.8076	1.50669	15.725	882.8
	wheat	34.895	115.225	58.46	14.3957	16.6333	1522.51	539.337	1007.29	58.8076	1.50669	15.725	882.8
	wheat	34.895	115.225	58.25	14.3957	16.6333	1522.51	539.337	1007.29	58.8076	1.50669	15.725	882.8
	wheat	34.531	115.463	65.96	14.4771	16.6655	1523.53	552.719	1007.56	58.7607	1.51899	15.733	885.7
	wheat	34.531	115.463	65.8	14.4771	16.6655	1523.53	552.719	1007.56	58.7607	1.51899	15.733	885.7
	wheat	34.531	115.463	65.73	14.4771	16.6655	1523.53	552.719	1007.56	58.7607	1.51899	15.733	885.7
	wheat	34.531	115.463	65.64	14.4771	16.6655	1523.53	552.719	1007.56	58.7607	1.51899	15.733	885.7
	wheat	34.531	115.463	65.9	14.4771	16.6655	1523.53	552.719	1007.56	58.7607	1.51899	15.733	885.7
	wheat	34.25	114.62	61.33	13.8962	16.3772	1516.64	506.29	1004.31	59.3065	1.50974	15.652	866.2
	wheat	34.25	114.62	61.1	13.8962	16.3772	1516.64	506.29	1004.31	59.3065	1.50974	15.652	866.2
	wheat	34.25	114.62	61.22	13.8962	16.3772	1516.64	506.29	1004.31	59.3065	1.50974	15.652	866.2
	wheat	34.25	114.62	61.28	13.8962	16.3772	1516.64	506.29	1004.31	59.3065	1.50974	15.652	866.2
	wheat	34.25	114.62	60.93	13.8962	16.3772	1516.64	506.29	1004.31	59.3065	1.50974	15.652	866.2
	wheat	34.109	114.483	59.23	15.5321	17.5744	1214.7	861.812	1009.9	71.6809	1.64479	15.3	842.5
	wheat	34.109	114.483	59.31	15.5321	17.5744	1214.7	861.812	1009.9	71.6809	1.64479	15.3	842.5
	wheat	34.109	114.483	59.33	15.5321	17.5744	1214.7	861.812	1009.9	71.6809	1.64479	15.3	842.5
	wheat	34.109	114.483	59.53	15.5321	17.5744	1214.7	861.812	1009.9	71.6809	1.64479	15.3	842.5
	wheat	34.109	114.483	59.25	15.5321	17.5744	1214.7	861.812	1009.9	71.6809	1.64479	15.3	842.5
	wheat	33.658	114.273	84.33	15.6999	17.8966	1315.71	709.903	1008.42	67.0855	1.74801	15.526	857.3
	wheat	33.658	114.273	85.02	15.6999	17.8966	1315.71	709.903	1008.42	67.0855	1.74801	15.526	857.3
	wheat	33.658	114.273	84.1	15.6999	17.8966	1315.71	709.903	1008.42	67.0855	1.74801	15.526	857.3
	wheat	33.658	114.273	83.58	15.6999	17.8966	1315.71	709.903	1008.42	67.0855	1.74801	15.526	857.3
	wheat	33.658	114.273	85.27	15.6999	17.8966	1315.71	709.903	1008.42	67.0855	1.74801	15.526	857.3
	wheat	33.981	114.143	81.61	15.7552	17.9759	1156.68	938.469	1010.46	72.3095	1.68046	15.08	840.2
	wheat	33.981	114.143	81.02	15.7552	17.9759	1156.68	938.469	1010.46	72.3095	1.68046	15.08	840.2
	wheat	33.981	114.143	82.89	15.7552	17.9759	1156.68	938.469	1010.46	72.3095	1.68046	15.08	840.2
	wheat	33.981	114.143	81.72	15.7552	17.9759	1156.68	938.469	1010.46	72.3095	1.68046	15.08	840.2
	wheat	33.981	114.143	80.96	15.7552	17.9759	1156.68	938.469	1010.46	72.3095	1.68046	15.08	840.2
	wheat	34.196	113.695	86.2	15.8034	18.0523	1152.67	945.992	1010.82	72.3099	1.68197	15.072	839.7
	wheat	34.196	113.695	86.57	15.8034	18.0523	1152.67	945.992	1010.82	72.3099	1.68197	15.072	839.7
	wheat	34.196	113.695	88.51	15.8034	18.0523	1152.67	945.992	1010.82	72.3099	1.68197	15.072	839.7
	wheat	34.196	113.695	85.62	15.8034	18.0523	1152.67	945.992	1010.82	72.3099	1.68197	15.072	839.7
	wheat	34.196	113.695	87.7	15.8034	18.0523	1152.67	945.992	1010.82	72.3099	1.68197	15.072	839.7
	wheat	34.271	113.352	60.77	15.3706	17.6774	1206.6	796.457	1009.88	72.3252	1.71795	15.194	850
	wheat	34.271	113.352	60.28	15.3706	17.6774	1206.6	796.457	1009.88	72.3252	1.71795	15.194	850
	wheat	34.271	113.352	60.29	15.3706	17.6774	1206.6	796.457	1009.88	72.3252	1.71795	15.194	850
	wheat	34.271	113.352	60.69	15.3706	17.6774	1206.6	796.457	1009.88	72.3252	1.71795	15.194	850
	wheat	34.271	113.352	60.45	15.3706	17.6774	1206.6	796.457	1009.88	72.3252	1.71795	15.194	850
	wheat	33.956	113.219	64.96	15.9354	18.1731	1328.31	602.142	1007.57	65.6787	1.74879	15.478	863.9
	wheat	33.956	113.219	64.06	15.9354	18.1731	1328.31	602.142	1007.57	65.6787	1.74879	15.478	863.9
	wheat	33.956	113.219	64.72	15.9354	18.1731	1328.31	602.142	1007.57	65.6787	1.74879	15.478	863.9
	wheat	33.956	113.219	64.34	15.9354	18.1731	1328.31	602.142	1007.57	65.6787	1.74879	15.478	863.9
	wheat	33.956	113.219	65.1	15.9354	18.1731	1328.31	602.142	1007.57	65.6787	1.74879	15.478	863.9
	wheat	33.919	113.155	44.3	15.7802	18.3902	1129.64	1012.95	1009.74	73.0811	1.72221	14.959	842.4
	wheat	33.919	113.155	40.35	15.7802	18.3902	1129.64	1012.95	1009.74	73.0811	1.72221	14.959	842.4
	wheat	33.919	113.155	44.6	15.7802	18.3902	1129.64	1012.95	1009.74	73.0811	1.72221	14.959	842.4
	wheat	33.919	113.155	40.31	15.7802	18.3902	1129.64	1012.95	1009.74	73.0811	1.72221	14.959	842.4
	wheat	33.919	113.155	40.03	15.7802	18.3902	1129.64	1012.95	1009.74	73.0811	1.72221	14.959	842.4
	wheat	33.585	113.39	55.37	15.8039	18.5093	1097.21	1096.27	1008.76	73.1837	1.81227	14.884	835.3
	wheat	33.585	113.39	55.61	15.8039	18.5093	1097.21	1096.27	1008.76	73.1837	1.81227	14.884	835.3
	wheat	33.585	113.39	55.65	15.8039	18.5093	1097.21	1096.27	1008.76	73.1837	1.81227	14.884	835.3
	wheat	33.585	113.39	55.43	15.8039	18.5093	1097.21	1096.27	1008.76	73.1837	1.81227	14.884	835.3
	wheat	33.585	113.39	55.71	15.8039	18.5093	1097.21	1096.27	1008.76	73.1837	1.81227	14.884	835.3
	wheat	33.461	113.527	65.27	15.4099	17.9153	1405.45	680.468	1008.25	66.96	1.97124	15.535	873.7
	wheat	33.461	113.527	65.32	15.4099	17.9153	1405.45	680.468	1008.25	66.96	1.97124	15.535	873.7
	wheat	33.461	113.527	65.61	15.4099	17.9153	1405.45	680.468	1008.25	66.96	1.97124	15.535	873.7
	wheat	33.461	113.527	65.23	15.4099	17.9153	1405.45	680.468	1008.25	66.96	1.97124	15.535	873.7
	wheat	33.461	113.527	65.21	15.4099	17.9153	1405.45	680.468	1008.25	66.96	1.97124	15.535	873.7
	wheat	33.789	113.824	82.3	15.4378	17.9704	1407.44	684.848	1008.17	66.8064	1.95979	15.521	879.1
	wheat	33.789	113.824	82.7	15.4378	17.9704	1407.44	684.848	1008.17	66.8064	1.95979	15.521	879.1
	wheat	33.789	113.824	84.71	15.4378	17.9704	1407.44	684.848	1008.17	66.8064	1.95979	15.521	879.1
	wheat	33.789	113.824	85.35	15.4378	17.9704	1407.44	684.848	1008.17	66.8064	1.95979	15.521	879.1
	wheat	33.789	113.824	84.72	15.4378	17.9704	1407.44	684.848	1008.17	66.8064	1.95979	15.521	879.1
	wheat	33.635	114.268	35.1	15.4695	18.0736	1181.64	834.969	1009.12	72.7155	1.76902	15.058	855.6
	wheat	33.635	114.268	35.72	15.4695	18.0736	1181.64	834.969	1009.12	72.7155	1.76902	15.058	855.6
	wheat	33.635	114.268	35.27	15.4695	18.0736	1181.64	834.969	1009.12	72.7155	1.76902	15.058	855.6
	wheat	33.635	114.268	35.3	15.4695	18.0736	1181.64	834.969	1009.12	72.7155	1.76902	15.058	855.6
	wheat	33.635	114.268	35.12	15.4695	18.0736	1181.64	834.969	1009.12	72.7155	1.76902	15.058	855.6
	wheat	33.452	114.027	89.93	15.7065	18.4004	1431.65	680.43	1007.17	65.1939	1.80161	15.435	890.7
	wheat	33.452	114.027	88.85	15.7065	18.4004	1431.65	680.43	1007.17	65.1939	1.80161	15.435	890.7
	wheat	33.452	114.027	94.83	15.7065	18.4004	1431.65	680.43	1007.17	65.1939	1.80161	15.435	890.7
	wheat	33.452	114.027	93.74	15.7065	18.4004	1431.65	680.43	1007.17	65.1939	1.80161	15.435	890.7
	wheat	33.452	114.027	88.69	15.7065	18.4004	1431.65	680.43	1007.17	65.1939	1.80161	15.435	890.7
	wheat	33.221	113.98	96.47	15.6112	18.3098	1127.37	990.447	1006.6	73.4721	1.82141	14.922	845.4
	wheat	33.221	113.98	82.16	15.6112	18.3098	1127.37	990.447	1006.6	73.4721	1.82141	14.922	845.4
	wheat	33.221	113.98	94.98	15.6112	18.3098	1127.37	990.447	1006.6	73.4721	1.82141	14.922	845.4
	wheat	33.221	113.98	95.72	15.6112	18.3098	1127.37	990.447	1006.6	73.4721	1.82141	14.922	845.4
	wheat	33.221	113.98	97.02	15.6112	18.3098	1127.37	990.447	1006.6	73.4721	1.82141	14.922	845.4
	wheat	33.001	113.488	69.86	15.6368	18.3694	1054.13	1072.06	1001.39	74.1513	1.89058	14.816	803
	wheat	33.001	113.488	57.93	15.6368	18.3694	1054.13	1072.06	1001.39	74.1513	1.89058	14.816	803
	wheat	33.001	113.488	57.8	15.6368	18.3694	1054.13	1072.06	1001.39	74.1513	1.89058	14.816	803
	wheat	33.001	113.488	70.46	15.6368	18.3694	1054.13	1072.06	1001.39	74.1513	1.89058	14.816	803
	wheat	33.001	113.488	70.55	15.6368	18.3694	1054.13	1072.06	1001.39	74.1513	1.89058	14.816	803
	wheat	32.886	113.131	59.98	15.8955	18.4596	1419.41	633.979	1006.23	64.4456	1.74173	15.4	874.3
	wheat	32.886	113.131	59.74	15.8955	18.4596	1419.41	633.979	1006.23	64.4456	1.74173	15.4	874.3
	wheat	32.886	113.131	59.57	15.8955	18.4596	1419.41	633.979	1006.23	64.4456	1.74173	15.4	874.3
	wheat	32.886	113.131	59.55	15.8955	18.4596	1419.41	633.979	1006.23	64.4456	1.74173	15.4	874.3
	wheat	32.886	113.131	59.56	15.8955	18.4596	1419.41	633.979	1006.23	64.4456	1.74173	15.4	874.3
	wheat	33.256	112.936	71.98	15.6885	18.3933	1147.26	925.326	1007.24	72.4454	1.91143	14.927	855.6
	wheat	33.256	112.936	78.96	15.6885	18.3933	1147.26	925.326	1007.24	72.4454	1.91143	14.927	855.6
	wheat	33.256	112.936	72.4	15.6885	18.3933	1147.26	925.326	1007.24	72.4454	1.91143	14.927	855.6
	wheat	33.256	112.936	78.78	15.6885	18.3933	1147.26	925.326	1007.24	72.4454	1.91143	14.927	855.6
	wheat	33.256	112.936	72.68	15.6885	18.3933	1147.26	925.326	1007.24	72.4454	1.91143	14.927	855.6
	wheat	34.343	112.916	71.32	16.1154	18.2862	1257.22	583.136	995.81	64.4316	2.06326	15.332	846.8
	wheat	34.343	112.916	71.62	16.1154	18.2862	1257.22	583.136	995.81	64.4316	2.06326	15.332	846.8
	wheat	34.343	112.916	71.69	16.1154	18.2862	1257.22	583.136	995.81	64.4316	2.06326	15.332	846.8
	wheat	34.343	112.916	70.58	16.1154	18.2862	1257.22	583.136	995.81	64.4316	2.06326	15.332	846.8
	wheat	34.343	112.916	71.67	16.1154	18.2862	1257.22	583.136	995.81	64.4316	2.06326	15.332	846.8
	wheat	34.721	112.628	79.98	16.1056	18.5268	1398.8	581.532	1005.06	63.4341	1.7424	15.426	864.2
	wheat	34.721	112.628	81.02	16.1056	18.5268	1398.8	581.532	1005.06	63.4341	1.7424	15.426	864.2
	wheat	34.721	112.628	81.33	16.1056	18.5268	1398.8	581.532	1005.06	63.4341	1.7424	15.426	864.2
	wheat	34.721	112.628	81.58	16.1056	18.5268	1398.8	581.532	1005.06	63.4341	1.7424	15.426	864.2
	wheat	34.721	112.628	79.66	16.1056	18.5268	1398.8	581.532	1005.06	63.4341	1.7424	15.426	864.2
	wheat	34.677	112.807	66.74	15.6947	17.9679	1247.12	669.022	1004.5	67.8583	1.94043	15.221	852.2
	wheat	34.677	112.807	66.7	15.6947	17.9679	1247.12	669.022	1004.5	67.8583	1.94043	15.221	852.2
	wheat	34.677	112.807	66.63	15.6947	17.9679	1247.12	669.022	1004.5	67.8583	1.94043	15.221	852.2
	wheat	34.677	112.807	66.85	15.6947	17.9679	1247.12	669.022	1004.5	67.8583	1.94043	15.221	852.2
	wheat	34.677	112.807	67.05	15.6947	17.9679	1247.12	669.022	1004.5	67.8583	1.94043	15.221	852.2
	wheat	34.885	113.033	54.56	16.2072	18.6083	1207.89	722.379	1003.01	67.8278	2.10823	15.039	859.5
	wheat	34.885	113.033	52.81	16.2072	18.6083	1207.89	722.379	1003.01	67.8278	2.10823	15.039	859.5
	wheat	34.885	113.033	54.49	16.2072	18.6083	1207.89	722.379	1003.01	67.8278	2.10823	15.039	859.5
	wheat	34.885	113.033	52.73	16.2072	18.6083	1207.89	722.379	1003.01	67.8278	2.10823	15.039	859.5
	wheat	34.885	113.033	54.59	16.2072	18.6083	1207.89	722.379	1003.01	67.8278	2.10823	15.039	859.5
	wheat	35.022	113.22	85.67	16.1745	18.6302	1199.79	746.594	1002.78	68.2397	2.11301	14.997	858.6
	wheat	35.022	113.22	86.23	16.1745	18.6302	1199.79	746.594	1002.78	68.2397	2.11301	14.997	858.6
	wheat	35.022	113.22	86.3	16.1745	18.6302	1199.79	746.594	1002.78	68.2397	2.11301	14.997	858.6
	wheat	35.022	113.22	85.33	16.1745	18.6302	1199.79	746.594	1002.78	68.2397	2.11301	14.997	858.6
	wheat	35.022	113.22	86.38	16.1745	18.6302	1199.79	746.594	1002.78	68.2397	2.11301	14.997	858.6
	wheat	35.156	113.407	75.42	15.7447	18.386	1026.53	1067.46	1000.13	74.8377	1.91122	14.751	828.8
	wheat	35.156	113.407	74.67	15.7447	18.386	1026.53	1067.46	1000.13	74.8377	1.91122	14.751	828.8
	wheat	35.156	113.407	74.01	15.7447	18.386	1026.53	1067.46	1000.13	74.8377	1.91122	14.751	828.8
	wheat	35.156	113.407	74.27	15.7447	18.386	1026.53	1067.46	1000.13	74.8377	1.91122	14.751	828.8
	wheat	35.156	113.407	74.39	15.7447	18.386	1026.53	1067.46	1000.13	74.8377	1.91122	14.751	828.8
	wheat	35.25	113.558	41.5	16.1812	18.565	1376.55	575.115	1003.65	62.6227	1.81284	15.449	872
	wheat	35.25	113.558	41.28	16.1812	18.565	1376.55	575.115	1003.65	62.6227	1.81284	15.449	872
	wheat	35.25	113.558	41.52	16.1812	18.565	1376.55	575.115	1003.65	62.6227	1.81284	15.449	872
	wheat	35.25	113.558	41.33	16.1812	18.565	1376.55	575.115	1003.65	62.6227	1.81284	15.449	872
	wheat	35.25	113.558	41.35	16.1812	18.565	1376.55	575.115	1003.65	62.6227	1.81284	15.449	872
	wheat	35.18	113.953	54.77	15.5132	18.3992	1072.58	1073.64	998.178	73.7116	2.00506	14.805	819.9
	wheat	35.18	113.953	54.72	15.5132	18.3992	1072.58	1073.64	998.178	73.7116	2.00506	14.805	819.9
	wheat	35.18	113.953	54.69	15.5132	18.3992	1072.58	1073.64	998.178	73.7116	2.00506	14.805	819.9
	wheat	35.18	113.953	54.8	15.5132	18.3992	1072.58	1073.64	998.178	73.7116	2.00506	14.805	819.9
	wheat	35.18	113.953	54.94	15.5132	18.3992	1072.58	1073.64	998.178	73.7116	2.00506	14.805	819.9
	wheat	35.178	113.908	56.04	15.1834	17.5469	1243.07	531.506	968.544	63.4284	2.34812	14.568	765.7
	wheat	35.178	113.908	56.27	15.1834	17.5469	1243.07	531.506	968.544	63.4284	2.34812	14.568	765.7
	wheat	35.178	113.908	55.74	15.1834	17.5469	1243.07	531.506	968.544	63.4284	2.34812	14.568	765.7
	wheat	35.178	113.908	56.31	15.1834	17.5469	1243.07	531.506	968.544	63.4284	2.34812	14.568	765.7
	wheat	35.178	113.908	55.8	15.1834	17.5469	1243.07	531.506	968.544	63.4284	2.34812	14.568	765.7
	wheat	29.22	121.68	92.93	16.4296	18.7735	1340.74	509.887	1000.81	61.4201	1.98591	15.378	885.2
	wheat	29.22	121.68	98.25	16.4296	18.7735	1340.74	509.887	1000.81	61.4201	1.98591	15.378	885.2
	wheat	29.22	121.68	95.7	16.4296	18.7735	1340.74	509.887	1000.81	61.4201	1.98591	15.378	885.2
	wheat	29.22	121.68	104.29	16.4296	18.7735	1340.74	509.887	1000.81	61.4201	1.98591	15.378	885.2
	wheat	29.22	121.68	97.08	16.4296	18.7735	1340.74	509.887	1000.81	61.4201	1.98591	15.378	885.2
	wheat	29.3	119.12	96.99	16.2653	18.6858	1349.18	524.424	1000.32	61.5035	2.02617	15.347	879.6
	wheat	29.3	119.12	97.25	16.2653	18.6858	1349.18	524.424	1000.32	61.5035	2.02617	15.347	879.6
	wheat	29.3	119.12	97.72	16.2653	18.6858	1349.18	524.424	1000.32	61.5035	2.02617	15.347	879.6
	wheat	29.3	119.12	99	16.2653	18.6858	1349.18	524.424	1000.32	61.5035	2.02617	15.347	879.6
	wheat	29.3	119.12	97.97	16.2653	18.6858	1349.18	524.424	1000.32	61.5035	2.02617	15.347	879.6

## Sheet: Figure 4
1. High-Si	Type	Families	Leaf Si concentrations	Differentiation times (Ma)	Temperatures (℃)	2. Low-Si	Type	Families	Leaf Si concentrations	Differentiation times (Ma)	Temperatures (℃)
	High-Si	Ruppiaceae	14.96	117.5	22.6		Low-Si	Sabiaceae	0.21	129	20
	High-Si	Nitrariaceae	28.3	96.5	25.7		Low-Si	Berberidaceae	0.75	123.7	22.2
	High-Si	Rosaceae	11.04	88.3	27		Low-Si	Nymphaeaceae	0.38	121	23.8
	High-Si	Cyperaceae	16.68	87.8	27		Low-Si	Sapotaceae	0.53	107	20.9
	High-Si	Cannabaceae	32.36	87.4	26.7		Low-Si	Paeoniaceae	0.75	106	21.1
	High-Si	Ulmaceae	20.8	85.4	25.2		Low-Si	Putranjivaceae	0.25	105	21.3
	High-Si	Poaceae	19.6	83	23.7		Low-Si	Combretaceae	0.07	102.6	21.9
	High-Si	Crassulaceae	16.73	81.7	22.9		Low-Si	Melanthiaceae	0.8	97	25.3
	High-Si	Commelinaceae	22.45	62	22.5		Low-Si	Anacardiaceae	0.6	72.7	21.2
	High-Si	Cucurbitaceae	11.37	59	22.3		Low-Si	Hypericaceae	0.47	71.5	21.1
	High-Si	Oxalidaceae	14.86	52	25.2		Low-Si	Goodeniaceae	0.32	67.3	21
	High-Si	Orobanchaceae	15.5	50.4	25.1		Low-Si	Chrysobalanaceae	0.26	66.2	15.7
	High-Si	Verbenaceae	10.83	42.6	22.4		Low-Si	Lecythidaceae	0.22	65	24.1
	High-Si	Schisandraceae	14.7	42.2	23.1		Low-Si	Clusiaceae	0.31	63.6	22.1
	High-Si	Phrymaceae	10.69	40	21.4		Low-Si	Menyanthaceae	0.34	63.4	21.9
	High-Si	Trigoniaceae	12.65	31.6	17.9		Low-Si	Rhamnaceae	0.4	62	22.5
	High-Si	Talinaceae	13.71	29.9	17.9		Low-Si	Saxifragaceae	0.69	61.8	22.5
							Low-Si	Bignoniaceae	0.77	51.5	25.2
							Low-Si	Vochysiaceae	0.09	39	20.8
							Low-Si	Linaceae	0.92	36	18.8
							Low-Si	Malpighiaceae	0.11	36	18.8
							Low-Si	Bixaceae	0.21	34.3	18.8
							Low-Si	Adoxaceae	0.75	33	17.3
							Low-Si	Myristicaceae	0.2	32.6	17.3
							Low-Si	Staphyleaceae	0.99	26	18.6
							Low-Si	Dichapetalaceae	0.12	20.7	17.4
							Low-Si	Elaeagnaceae	0.95	20	17.3
							Low-Si	Acoraceae	0.96	19	17.4

## Sheet: Figure S2
Shoot length (cm)				Mean	SD	p value
	Jinzao 47	Heat	-Si	22.18	2.32959	0.00345446
	Jinzao 47	Heat	+Si	28.1	0.89443	**
	Linhan 1	Heat	-Si	18.22	1.75983	0.0273339
	Linhan 1	Heat	+Si	21.8	1.60312	*
	Danhan 53	Heat	-Si	15.58	1.3274	0.00729413
	Danhan 53	Heat	+Si	17.98	0.79498	**
	Zhenghan 10	Heat	-Si	17.92	0.42071	0.00303678
	Zhenghan 10	Heat	+Si	20.3	0.83367	**
	Jinzao 47	Cold	-Si	26.58	1.62234	0.00102825
	Jinzao 47	Cold	+Si	20.54	1.39032	**
	Linhan 1	Cold	-Si	19.94	1.67123	0.0187902
	Linhan 1	Cold	+Si	17.66	0.4219	**
	Danhan 53	Cold	-Si	14.6	1.78185	0.0355183
	Danhan 53	Cold	+Si	11.7	0.97468	*
	Zhenghan 10	Cold	-Si	16.5	0.55227	0.000980966
	Zhenghan 10	Cold	+Si	13.16	1.0015	***
Root length (cm)				Mean	SD	p value
	Jinzao 47	Heat	-Si	5.68	1.00598	0.0499156
	Jinzao 47	Heat	+Si	7.38	0.917606	*
	Linhan 1	Heat	-Si	8.5	0.667083	0.026802
	Linhan 1	Heat	+Si	9.94	0.890505	*
	Danhan 53	Heat	-Si	8.48	0.683374	0.00224198
	Danhan 53	Heat	+Si	10.78	0.589067	**
	Zhenghan 10	Heat	-Si	8.02	0.370135	0.0849751
	Zhenghan 10	Heat	+Si	7	1.27475
	Jinzao 47	Cold	-Si	9.18	0.637966	0.000118028
	Jinzao 47	Cold	+Si	6.7	0.908295	**
	Linhan 1	Cold	-Si	10.5	1.11803	0.0126452
	Linhan 1	Cold	+Si	8.62	0.396232	*
	Danhan 53	Cold	-Si	8.06	1.1371	0.0190227
	Danhan 53	Cold	+Si	6.14	0.415933	*
	Zhenghan 10	Cold	-Si	8.8	0.754983	0.0145633
	Zhenghan 10	Cold	+Si	7.3	0.620484	*
Fresh weight (g)				Mean	SD	p value
	Jinzao 47	Heat	-Si	0.164	0.00951315	0.00131554
	Jinzao 47	Heat	+Si	0.222	0.0140535	**
	Linhan 1	Heat	-Si	0.1558	0.025024	0.0275046
	Linhan 1	Heat	+Si	0.2064	0.0214079	*
	Danhan 53	Heat	-Si	0.1308	0.0144465	0.0395997
	Danhan 53	Heat	+Si	0.17	0.0263439	*
	Zhenghan 10	Heat	-Si	0.1352	0.00858487	0.00115593
	Zhenghan 10	Heat	+Si	0.1658	0.0110318	**
	Jinzao 47	Cold	-Si	0.2006	0.0213495	0.0035175
	Jinzao 47	Cold	+Si	0.1516	0.0124619	**
	Linhan 1	Cold	-Si	0.1726	0.015566	0.00329514
	Linhan 1	Cold	+Si	0.1436	0.00873499	**
	Danhan 53	Cold	-Si	0.1346	0.00585662	0.0154638
	Danhan 53	Cold	+Si	0.1238	0.00597495	*
	Zhenghan 10	Cold	-Si	0.1382	0.00694262	0.013704
	Zhenghan 10	Cold	+Si	0.1174	0.0102859	*
Chlorophyll concentration (mg g-1 fresh weight)				Mean	SD	p value
	Jinzao 47	Heat	-Si	1.16323	0.158782	0.0244267
	Jinzao 47	Heat	+Si	1.55599	0.328549	*
	Linhan 1	Heat	-Si	1.18619	0.174735	0.00766901
	Linhan 1	Heat	+Si	1.48658	0.202417	**
	Danhan 53	Heat	-Si	1.19384	0.0765846	0.0461838
	Danhan 53	Heat	+Si	1.67734	0.456945	*
	Zhenghan 10	Heat	-Si	0.946002	0.250282	0.0267939
	Zhenghan 10	Heat	+Si	1.40949	0.201568	*
	Jinzao 47	Cold	-Si	1.52078	0.0833132	0.000208039
	Jinzao 47	Cold	+Si	0.823499	0.12999	***
	Linhan 1	Cold	-Si	1.49742	0.253844	0.0022904
	Linhan 1	Cold	+Si	0.94586	0.118749	**
	Danhan 53	Cold	-Si	1.12431	0.0873458	0.00301367
	Danhan 53	Cold	+Si	0.772194	0.112085	**
	Zhenghan 10	Cold	-Si	1.18577	0.173697	0.0134557
	Zhenghan 10	Cold	+Si	0.883475	0.106971	*

## Sheet: Figure S3
Temperature	Element	Mean concentration (mg g-1)	SD	p value
26℃	P	2.36821	0.16374	0.13123
28℃	P	2.56395	0.241362
26℃	Zn	0.0443141	0.00998505	0.522374
28℃	Zn	0.0412774	0.00511898
26℃	Si	23.5026	1.37084	2.89608e-05
28℃	Si	32.1735	2.608	***
26℃	Mn	3.8134	0.37346	0.0146496
28℃	Mn	4.6143	0.551511	*
26℃	Mg	3.45297	0.160448	0.829184
28℃	Mg	3.47423	0.17194
26℃	Cu	0.0106629	0.003739	0.308529
28℃	Cu	0.00893669	0.00124602
26℃	Ca	2.99392	0.227883	0.195859
28℃	Ca	3.216	0.319544
26℃	K	18.0593	1.51441	0.683017
28℃	K	18.3727	1.01995

## Sheet: Figure S4
rice (Xinjiang)	Species	Latitude	Longitude	Si	MAT
	rice	43.982	87.525	90.79	9.07694
	rice	43.982	87.525	90.76	9.07694
	rice	43.982	87.525	90.09	9.07694
	rice	43.981	87.516	110	9.0818
	rice	43.981	87.516	103.67	9.0818
	rice	43.981	87.516	106.67	9.0818
	rice	43.982	87.521	93.87	9.07411
	rice	43.982	87.521	93.06	9.07411
	rice	43.982	87.521	88.22	9.07411
	rice	43.981	87.513	99.63	9.07006
	rice	43.981	87.513	100.67	9.07006
	rice	43.981	87.513	93.3	9.07006
	rice	43.982	87.523	84.97	9.07411
	rice	43.982	87.523	96.37	9.07411
	rice	43.982	87.523	84.58	9.07411
	rice	43.991	87.528	82.28	9.07694
	rice	43.991	87.528	83.39	9.07694
	rice	43.991	87.528	88.91	9.07694
	rice	43.981	87.517	115.67	9.0818
	rice	43.981	87.517	129.67	9.0818
	rice	43.981	87.517	113.33	9.0818
	rice	43.98	87.519	102.86	9.0818
	rice	43.98	87.519	89.55	9.0818
	rice	43.98	87.519	101.2	9.0818
	rice	43.973	87.513	93.3	9.07006
	rice	43.973	87.513	92.6	9.07006
	rice	43.973	87.513	85.64	9.07006
	rice	43.991	87.526	107.33	9.07694
	rice	43.991	87.526	106.67	9.07694
	rice	43.991	87.526	102.67	9.07694
	rice	43.991	87.523	54	9.07411
	rice	43.991	87.523	59.27	9.07411
	rice	43.991	87.523	67.62	9.07411
